# Supplementary material for: Genomics and Prognosis Analysis of N6-Methyladenosine Regulators in Lung Adenocarcinoma
Source: Front Genet. 2021 Dec 9;12:746666. doi: 10.3389/fgene.2021.746666 (PMC8697852; doi:10.3389/fgene.2021.746666)
Supplement: Supplementary file 2 [file Table3.XLSX]

## Sheet: Sheet1
Gene	HR	Z	pvalue	lower	upper
SLC15A1	1.15806	1.96621	0.0492747	1.00047	1.34047
HP	0.861459	-2.00858	0.0445816	0.744795	0.996397
GRIN2D	1.15302	2.01115	0.0443093	1.00363	1.32465
PRAME	1.16355	2.03854	0.0414962	1.00586	1.34597
GREM1	1.16925	2.04644	0.0407129	1.00663	1.35814
GINS4	1.16186	2.05132	0.0402362	1.0067	1.34092
ATOH8	0.862133	-2.05495	0.039884	0.748387	0.993167
SFTA2	0.876814	-2.10612	0.0351942	0.775848	0.990919
PIGR	0.866018	-2.10969	0.0348848	0.757682	0.989843
AQP5	0.856372	-2.11564	0.0343752	0.741789	0.988656
E2F8	1.17827	2.12564	0.0335335	1.01287	1.37068
DSP	1.19971	2.15606	0.0310794	1.0167	1.41566
DMBT1	0.861363	-2.16154	0.0306535	0.752345	0.986179
SLC46A2	0.846876	-2.17232	0.0298318	0.728946	0.983884
CLDN18	0.852805	-2.20036	0.0277817	0.740038	0.982755
SCGB1A1	0.851453	-2.23649	0.0253194	0.739531	0.980313
FCER1A	0.848876	-2.26705	0.0233871	0.736762	0.978051
SEMA3A	1.183	2.28579	0.0222664	1.02424	1.36636
TRIP13	1.19601	2.2988	0.0215165	1.02673	1.39319
ALOX15B	0.84596	-2.32094	0.02029	0.734511	0.974318
SCGB3A2	0.856786	-2.33603	0.0194899	0.752577	0.975424
FOLR1	0.847044	-2.35231	0.0186571	0.737627	0.972692
CD207	0.838007	-2.35603	0.0184712	0.723432	0.970727
HOXB9	1.18594	2.36518	0.0180212	1.02965	1.36596
GLB1L3	0.834233	-2.40465	0.016188	0.719666	0.967039
LHFPL3-AS2	0.831646	-2.41467	0.0157497	0.716066	0.965881
STIL	1.19248	2.44392	0.0145286	1.03547	1.37329
GCLC	1.20485	2.45157	0.0142236	1.03808	1.39841
AGER	0.843371	-2.45467	0.0141013	0.736118	0.966251
KLK6	1.19943	2.48875	0.0128194	1.03939	1.38411
MCM2	1.20108	2.49419	0.0126246	1.04002	1.38708
HOXA10	1.20155	2.5216	0.0116822	1.04174	1.38588
DDIAS	1.20914	2.57498	0.0100246	1.0464	1.39718
RAD54L	1.2049	2.57607	0.00999312	1.04559	1.38849
SFTA1P	0.83578	-2.57727	0.00995835	0.729197	0.957943
GINS1	1.21367	2.60958	0.00906527	1.04939	1.40368
TIMELESS	1.20589	2.64083	0.00827038	1.04945	1.38565
ORC6	1.20972	2.64382	0.00819756	1.05048	1.3931
KIF15	1.2084	2.64963	0.0080579	1.05051	1.39002
GGH	1.2312	2.66854	0.00761821	1.05678	1.4344
BRCA1	1.21732	2.67243	0.00753046	1.05383	1.40618
TMPRSS11E	1.22932	2.67601	0.00745036	1.0568	1.43
RAD51AP1	1.21422	2.67816	0.00740285	1.05343	1.39955
XRCC2	1.21386	2.69267	0.00708827	1.05415	1.39776
RFC4	1.20905	2.69514	0.00703596	1.05315	1.38803
PEBP4	0.827054	-2.709	0.00674856	0.720891	0.948851
SERPIND1	0.813944	-2.71781	0.00657155	0.701648	0.944213
COL11A1	1.23022	2.72698	0.00639169	1.06001	1.42777
CENPW	1.21732	2.73011	0.00633137	1.05704	1.40191
CENPI	1.22342	2.73494	0.00623909	1.0588	1.41363
SFTPC	0.828036	-2.75138	0.00593455	0.723887	0.947169
ADH1B	0.820822	-2.77596	0.00550383	0.71401	0.943612
AQP3	0.818828	-2.77648	0.00549502	0.711072	0.942912
HOPX	0.826544	-2.79148	0.00524684	0.723064	0.944834
ATAD2	1.22953	2.81412	0.0048911	1.06473	1.41985
SUSD2	0.821087	-2.83095	0.00464107	0.716338	0.941154
AUNIP	1.23014	2.85108	0.00435709	1.06688	1.41838
IQGAP3	1.23703	2.86102	0.00422276	1.06929	1.43109
FAM111B	1.25108	2.89046	0.00384674	1.07478	1.45631
PLA2G1B	0.808216	-2.89605	0.00377892	0.699752	0.933491
IGF2BP3	1.24857	2.93141	0.00337425	1.07634	1.44835
HMGA2	1.23181	2.94724	0.00320629	1.07233	1.41499
SCGB3A1	0.816304	-2.96638	0.00301324	0.713855	0.933455
CLSPN	1.2415	2.96879	0.00298973	1.07628	1.43208
PLOD2	1.26836	2.97187	0.00295996	1.08431	1.48366
SLC22A31	0.819806	-2.97283	0.00295065	0.719154	0.934546
CLDN2	0.797514	-2.97663	0.00291434	0.687128	0.925633
CHIA	0.790465	-2.98955	0.00279385	0.677539	0.922213
TOP2A	1.25347	3.0039	0.00266541	1.08168	1.45255
EGLN3	1.26616	3.00689	0.00263931	1.08564	1.4767
NCAPG2	1.25439	3.02909	0.00245292	1.08328	1.45252
POPDC3	1.24024	3.04565	0.00232178	1.07977	1.42456
TROAP	1.24857	3.05598	0.0022433	1.08288	1.43963
AQP4	0.807282	-3.06225	0.00219678	0.703912	0.925834
ORC1	1.25768	3.06792	0.00215552	1.08632	1.45607
TTK	1.25552	3.07056	0.00213654	1.08579	1.45179
MYBL2	1.27245	3.10352	0.00191231	1.09284	1.48157
PLK4	1.25686	3.10891	0.00187781	1.08816	1.45172
ASF1B	1.27063	3.10967	0.00187298	1.09259	1.47768
CCNE1	1.25482	3.12466	0.00178008	1.08829	1.44683
MTFR2	1.2571	3.1361	0.00171211	1.0896	1.45034
NPC2	0.802441	-3.1388	0.0016964	0.6994	0.920663
LMNB1	1.26476	3.15348	0.00161338	1.09297	1.46355
CDCA8	1.26921	3.1646	0.00155299	1.09499	1.47115
CD1C	0.798548	-3.18284	0.00145839	0.695247	0.917198
KIF18B	1.2637	3.19159	0.00141494	1.09452	1.45902
DSCC1	1.26481	3.20789	0.00133713	1.09569	1.46002
RNASE1	0.801509	-3.20922	0.00133095	0.7002	0.917475
LY6K	1.28111	3.21107	0.00132242	1.10133	1.49023
CDC45	1.26447	3.21255	0.00131563	1.09581	1.45908
MCM10	1.26914	3.22174	0.00127414	1.09784	1.46716
NUF2	1.27516	3.25691	0.00112632	1.10163	1.47601
AURKB	1.27536	3.26752	0.00108495	1.10223	1.47569
KIFC1	1.27486	3.27336	0.00106277	1.10234	1.47438
PGC	0.795906	-3.28725	0.0010117	0.694628	0.91195
BUB1	1.28046	3.29861	0.000971637	1.10553	1.48306
INMT	0.798472	-3.3006	0.000964796	0.698585	0.912641
SELENBP1	0.786568	-3.30938	0.000935015	0.682318	0.906747
RACGAP1	1.27233	3.32225	0.000892948	1.1038	1.46659
SPOCK1	1.27928	3.32256	0.000891963	1.10629	1.47933
CYP2B7P	0.801536	-3.32372	0.00088825	0.703506	0.913227
NCAPH	1.28171	3.32907	0.000871366	1.10746	1.48337
FAM83D	1.29878	3.33523	0.000852288	1.11382	1.51446
UBE2C	1.30492	3.33918	0.00084025	1.1162	1.52556
ZWINT	1.28308	3.34541	0.0008216	1.10874	1.48483
TMEM163	0.79813	-3.35279	0.000800005	0.699565	0.910582
UHRF1	1.30489	3.35402	0.00079647	1.11696	1.52445
C4BPA	0.809427	-3.35921	0.000781657	0.71549	0.915698
VSIG2	0.793093	-3.36204	0.000773695	0.692841	0.907852
KIF2C	1.295	3.37073	0.00074969	1.11427	1.50506
ZNF750	0.785558	-3.374	0.000740839	0.68279	0.903794
MELK	1.29795	3.38306	0.000716826	1.11595	1.50965
CDC6	1.29785	3.39156	0.000694952	1.11633	1.50889
MCM4	1.28645	3.39784	0.000679213	1.11248	1.48762
NUSAP1	1.28877	3.41053	0.000648376	1.11393	1.49104
SCNN1B	0.793861	-3.42542	0.000613856	0.695633	0.90596
ESPL1	1.28376	3.43524	0.000592038	1.11324	1.48039
CENPF	1.30499	3.46222	0.000535745	1.12244	1.51724
BUB1B	1.29852	3.49312	0.000477405	1.12148	1.5035
SPAG5	1.29404	3.49978	0.000465644	1.12009	1.49499
IRX2	0.782624	-3.50019	0.000464927	0.682255	0.897757
CACNA2D2	0.782521	-3.51094	0.000446519	0.682403	0.897328
CDC20	1.31734	3.51509	0.000439606	1.12968	1.53618
PRR11	1.31324	3.51854	0.000433924	1.12829	1.52851
BIRC5	1.33032	3.54367	0.000394603	1.13605	1.55782
SLC34A2	0.803036	-3.55096	0.000383825	0.711464	0.906393
SLC16A1	1.30347	3.55168	0.000382783	1.12612	1.50876
CENPA	1.31134	3.55383	0.000379658	1.12926	1.52278
LMO3	0.785741	-3.5572	0.000374833	0.687986	0.897385
CDT1	1.326	3.55837	0.00037317	1.13513	1.54896
EPHX1	0.75835	-3.56936	0.000357861	0.651486	0.882743
CTSV	1.29933	3.59466	0.000324816	1.12646	1.49874
DEPDC1	1.31537	3.59699	0.000321916	1.13287	1.52726
ST3GAL5	0.778228	-3.59808	0.00032057	0.678875	0.892121
CENPE	1.30481	3.59921	0.000319189	1.12882	1.50824
FANCI	1.30232	3.60118	0.000316775	1.12793	1.50368
AURKA	1.32713	3.60279	0.000314825	1.13775	1.54804
SKA1	1.31253	3.60763	0.000309006	1.13225	1.52151
MKI67	1.32954	3.61527	0.000300033	1.1393	1.55154
SFTPD	0.778772	-3.61833	0.000296513	0.680127	0.891725
HLF	0.76835	-3.62208	0.000292248	0.666243	0.886104
WDHD1	1.31605	3.65017	0.000262067	1.13561	1.52516
MAD2L1	1.31811	3.65143	0.000260784	1.13649	1.52876
CTSH	0.756325	-3.66528	0.000247064	0.651402	0.878148
DTL	1.3311	3.68288	0.00023061	1.14316	1.54993
KIF11	1.32212	3.69088	0.000223477	1.13991	1.53344
TYMS	1.31106	3.69547	0.000219478	1.13564	1.51359
CDCA3	1.31652	3.70685	0.000209852	1.13837	1.52256
IRX3	0.787645	-3.71201	0.000205621	0.694372	0.893447
C16orf89	0.784757	-3.71416	0.000203876	0.690536	0.891832
PBK	1.3353	3.71951	0.00019961	1.14659	1.55508
CEP55	1.34001	3.72295	0.000196908	1.14866	1.56323
RAD51	1.32009	3.72481	0.00019546	1.14063	1.5278
CDK1	1.33231	3.7356	0.000187271	1.14612	1.54876
NCAPG	1.32687	3.74489	0.000180473	1.14431	1.53855
KIF23	1.32594	3.75565	0.000172893	1.14441	1.53625
CENPU	1.33058	3.75588	0.000172736	1.14634	1.54445
SLC2A1	1.35692	3.76794	0.000164597	1.15772	1.5904
CDCA2	1.3254	3.76892	0.000163956	1.14478	1.53452
WFDC2	0.766683	-3.78727	0.000152312	0.668194	0.879688
SHCBP1	1.34028	3.7887	0.000151435	1.15185	1.55955
CCNB2	1.34158	3.80362	0.000142595	1.15307	1.5609
GTSE1	1.33375	3.83394	0.000126106	1.15116	1.5453
CDCA5	1.35264	3.83474	0.000125696	1.15913	1.57844
SERPINB5	1.32725	3.84798	0.000119097	1.14902	1.53313
KIF4A	1.35565	3.85408	0.000116163	1.1613	1.58252
NDC80	1.33979	3.85853	0.000114071	1.1548	1.55441
NAPSA	0.789172	-3.87741	0.000105576	0.700155	0.889508
PKMYT1	1.36109	3.87861	0.000105055	1.16474	1.59054
SKA3	1.35061	3.88249	0.000103392	1.16047	1.57189
ABCA3	0.761364	-3.88429	0.00010263	0.663506	0.873654
CKAP2L	1.34753	3.90224	9.53056e-05	1.16005	1.56532
NEK2	1.35984	3.91739	8.95131e-05	1.166	1.58589
CHEK1	1.33663	3.92728	8.5913e-05	1.15644	1.5449
ASPM	1.34223	3.93146	8.44319e-05	1.15905	1.55437
KPNA2	1.36575	3.93913	8.17785e-05	1.16954	1.59488
KIF20A	1.37334	3.98319	6.79977e-05	1.17485	1.60536
FOXM1	1.3575	3.99873	6.36834e-05	1.16863	1.57689
CYP4B1	0.761937	-4.02232	5.76273e-05	0.667393	0.869875
DEPDC1B	1.35872	4.03232	5.52285e-05	1.17063	1.57704
TPX2	1.37636	4.0439	5.25683e-05	1.17894	1.60684
ECT2	1.3679	4.04696	5.18876e-05	1.17534	1.592
NEIL3	1.34886	4.06956	4.71025e-05	1.16781	1.55798
TK1	1.39886	4.08615	4.38599e-05	1.19083	1.64322
CDC25C	1.3797	4.11644	3.84776e-05	1.18367	1.6082
RRM2	1.39948	4.13212	3.59434e-05	1.19325	1.64136
HMGA1	1.36557	4.16174	3.15833e-05	1.1792	1.5814
GGTLC1	0.74101	-4.16525	3.11011e-05	0.643531	0.853254
PRC1	1.3755	4.18296	2.87738e-05	1.18463	1.59713
KIF14	1.36495	4.18318	2.87465e-05	1.1798	1.57915
CCNA2	1.37633	4.21116	2.54059e-05	1.1862	1.59694
ARNTL2	1.41697	4.21367	2.51249e-05	1.20492	1.66635
HJURP	1.39823	4.24133	2.22196e-05	1.19758	1.63249
SPC25	1.3784	4.24902	2.14711e-05	1.18873	1.59833
CDKN3	1.40511	4.25086	2.12949e-05	1.20117	1.64368
PKP2	1.41731	4.25804	2.06228e-05	1.20711	1.66411
ARHGAP11A	1.37438	4.25952	2.04865e-05	1.1873	1.59095
EXO1	1.39362	4.28737	1.80801e-05	1.19743	1.62197
ABCC2	1.32416	4.29323	1.76089e-05	1.16485	1.50525
OIP5	1.36499	4.30105	1.69992e-05	1.18454	1.57291
SFTPB	0.773152	-4.33706	1.444e-05	0.688288	0.868478
DLGAP5	1.41681	4.34323	1.40404e-05	1.21068	1.65803
CCNB1	1.41936	4.37186	1.23195e-05	1.21313	1.66064
HMMR	1.41403	4.37551	1.21149e-05	1.21077	1.65141
LYPD3	1.40652	4.42708	9.5518e-06	1.20937	1.63582
CXCL17	0.785827	-4.57281	4.81232e-06	0.708701	0.871347
NKX2-1	0.767997	-4.5888	4.45799e-06	0.686111	0.859656
PLK1	1.42564	4.59429	4.34233e-06	1.22549	1.65849
ANLN	1.45801	4.66276	3.12003e-06	1.2443	1.70843
IGF2BP1	1.3598	4.7118	2.45532e-06	1.19661	1.54524
IRX5	0.731257	-4.88292	1.04524e-06	0.644925	0.829146
SFTA3	0.743542	-4.95663	7.17256e-07	0.661328	0.835977
DKK1	1.48414	5.18716	2.13527e-07	1.27845	1.72293
