# Supplementary material for: Genomics and Prognosis Analysis of N6-Methyladenosine Regulators in Lung Adenocarcinoma
Source: Front Genet. 2021 Dec 9;12:746666. doi: 10.3389/fgene.2021.746666 (PMC8697852; doi:10.3389/fgene.2021.746666)
Supplement: Supplementary file 3 [file DataSheet1.ZIP]

Archive with 45 entries (35 files):
- Original data/
- Original data/Figure 1/
- Original data/Figure 1/Figure 1A.xlsx
- Original data/Figure 1/Figure 1B.xlsx
- Original data/Figure 1/Figure 1C.xlsx
- Original data/Figure 2/
- Original data/Figure 2/Figure 2A-D.xlsx
- Original data/Figure 2/Figure 2E.xlsx
- Original data/Figure 2/Figure 2F.xlsx
- Original data/Figure 2/Figure 2G.xlsx
- Original data/Figure 2/Figure 2H.xlsx
- Original data/Figure 3/
- Original data/Figure 3/Figure 3A-C.xlsx
- Original data/Figure 3/Figure 3D.xlsx
- Original data/Figure 3/Figure 3E.xlsx
- Original data/Figure 3/Figure 3F.xlsx
- Original data/Figure 4/
- Original data/Figure 4/Figure 4A.xlsx
- Original data/Figure 4/Figure 4B.xlsx
- Original data/Figure 5/
- Original data/Figure 5/Figure 5A, B.xlsx
- Original data/Figure 5/Figure 5C.xlsx
- Original data/Figure 5/Figure 5D.xlsx
- Original data/Figure 5/Figure 5E.xlsx
- Original data/Figure 5/Figure 5F.xlsx
- Original data/Figure 5/Figure 5G.xlsx
- Original data/Figure 6/
- Original data/Figure 6/Figure 6A.xlsx
- Original data/Figure 6/Figure 6B.xlsx
- Original data/Figure 6/Figure 6C.xlsx
- Original data/Figure 6/Figure 6D.xlsx
- Original data/Figure 6/Figure 6E.xlsx
- Original data/Figure 7/
- Original data/Figure 7/Figure 7A.xlsx
- Original data/Figure 7/Figure 7B.xlsx
- Original data/Figure 7/Figure 7C.xlsx
- Original data/Figure 7/Figure 7D.xlsx
- Original data/Figure 8/
- Original data/Figure 8/Figure 8A.xlsx
- Original data/Figure 8/Figure 8B-D.xlsx
- Original data/Figure 8/Figure 8E-G.xlsx
- Original data/Figure 9/
- Original data/Figure 9/Figure 9A.xlsx
- Original data/Figure 9/Figure 9B-D.xlsx
- Original data/Figure 9/Figure 9E-G.xlsx
