# Supplementary material for: Genomics and Prognosis Analysis of N6-Methyladenosine Regulators in Lung Adenocarcinoma
Source: Front Genet. 2021 Dec 9;12:746666. doi: 10.3389/fgene.2021.746666 (PMC8697852; doi:10.3389/fgene.2021.746666)
Supplement: Supplementary file 3 [file DataSheet1.ZIP › Original data/Figure 1/Figure 1A.xlsx]

## Sheet: Sheet1
chr	start	end	value	Type
chr14	21498133	21511342	METTL3	m6A
chr4	118685392	118715433	METTL14	m6A
chr6	159725585	159756319	WTAP	m6A
chr8	94487689	94553529	VIRMA	m6A
chr1	110338506	110346681	RBM15	m6A
chr13	45954465	46052759	ZC3H13	m6A
chr3	51391285	51397908	RBM15B	m6A
chrX	136848004	136880764	RBMX	m6A
chr4	68310387	68350090	YTHDC1	m6A
chr5	113513694	113595285	YTHDC2	m6A
chr20	63195429	63216139	YTHDF1	m6A
chr1	28736621	28769775	YTHDF2	m6A
chr8	63168553	63212786	YTHDF3	m6A
chr17	48997385	49056145	IGF2BP1	m6A
chr3	185643130	185825042	IGF2BP2	m6A
chr7	23310209	23470491	IGF2BP3	m6A
chr7	26173057	26201529	HNRNPA2B1	m6A
chr14	21209136	21269494	HNRNPC	m6A
chr17	18183078	18209954	ALKBH5	m6A
chr16	53701692	54158512	FTO	m6A
