# Supplementary material for: Genomics and Prognosis Analysis of N6-Methyladenosine Regulators in Lung Adenocarcinoma
Source: Front Genet. 2021 Dec 9;12:746666. doi: 10.3389/fgene.2021.746666 (PMC8697852; doi:10.3389/fgene.2021.746666)
Supplement: Supplementary file 3 [file DataSheet1.ZIP › Original data/Figure 1/Figure 1B.xlsx]

## Sheet: Sheet1
GBM	LGG	CESC	LUAD	COAD	BRCA	ESCA	SARC	KIRP	STAD	PRAD	UCEC	HNSC	KIRC	LUSC	THYM	LIHC	THCA	MESO	READ	PAAD	OV	TGCT	PCPG	SKCM	UVM	UCS	BLCA	ACC	KICH	CHOL	DLBC
YTHDC1	0	0	0	0	0	0	0	0	0	0	0	0	0	-1	0	0	0	0	0	0	0	0	0	0	0	0	0	0	0	0	0	0
IGF2BP1	0	1	0	1	0	0	0	0	0	1	0	0	0	1	0	0	0	1	1	0	1	0	0	0	1	1	-1	0	1	1	0	0
IGF2BP2	0	1	0	1	0	0	0	0	0	0	0	0	1	1	0	0	0	0	0	0	1	0	0	0	0	-1	0	1	0	0	0	0
IGF2BP3	0	1	0	1	1	0	0	1	1	0	0	0	0	1	0	0	1	0	1	0	0	0	0	0	0	1	0	1	0	0	0	0
YTHDF1	0	1	0	0	0	0	0	0	0	0	0	0	0	-1	0	0	1	0	1	-1	0	0	0	0	0	1	0	0	0	0	0	0
YTHDF3	0	0	0	0	0	1	0	0	0	0	0	0	0	-1	0	0	0	0	0	0	0	0	0	0	0	1	0	0	0	0	0	0
YTHDC2	0	1	0	0	0	0	0	0	0	0	0	0	0	-1	0	0	0	1	0	0	0	0	0	0	0	0	0	0	0	0	0	0
HNRNPA2B1	0	1	0	1	0	0	0	1	0	0	0	0	0	0	0	-1	1	0	1	0	0	0	0	0	0	0	0	0	1	1	0	0
YTHDF2	0	1	0	0	0	0	0	1	0	0	0	-1	0	-1	0	0	1	0	0	-1	0	0	0	0	0	0	0	0	1	1	0	0
HNRNPC	-1	0	0	1	0	0	0	1	1	0	0	0	0	-1	0	-1	0	0	0	0	1	0	0	0	0	0	0	0	1	0	0	0
RBMX	0	0	0	0	0	0	1	1	0	0	0	0	0	-1	0	0	1	0	0	0	0	0	0	1	1	0	0	0	1	0	0	0
METTL3	0	0	0	0	0	0	0	0	0	0	0	0	0	0	0	0	1	0	-1	0	-1	0	0	0	0	0	0	0	1	1	0	0
METTL14	0	0	1	0	0	0	0	0	0	0	0	0	0	-1	0	0	0	0	0	0	0	0	0	0	0	0	0	0	0	0	0	0
WTAP	0	0	0	0	0	0	0	0	1	0	0	0	0	-1	0	0	1	0	0	0	0	1	0	0	0	0	0	0	0	0	0	0
VIRMA	0	0	0	1	1	0	0	0	1	0	0	0	0	1	0	-1	1	0	0	0	0	0	0	0	0	1	0	0	0	0	0	0
RBM15	0	1	0	1	0	0	0	0	0	0	0	0	0	-1	0	0	0	1	0	0	0	0	0	0	0	0	0	0	1	1	-1	0
RBM15B	0	0	0	0	0	0	0	0	0	0	0	0	0	-1	0	0	1	0	0	0	0	0	0	0	0	-1	0	0	1	0	0	0
ZC3H13	0	0	1	0	0	0	0	0	0	0	0	0	0	-1	0	0	0	0	0	0	0	0	0	0	0	0	0	0	0	0	0	0
FTO	0	0	0	0	0	0	0	0	0	0	0	0	0	-1	0	0	0	1	0	0	0	0	0	0	0	0	0	1	0	0	0	0
ALKBH5	0	1	0	1	0	0	0	0	0	0	0	0	0	0	0	0	0	0	0	0	0	0	0	0	0	1	0	1	0	1	0	0
