# Supplementary material for: Genomics and Prognosis Analysis of N6-Methyladenosine Regulators in Lung Adenocarcinoma
Source: Front Genet. 2021 Dec 9;12:746666. doi: 10.3389/fgene.2021.746666 (PMC8697852; doi:10.3389/fgene.2021.746666)
Supplement: Supplementary file 3 [file DataSheet1.ZIP › Original data/Figure 2/Figure 2A-D.xlsx]

## Sheet: Sheet1
id	OS	OS.time	Subtype
TCGA-NJ-A4YI-01	1	4	C1
TCGA-55-8506-01	0	11	C1
TCGA-NJ-A55O-01	0	13	C1
TCGA-35-3615-01	0	14	C1
TCGA-NJ-A55A-01	0	15	C1
TCGA-97-7938-01	1	18	C1
TCGA-86-8672-01	1	19	C2
TCGA-50-6673-01	1	22	C2
TCGA-86-8074-01	0	24	C2
TCGA-55-A493-01	0	28	C2
TCGA-93-A4JO-01	1	33	C1
TCGA-91-6849-01	0	35	C1
TCGA-91-8499-01	0	36	C2
TCGA-73-4677-01	1	38	C1
TCGA-99-8032-01	0	44	C1
TCGA-91-A4BC-01	0	44	C2
TCGA-55-8616-01	0	48	C1
TCGA-NJ-A4YP-01	0	50	C1
TCGA-L9-A5IP-01	1	58	C2
TCGA-91-6830-01	0	60	C2
TCGA-64-5775-01	1	62	C2
TCGA-05-5715-01	0	62	C1
TCGA-MP-A4TC-01	1	74	C1
TCGA-91-6835-01	0	79	C2
TCGA-MN-A4N5-01	0	84	C1
TCGA-95-8494-01	0	84	C2
TCGA-95-7562-01	1	87	C2
TCGA-05-4415-01	1	91	C2
TCGA-44-2666-01	1	97	C1
TCGA-55-A490-01	1	99	C2
TCGA-86-A4D0-01	1	116	C2
TCGA-55-6975-01	1	118	C2
TCGA-55-7727-01	0	119	C1
TCGA-50-6591-01	1	119	C2
TCGA-05-4250-01	1	121	C2
TCGA-86-8055-01	1	124	C2
TCGA-69-8255-01	0	129	C2
TCGA-73-4670-01	0	131	C1
TCGA-38-A44F-01	0	133	C1
TCGA-69-7978-01	0	134	C2
TCGA-62-8394-01	1	139	C2
TCGA-86-8056-01	0	139	C1
TCGA-67-6216-01	0	141	C1
TCGA-05-5423-01	0	151	C1
TCGA-55-8092-01	1	154	C2
TCGA-MP-A4T8-01	1	161	C1
TCGA-97-8174-01	1	164	C1
TCGA-69-7765-01	0	165	C1
TCGA-MP-A4T7-01	1	167	C1
TCGA-55-6712-01	1	171	C2
TCGA-78-7146-01	1	173	C2
TCGA-67-6215-01	0	174	C1
TCGA-55-6978-01	1	176	C2
TCGA-78-7158-01	1	179	C1
TCGA-86-6851-01	0	179	C2
TCGA-35-4123-01	0	182	C2
TCGA-69-7974-01	0	184	C1
TCGA-93-8067-01	0	186	C1
TCGA-69-7761-01	0	186	C2
TCGA-55-7914-01	1	187	C1
TCGA-50-6595-01	1	189	C2
TCGA-L9-A443-01	1	193	C1
TCGA-69-7760-01	0	202	C2
TCGA-71-8520-01	1	210	C2
TCGA-44-7662-01	0	218	C2
TCGA-91-6848-01	0	224	C2
TCGA-35-4122-01	0	225	C2
TCGA-69-7973-01	0	230	C2
TCGA-55-6979-01	1	237	C1
TCGA-55-7284-01	1	243	C2
TCGA-78-7536-01	1	244	C2
TCGA-05-4402-01	1	244	C2
TCGA-50-5072-01	1	250	C2
TCGA-71-6725-01	0	256	C1
TCGA-50-5936-01	1	257	C2
TCGA-78-7166-01	1	258	C1
TCGA-44-8120-01	0	260	C2
TCGA-49-AAR9-01	1	260	C2
TCGA-35-5375-01	0	264	C1
TCGA-49-4507-01	1	268	C1
TCGA-05-4418-01	1	274	C2
TCGA-05-5429-01	1	275	C2
TCGA-73-4676-01	1	281	C2
TCGA-50-5930-01	1	282	C2
TCGA-44-8119-01	0	285	C2
TCGA-44-A47B-01	0	287	C2
TCGA-78-7161-01	1	291	C1
TCGA-4B-A93V-01	1	300	C1
TCGA-05-4396-01	1	303	C2
TCGA-MP-A4TD-01	1	307	C1
TCGA-L9-A444-01	0	307	C1
TCGA-50-7109-01	1	308	C1
TCGA-91-6831-01	0	310	C2
TCGA-78-7542-01	1	321	C1
TCGA-78-8660-01	1	321	C2
TCGA-91-6828-01	0	323	C2
TCGA-50-6593-01	1	336	C1
TCGA-MP-A4TF-01	1	336	C2
TCGA-MP-A4TJ-01	1	339	C1
TCGA-73-A9RS-01	1	340	C1
TCGA-55-7907-01	1	343	C2
TCGA-44-A47G-01	0	351	C1
TCGA-86-8585-01	0	353	C2
TCGA-49-6761-01	0	354	C1
TCGA-38-4631-01	1	354	C2
TCGA-05-4422-01	0	365	C1
TCGA-50-6594-01	1	370	C2
TCGA-91-6840-01	0	372	C2
TCGA-55-8620-01	1	375	C2
TCGA-86-6562-01	1	376	C2
TCGA-95-7944-01	0	377	C1
TCGA-44-8117-01	0	385	C1
TCGA-67-3774-01	0	385	C1
TCGA-49-4490-01	1	385	C2
TCGA-69-7979-01	0	408	C2
TCGA-44-A4SU-01	1	409	C1
TCGA-69-8254-01	0	409	C1
TCGA-69-7980-01	0	411	C2
TCGA-62-A46Y-01	1	414	C1
TCGA-69-7764-01	0	414	C1
TCGA-44-A4SS-01	0	415	C2
TCGA-86-A4P7-01	0	415	C1
TCGA-55-8619-01	0	416	C1
TCGA-91-6836-01	0	417	C1
TCGA-55-8507-01	0	418	C2
TCGA-67-6217-01	0	422	C1
TCGA-86-8668-01	0	423	C1
TCGA-53-7813-01	0	424	C1
TCGA-69-8253-01	0	426	C1
TCGA-05-4384-01	0	426	C1
TCGA-67-3773-01	0	427	C1
TCGA-49-4505-01	1	428	C1
TCGA-MP-A4TI-01	1	429	C1
TCGA-50-5931-01	1	434	C2
TCGA-91-8497-01	1	434	C1
TCGA-97-8179-01	0	435	C1
TCGA-L4-A4E6-01	0	435	C1
TCGA-55-6543-01	0	435	C1
TCGA-55-8505-01	0	440	C2
TCGA-L9-A50W-01	1	442	C1
TCGA-55-7725-01	0	442	C1
TCGA-62-8398-01	1	444	C2
TCGA-86-8359-01	1	444	C1
TCGA-55-8615-01	0	446	C1
TCGA-38-6178-01	0	448	C2
TCGA-67-4679-01	0	448	C1
TCGA-05-4417-01	0	455	C2
TCGA-05-4434-01	1	457	C2
TCGA-05-5420-01	0	457	C1
TCGA-50-5939-01	1	460	C1
TCGA-55-8087-01	0	462	C1
TCGA-55-6970-01	1	464	C1
TCGA-44-A47A-01	0	466	C1
TCGA-73-4668-01	0	467	C1
TCGA-55-7816-01	1	468	C1
TCGA-97-8176-01	1	468	C2
TCGA-55-8299-01	1	469	C1
TCGA-55-8097-01	0	476	C1
TCGA-L9-A8F4-01	0	476	C2
TCGA-95-7948-01	0	476	C1
TCGA-95-7947-01	0	477	C1
TCGA-55-8302-01	0	478	C2
TCGA-50-5051-01	1	478	C1
TCGA-55-A494-01	0	481	C1
TCGA-97-7941-01	0	484	C1
TCGA-44-A479-01	0	486	C2
TCGA-55-7573-01	0	487	C1
TCGA-49-6742-01	1	488	C2
TCGA-91-7771-01	0	492	C1
TCGA-97-8177-01	0	499	C1
TCGA-44-6779-01	1	500	C2
TCGA-95-7043-01	1	503	C1
TCGA-91-8496-01	0	505	C1
TCGA-S2-AA1A-01	0	513	C1
TCGA-55-8204-01	0	515	C1
TCGA-55-8621-01	0	515	C1
TCGA-55-8514-01	0	520	C1
TCGA-49-6745-01	0	522	C2
TCGA-93-A4JQ-01	0	526	C2
TCGA-93-7348-01	0	531	C1
TCGA-55-8301-01	0	534	C1
TCGA-55-8614-01	0	536	C2
TCGA-55-7911-01	0	537	C1
TCGA-55-8510-01	0	539	C2
TCGA-97-A4M3-01	0	540	C1
TCGA-55-8094-01	0	541	C2
TCGA-97-8172-01	0	545	C1
TCGA-55-A57B-01	0	546	C1
TCGA-55-8203-01	0	547	C1
TCGA-J2-A4AD-01	1	550	C1
TCGA-97-8175-01	0	551	C1
TCGA-55-8511-01	0	552	C1
TCGA-95-A4VN-01	0	553	C1
TCGA-44-7661-01	1	557	C1
TCGA-55-7913-01	1	561	C2
TCGA-97-7937-01	0	564	C1
TCGA-L9-A7SV-01	0	565	C2
TCGA-55-7903-01	0	567	C1
TCGA-97-A4M6-01	0	568	C1
TCGA-97-8171-01	0	568	C1
TCGA-95-7567-01	0	568	C1
TCGA-67-3772-01	0	573	C1
TCGA-44-7669-01	1	574	C2
TCGA-05-4403-01	0	578	C2
TCGA-93-A4JP-01	0	578	C1
TCGA-L4-A4E5-01	0	578	C2
TCGA-MP-A4TK-01	1	582	C2
TCGA-78-7147-01	1	586	C1
TCGA-69-A59K-01	0	591	C2
TCGA-44-7660-01	0	592	C1
TCGA-78-7154-01	1	593	C2
TCGA-62-A46P-01	1	594	C1
TCGA-44-6145-01	0	595	C1
TCGA-55-A492-01	0	596	C1
TCGA-55-8090-01	1	598	C1
TCGA-55-8205-01	0	599	C2
TCGA-55-8091-01	0	600	C1
TCGA-97-A4M1-01	0	601	C1
TCGA-NJ-A55R-01	0	603	C1
TCGA-91-A4BD-01	0	603	C1
TCGA-55-7994-01	0	603	C2
TCGA-86-7954-01	0	605	C2
TCGA-95-A4VP-01	0	605	C1
TCGA-55-8512-01	1	607	C1
TCGA-05-4382-01	0	607	C2
TCGA-55-A4DG-01	0	608	C1
TCGA-55-7283-01	0	609	C1
TCGA-67-3771-01	0	610	C2
TCGA-05-4405-01	0	610	C1
TCGA-67-3770-01	0	610	C1
TCGA-55-A4DF-01	1	614	C2
TCGA-97-A4LX-01	0	614	C1
TCGA-NJ-A7XG-01	0	617	C1
TCGA-55-8508-01	0	617	C1
TCGA-97-A4M2-01	0	624	C1
TCGA-50-5044-01	1	624	C1
TCGA-86-7714-01	1	625	C1
TCGA-97-8552-01	0	626	C1
TCGA-78-7148-01	1	626	C1
TCGA-55-A491-01	0	626	C2
TCGA-64-1677-01	1	628	C1
TCGA-97-A4M7-01	0	629	C2
TCGA-55-A48Y-01	0	630	C1
TCGA-97-A4M5-01	0	634	C1
TCGA-95-A4VK-01	0	651	C1
TCGA-55-A48Z-01	0	651	C2
TCGA-55-7726-01	0	652	C2
TCGA-97-A4M0-01	0	652	C1
TCGA-86-8358-01	0	653	C2
TCGA-50-5935-01	1	653	C1
TCGA-99-8033-01	1	656	C1
TCGA-97-8547-01	0	657	C1
TCGA-99-AA5R-01	0	658	C1
TCGA-44-6774-01	0	658	C2
TCGA-L9-A743-01	0	664	C1
TCGA-78-7150-01	1	666	C2
TCGA-05-4425-01	0	669	C1
TCGA-05-5428-01	0	670	C1
TCGA-55-7576-01	0	670	C2
TCGA-55-8208-01	0	674	C2
TCGA-49-AAQV-01	1	677	C1
TCGA-49-6767-01	0	677	C2
TCGA-93-7347-01	0	683	C1
TCGA-55-A48X-01	0	689	C2
TCGA-69-7763-01	0	690	C1
TCGA-44-7659-01	0	691	C1
TCGA-86-8075-01	1	694	C2
TCGA-78-7160-01	1	697	C1
TCGA-55-1592-01	1	701	C2
TCGA-86-8280-01	0	701	C1
TCGA-55-8089-01	1	702	C1
TCGA-55-7728-01	0	704	C1
TCGA-44-6148-01	0	704	C1
TCGA-55-7724-01	0	705	C2
TCGA-44-6775-01	0	705	C2
TCGA-73-4659-01	1	711	C1
TCGA-93-A4JN-01	0	718	C2
TCGA-55-8096-01	1	719	C2
TCGA-44-7672-01	0	719	C1
TCGA-J2-8194-01	0	724	C1
TCGA-44-6146-01	0	728	C1
TCGA-05-4433-01	0	730	C2
TCGA-05-4397-01	1	731	C1
TCGA-86-A4JF-01	1	737	C1
TCGA-J2-8192-01	0	739	C2
TCGA-86-8073-01	0	740	C2
TCGA-MP-A4TH-01	0	741	C1
TCGA-99-7458-01	0	747	C1
TCGA-55-6984-01	1	760	C1
TCGA-05-4432-01	0	761	C2
TCGA-05-4430-01	0	761	C1
TCGA-44-2668-01	1	761	C2
TCGA-55-7815-01	0	773	C1
TCGA-97-7554-01	0	775	C2
TCGA-50-6592-01	1	777	C2
TCGA-05-4426-01	0	791	C1
TCGA-78-7539-01	0	791	C1
TCGA-55-8513-01	0	791	C1
TCGA-05-4427-01	0	791	C2
TCGA-38-7271-01	1	800	C1
TCGA-73-4666-01	0	800	C2
TCGA-86-A4P8-01	0	805	C1
TCGA-86-8674-01	0	806	C1
TCGA-78-7220-01	1	807	C2
TCGA-44-4112-01	1	808	C1
TCGA-69-8453-01	0	813	C1
TCGA-55-7570-01	0	824	C2
TCGA-83-5908-01	0	824	C2
TCGA-78-7145-01	1	826	C2
TCGA-MN-A4N1-01	0	827	C2
TCGA-50-8460-01	0	829	C1
TCGA-95-8039-01	0	830	C1
TCGA-86-8671-01	0	839	C1
TCGA-91-6847-01	0	842	C2
TCGA-44-6147-01	0	845	C1
TCGA-44-5645-01	0	852	C1
TCGA-49-4487-01	1	855	C2
TCGA-86-8673-01	0	862	C1
TCGA-44-5644-01	0	863	C2
TCGA-64-5779-01	0	864	C2
TCGA-38-4629-01	1	864	C1
TCGA-64-5815-01	0	866	C1
TCGA-49-4488-01	1	869	C1
TCGA-55-7281-01	0	872	C1
TCGA-49-AAR4-01	1	879	C1
TCGA-05-5425-01	0	882	C2
TCGA-44-7670-01	0	882	C2
TCGA-55-8206-01	0	888	C1
TCGA-55-7995-01	0	889	C2
TCGA-44-7671-01	0	889	C1
TCGA-MP-A4TE-01	1	896	C1
TCGA-49-4510-01	1	896	C1
TCGA-86-A456-01	0	896	C1
TCGA-55-8085-01	0	904	C1
TCGA-49-4512-01	1	905	C1
TCGA-62-A472-01	0	910	C1
TCGA-05-4420-01	0	912	C2
TCGA-05-4424-01	0	913	C2
TCGA-73-4675-01	1	922	C1
TCGA-53-7626-01	1	929	C1
TCGA-55-5899-01	0	930	C2
TCGA-86-8669-01	0	938	C1
TCGA-86-8278-01	0	944	C1
TCGA-86-7701-01	0	947	C2
TCGA-86-8279-01	0	949	C1
TCGA-78-7535-01	1	949	C1
TCGA-MP-A4TA-01	1	950	C2
TCGA-55-7227-01	1	952	C1
TCGA-78-7156-01	1	976	C1
TCGA-55-8207-01	0	977	C1
TCGA-44-6777-01	1	987	C1
TCGA-J2-A4AG-01	0	988	C1
TCGA-86-8076-01	0	993	C1
TCGA-55-7574-01	1	995	C1
TCGA-55-6982-01	1	995	C2
TCGA-86-7953-01	0	997	C2
TCGA-49-4506-01	1	999	C1
TCGA-44-5643-01	0	1013	C2
TCGA-44-3919-01	1	1026	C1
TCGA-44-3918-01	0	1036	C1
TCGA-55-7910-01	0	1040	C2
TCGA-53-7624-01	1	1043	C2
TCGA-86-7711-01	1	1046	C2
TCGA-99-8025-01	0	1060	C1
TCGA-53-A4EZ-01	0	1071	C2
TCGA-86-7955-01	0	1072	C1
TCGA-38-4630-01	1	1073	C2
TCGA-J2-A4AE-01	0	1079	C1
TCGA-49-4494-01	1	1081	C1
TCGA-44-7667-01	0	1097	C2
TCGA-75-6214-01	1	1115	C2
TCGA-99-8028-01	0	1118	C1
TCGA-50-8459-01	0	1119	C1
TCGA-50-8457-01	0	1125	C1
TCGA-64-1680-01	0	1126	C1
TCGA-05-4390-01	0	1126	C2
TCGA-44-3396-01	0	1130	C1
TCGA-49-AARN-01	1	1135	C1
TCGA-38-4627-01	1	1147	C1
TCGA-86-8054-01	0	1148	C2
TCGA-86-7713-01	0	1157	C2
TCGA-44-2661-01	0	1159	C1
TCGA-44-3398-01	0	1163	C1
TCGA-64-1681-01	1	1167	C1
TCGA-78-7155-01	1	1171	C2
TCGA-MN-A4N4-01	0	1175	C1
TCGA-55-1594-01	0	1178	C2
TCGA-44-3917-01	0	1183	C2
TCGA-64-1678-01	0	1189	C1
TCGA-73-7498-01	0	1189	C1
TCGA-62-A470-01	1	1194	C1
TCGA-78-7540-01	1	1197	C1
TCGA-78-8648-01	1	1209	C1
TCGA-78-7152-01	1	1215	C1
TCGA-62-8395-01	0	1216	C1
TCGA-49-AARE-01	1	1229	C1
TCGA-55-6985-01	0	1233	C1
TCGA-50-5932-01	1	1235	C1
TCGA-62-A471-01	0	1246	C2
TCGA-91-6829-01	1	1258	C2
TCGA-MP-A4T9-01	1	1265	C2
TCGA-50-6597-01	1	1268	C1
TCGA-95-7039-01	0	1272	C1
TCGA-44-2662-01	0	1280	C2
TCGA-97-7546-01	0	1285	C1
TCGA-50-6590-01	1	1288	C2
TCGA-62-8397-01	0	1289	C1
TCGA-55-6968-01	1	1293	C1
TCGA-44-2665-01	0	1301	C1
TCGA-64-5778-01	0	1305	C1
TCGA-44-2655-01	0	1324	C1
TCGA-75-5147-01	0	1333	C2
TCGA-44-2657-01	0	1351	C1
TCGA-38-4632-01	1	1357	C1
TCGA-44-2659-01	0	1367	C1
TCGA-05-4389-01	0	1369	C1
TCGA-55-6981-01	1	1379	C2
TCGA-55-6971-01	0	1400	C1
TCGA-49-4501-01	1	1421	C1
TCGA-44-2656-01	0	1429	C2
TCGA-05-4398-01	0	1431	C2
TCGA-NJ-A4YQ-01	0	1432	C1
TCGA-50-5066-02	0	1442	C2
TCGA-50-5066-01	0	1442	C1
TCGA-62-A46O-01	1	1454	C2
TCGA-50-5941-01	0	1474	C1
TCGA-38-4628-01	1	1492	C1
TCGA-62-8402-01	1	1498	C2
TCGA-50-5068-01	1	1499	C1
TCGA-MP-A4SY-01	1	1501	C1
TCGA-75-6212-01	1	1516	C1
TCGA-05-4249-01	0	1523	C1
TCGA-78-7633-01	1	1528	C1
TCGA-73-7499-01	1	1531	C2
TCGA-64-5781-01	0	1559	C1
TCGA-73-4658-01	1	1600	C1
TCGA-50-5946-02	0	1617	C2
TCGA-50-5946-01	0	1617	C2
TCGA-49-6743-01	0	1621	C2
TCGA-78-7537-01	1	1622	C1
TCGA-55-6972-01	1	1632	C1
TCGA-62-A46S-01	1	1653	C1
TCGA-49-6744-01	0	1683	C1
TCGA-49-4514-01	0	1700	C1
TCGA-62-A46R-01	1	1725	C1
TCGA-64-1676-01	0	1728	C1
TCGA-50-5944-01	0	1750	C1
TCGA-MP-A4SW-01	1	1778	C1
TCGA-MP-A4T6-01	1	1790	C1
TCGA-O1-A52J-01	1	1798	C1
TCGA-50-5055-01	1	1830	C1
TCGA-50-5942-01	0	1847	C1
TCGA-44-6778-01	0	1864	C1
TCGA-97-7553-01	0	1870	C1
TCGA-49-AAR3-01	0	1893	C2
TCGA-97-7552-01	0	1932	C1
TCGA-97-7547-01	0	1965	C1
TCGA-78-7159-01	0	1974	C1
TCGA-75-5125-01	1	2027	C2
TCGA-55-1596-01	0	2065	C2
TCGA-55-6980-01	0	2109	C1
TCGA-55-6987-01	0	2137	C1
TCGA-NJ-A4YF-01	0	2161	C1
TCGA-50-5045-01	1	2174	C1
TCGA-62-A46V-01	0	2199	C1
TCGA-49-AAR2-01	0	2224	C1
TCGA-MP-A5C7-01	0	2248	C1
TCGA-NJ-A4YG-01	0	2261	C1
TCGA-49-4486-01	1	2318	C1
TCGA-78-8655-01	0	2360	C1
TCGA-75-5146-01	0	2368	C1
TCGA-50-5933-01	1	2393	C2
TCGA-55-6642-01	0	2449	C1
TCGA-64-1679-01	0	2488	C2
TCGA-73-4662-01	0	2515	C1
TCGA-75-6206-01	0	2590	C1
TCGA-80-5611-01	0	2595	C1
TCGA-44-6776-01	0	2616	C1
TCGA-MP-A4T4-01	1	2617	C1
TCGA-MP-A4SV-01	1	2620	C2
TCGA-64-5774-01	0	2676	C1
TCGA-78-7167-01	1	2681	C1
TCGA-62-8399-01	0	2696	C2
TCGA-55-6983-01	0	2823	C1
TCGA-80-5608-01	0	2832	C1
TCGA-38-4625-01	0	2973	C2
TCGA-75-7027-01	0	3059	C2
TCGA-50-5049-01	0	3094	C1
TCGA-78-7162-01	1	3169	C1
TCGA-55-6986-01	0	3261	C1
TCGA-75-7025-01	0	3305	C1
TCGA-78-8662-01	1	3361	C2
TCGA-78-7153-01	0	3635	C1
TCGA-38-4626-01	0	3674	C1
TCGA-49-AARO-01	0	3759	C1
TCGA-78-7149-01	0	3940	C1
TCGA-49-AAR0-01	0	4765	C1
TCGA-78-7143-01	1	4961	C2
TCGA-49-AARR-01	0	4992	C1
TCGA-49-AARQ-01	0	6732	C1
TCGA-78-8640-01	0	7062	C2
TCGA-78-7163-01	0	7248	C1
