# Supplementary material for: Genomics and Prognosis Analysis of N6-Methyladenosine Regulators in Lung Adenocarcinoma
Source: Front Genet. 2021 Dec 9;12:746666. doi: 10.3389/fgene.2021.746666 (PMC8697852; doi:10.3389/fgene.2021.746666)
Supplement: Supplementary file 3 [file DataSheet1.ZIP › Original data/Figure 2/Figure 2F.xlsx]

## Sheet: Sheet1
ID	METTL3	METTL14	WTAP	VIRMA	RBM15	ZC3H13	RBM15B	RBMX	YTHDC1	YTHDC2	YTHDF1	YTHDF2	YTHDF3	IGF2BP1	IGF2BP2	IGF2BP3	HNRNPA2B1	HNRNPC	ALKBH5	FTO
TCGA-NJ-A4YI-01	55.7977	9.42231	34.9957	16.1709	6.91446	18.0945	28.0915	90.1986	33.8277	11.409	71.0704	105.916	30.801	2.22257	1.46407	0.165713	243.813	235.195	97.4464	7.12965
TCGA-55-8506-01	31.1932	7.42443	35.6575	12.8442	5.67985	13.2281	21.602	49.4453	25.675	6.24494	93.7669	83.5471	23.4979	0.023622	2.31414	5.24261	231.506	169.466	159.341	4.33554
TCGA-NJ-A55O-01	27.2615	7.23373	36.5088	16.8632	5.86814	13.7923	20.6719	63.3284	26.0427	10.7541	47.3015	62.8338	29.3781	0.0135279	4.24896	2.22543	192.359	117.811	69.4266	6.03123
TCGA-35-3615-01	25.4874	8.69821	34.8931	15.3148	5.83758	9.91836	26.114	97.2114	18.2561	10.1903	33.8854	82.3975	36.2316	0.0430118	0.541866	0.225444	121.085	251.737	62.1225	5.90969
TCGA-NJ-A55A-01	45.064	10.9698	53.1897	23.4352	8.69261	23.3303	27.9011	102.507	37.8592	18.3787	46.4397	67.9434	33.2326	0	20.5431	0.563977	238.576	180.11	110.66	25.7034
TCGA-97-7938-01	42.5876	11.1765	47.72	38.7594	8.75506	38.3268	30.5091	103.945	43.0617	21.99	72.2061	126.292	73.2287	0.053997	2.11998	0.105123	330.919	283.686	55.3587	15.5999
TCGA-86-8672-01	25.0605	4.83895	38.223	22.089	5.14381	19.3136	27.3531	50.6312	23.1382	5.5074	52.6627	57.2857	26.7975	0.476505	20.4107	6.47652	227.957	218.79	107.737	4.92078
TCGA-50-6673-01	15.5366	8.69006	56.0832	26.9197	6.57909	21.7893	26.0439	67.8211	24.3082	8.1271	46.0196	87.5416	38.822	3.71719	52.6206	5.66167	276.895	166.086	50.9353	14.9714
TCGA-86-8074-01	51.6775	13.2366	79.0272	23.9753	10.2919	39.9302	34.9862	100.513	34.4715	8.18573	79.5312	133.748	38.096	1.11992	48.6971	5.77046	409.505	279.904	116.447	11.9022
TCGA-55-A493-01	29.454	9.02688	61.055	41.7343	10.0283	20.0101	23.3665	71.6075	37.5522	16.2625	148.203	59.8485	48.3006	5.04909	69.7877	21.7018	394.586	197.401	75.0134	4.76902
TCGA-93-A4JO-01	52.0841	4.66599	39.3649	20.2105	7.49311	12.5606	24.9242	67.7181	20.9764	11.8087	73.5026	58.0083	29.5156	0.0127057	18.6708	0.247357	247.484	109.483	58.5694	6.38389
TCGA-91-6849-01	24.5539	7.75873	36.9723	15.3088	7.04753	17.7218	26.7689	57.0619	28.5969	10.6112	46.9441	70.7899	35.2756	0.0214534	1.8049	0.313246	241.175	164.689	73.7024	9.80612
TCGA-91-8499-01	62.7381	6.94022	64.4608	62.6092	7.4967	14.4718	35.6712	196.385	31.7751	9.58256	60.0976	145.489	56.9701	0.0956974	4.99657	8.24828	206.427	483.467	179.064	7.05381
TCGA-73-4677-01	22.2425	8.73019	61.8465	21.9683	7.11357	19.3648	26.7083	69.7372	26.5497	5.89354	48.8075	63.1051	57.3573	0	2.75583	0.334284	199.353	257.267	90.7527	9.23248
TCGA-99-8032-01	39.299	4.17289	44.9693	24.4754	6.73003	16.9592	19.5171	64.2626	24.0228	8.7792	40.749	50.3284	36.3638	0.318217	11.2058	3.64649	247.58	177.748	86.1826	8.63371
TCGA-91-A4BC-01	63.2518	4.08073	32.3612	19.9018	6.37708	12.1042	21.1451	58.4922	17.8368	8.36012	53.9364	41.0645	26.9544	12.8664	4.00157	6.886	198.752	170.741	57.5632	6.09705
TCGA-55-8616-01	47.6438	5.76422	49.8284	42.3551	7.00337	14.65	17.605	60.4825	24.5857	8.95985	48.9075	81.4417	58.4286	0	8.78779	5.09673	237.068	186.859	73.7761	8.30077
TCGA-NJ-A4YP-01	34.8027	7.3532	39.5564	16.3756	9.18443	18.1182	36.7172	79.3063	28.0184	14.1547	83.9228	86.1725	36.6042	0.0112838	12.2778	0.137297	237.941	195.136	99.6475	5.52865
TCGA-L9-A5IP-01	20.5642	6.04354	57.2282	33.0262	6.17029	16.9854	28.2059	66.8256	29.5782	7.58851	85.8999	72.0937	54.2518	0.0538255	2.9827	23.8604	332.873	289.296	56.3821	7.38847
TCGA-91-6830-01	32.4604	8.83468	62.9538	35.3276	5.89097	24.0854	21.1764	77.8478	35.1767	9.93433	58.6138	79.3467	48.5159	1.27754	21.9822	21.8221	263.156	196.453	98.9073	15.2882
TCGA-64-5775-01	34.9519	8.8768	50.4137	66.454	6.49984	27.4676	43.2483	78.5784	29.7368	9.45079	51.7164	83.3285	77.3314	1.58922	45.1516	18.9849	305.566	471.351	94.397	13.3299
TCGA-05-5715-01	21.8954	8.72718	56.4826	22.1129	6.06276	30.3683	31.0948	63.4162	24.601	5.17155	69.231	107.219	47.1578	0.0496771	3.94533	7.50489	205.03	181.25	56.0302	8.57269
TCGA-MP-A4TC-01	21.5793	8.14806	48.8872	27.9427	10.9712	12.1059	29.1924	61.8222	24.8175	9.52653	49.6233	59.6854	46.1366	1.8737	26.7465	1.03869	277.515	155.334	119.678	6.73992
TCGA-91-6835-01	55.5276	11.3653	63.7144	36.3581	11.9463	38.7203	34.4991	112.63	45.3188	20.4375	73.3133	100.311	61.3212	0.586526	6.11186	18.0595	347.367	210.558	99.4294	13.1334
TCGA-MN-A4N5-01	39.8312	10.7512	48.1571	30.0344	8.10019	23.7129	32.3698	103.762	42.2112	12.3598	88.8668	100.29	47.3129	1.04137	23.5299	0.258592	291.893	235.049	58.2942	4.16965
TCGA-95-8494-01	29.9339	8.69091	36.7108	27.1291	7.51817	13.426	21.5324	84.0231	30.1204	16.7026	71.6739	75.208	29.1993	0	29.9631	8.7129	323.552	174.019	95.791	11.7304
TCGA-95-7562-01	80.6037	10.2445	72.1757	42.4194	10.1073	18.8854	51.0391	97.7933	30.9827	9.15072	121.21	162.881	24.6269	0.0921861	23.1637	30.8176	511.562	516.665	117.899	6.06281
TCGA-05-4415-01	63.7337	9.89382	60.1585	34.9728	10.9149	24.8637	51.4522	136.571	29.593	10.4354	59.0276	89.0991	39.425	86.152	16.0356	91.1575	540.278	421.611	111.774	10.9157
TCGA-44-2666-01	22.0932	8.42076	22.8335	18.761	16.6431	9.44737	23.988	61.7755	17.6394	11.2528	19.4002	59.5542	31.6326	0.0183193	1.10968	0.16049	64.4924	101.414	47.3116	5.80672
TCGA-44-2666-01	33.656	9.60513	33.3432	21.0552	8.3106	17.3812	34.2773	95.0377	28.68	13.0895	51.2582	81.5229	38.6527	0.0330447	2.61593	0.119474	231.115	221.762	77.0518	11.0345
TCGA-44-2666-01	44.9401	15.6804	41.6598	27.277	44.7857	25.2392	22.0889	102.117	36.5586	29.3742	39.4816	65.2793	61.1016	0.0351076	5.56596	1.57201	201.095	149.854	55.5309	14.5495
TCGA-55-A490-01	22.8935	6.36779	26.3562	28.894	5.21229	16.9338	26.8397	61.6572	15.9293	7.68106	43.062	50.1225	32.5706	7.37152	35.2851	8.70702	248.884	320.253	72.3989	5.46615
TCGA-86-A4D0-01	42.8395	6.00658	49.2067	72.5233	8.05692	13.6996	23.7676	93.9404	27.9623	9.17941	46.1215	64.6503	67.8087	0.42526	18.5065	5.14787	318.148	227.866	95.9003	8.39635
TCGA-55-6975-01	24.6864	8.19967	65.3554	26.3229	6.7482	21.4891	29.3781	76.3927	26.1455	6.71503	46.2718	86.6952	40.5147	7.46042	15.6065	23.2909	308.657	228.323	131.943	12.0207
TCGA-55-7727-01	52.4321	13.6432	80.8752	43.0335	13.7589	25.3174	23.8524	116.64	52.8118	14.3869	79.9884	128.382	49.7212	0.0128316	15.6317	0.699465	440.269	311.524	55.0161	9.79033
TCGA-50-6591-01	61.4754	10.5333	130.482	45.6146	13.2746	111.695	62.5304	217.808	52.6565	13.5882	167.772	175.763	56.0392	81.0688	90.7912	61.7631	803.405	417.693	96.596	8.65829
TCGA-05-4250-01	25.7131	8.1197	50.7152	32.3909	5.34835	15.0715	30.2477	90.8537	25.0761	8.74473	65.2151	60.954	55.0566	3.27919	67.6397	6.01843	223.588	242.61	52.6212	7.08215
TCGA-86-8055-01	31.6287	8.22268	52.2186	29.9547	8.65797	29.6982	28.9398	83.1401	32.922	12.4677	59.5162	76.684	44.8542	0.849573	58.3716	31.1999	356.005	245.769	83.5272	17.1592
TCGA-69-8255-01	39.6857	5.44383	54.7195	17.8468	8.06813	11.4416	27.4342	70.6425	34.3587	9.26291	58.5202	45.255	32.0412	26.7695	16.2885	20.2123	369.454	244.706	53.3705	3.37037
TCGA-73-4670-01	43.3644	3.32855	47.7147	30.7345	5.32796	14.6259	17.3433	73.9066	16.3295	4.21995	45.6347	43.4292	59.0385	0.0558932	9.57629	0.578433	235.293	309.341	60.6286	12.3458
TCGA-38-A44F-01	29.5446	7.6921	44.5436	14.3605	4.93983	14.0096	19.2841	55.6413	24.2875	11.8608	40.4739	54.6846	26.0966	0.11887	15.2571	1.19363	220.675	119.941	76.8933	9.20815
TCGA-69-7978-01	20.256	9.8224	54.7235	27.9739	6.91194	25.7004	31.7655	73.3745	32.1709	15.1974	96.1083	61.0217	37.9677	1.20948	43.5294	3.15451	186.693	188.407	83.2438	7.69043
TCGA-62-8394-01	55.0164	6.98402	65.1732	14.4483	12.943	11.2727	20.9307	94.144	27.783	8.11633	74.9628	94.1134	19.4626	1.23855	40.3765	14.5589	407.632	209.507	136.884	7.19888
TCGA-86-8056-01	24.6424	12.4146	65.2028	30.4446	10.4351	38.6734	42.7875	98.0688	40.7139	14.6246	64.9863	94.4623	58.2453	0.00944001	24.9272	0.413506	281.732	139.936	55.2687	13.6683
TCGA-67-6216-01	27.7527	9.05055	39.7398	14.7918	5.86024	18.1278	33.427	77.9244	27.7731	13.159	48.91	87.292	31.297	0.0216252	2.79776	0.0982345	206.964	174.501	85.7739	10.5284
TCGA-05-5423-01	35.7865	6.65773	64.4403	22.447	4.01091	5.10976	11.6563	81.7819	18.3723	9.39785	53.5475	53.0844	33.0909	0.00782253	1.56193	1.75134	144.351	209.773	45.5044	6.88713
TCGA-55-8092-01	26.1705	5.07506	32.473	27.9237	6.48008	20.6873	23.108	78.1545	18.5808	11.5511	46.0225	47.0216	31.7278	13.4219	8.50083	3.12315	253.784	168.147	33.4304	7.08016
TCGA-MP-A4T8-01	78.5709	7.38252	48.769	58.2338	7.9633	13.5818	33.9548	68.036	30.8346	8.34171	65.7266	94.9067	46.9311	0.12887	13.6892	5.00685	255.672	210.777	64.3267	8.37281
TCGA-97-8174-01	31.3098	10.7387	41.4038	22.4167	9.27213	27.8219	24.3014	92.0067	37.0262	14.0371	43.1867	68.5778	40.6849	2.12674	6.1924	0.378904	231.823	161.467	100.356	9.39136
TCGA-69-7765-01	18.513	10.8291	57.5416	30.7064	7.3323	23.6629	23.3547	75.9568	33.9347	8.49714	63.5991	79.1479	48.9356	0.0297899	6.68334	0.26098	221.398	194.308	74.8055	10.0396
TCGA-MP-A4T7-01	29.0933	7.18326	44.7007	10.9776	5.67976	19.5087	30.407	60.8187	26.0352	7.58906	69.0159	55.0391	19.3464	0.425956	11.5383	0.266183	238.907	153.114	78.0911	6.00554
TCGA-55-6712-01	15.5476	10.3663	49.3683	37.1836	6.09186	18.5483	37.4052	61.8422	35.1523	8.33663	58.164	87.364	63.1455	0.0391813	33.491	12.4716	248.931	205.398	67.0669	14.045
TCGA-78-7146-01	20.1371	13.1793	60.9101	103.397	10.0921	30.5	33.0703	99.3511	43.9211	8.40532	53.0325	82.1956	102.765	23.2676	124.272	38.5531	321.269	283.246	90.4123	8.79722
TCGA-67-6215-01	25.1304	8.61055	51.1743	17.2335	7.82592	24.1602	28.3177	86.8181	27.514	16.5746	39.243	114.099	35.4708	0.0310874	13.9663	0.295043	313.33	246.731	48.2048	12.2832
TCGA-55-6978-01	30.2353	10.7404	65.8098	33.2503	6.97242	26.6101	42.1269	97.8778	34.6551	12.929	75.5896	71.0391	51.1082	8.46234	76.9791	31.0142	393.21	228.051	81.9331	10.1893
TCGA-78-7158-01	61.8183	7.72685	30.8001	33.2268	9.02806	32.0998	37.1043	145.518	41.1004	17.7101	46.7899	99.538	48.1837	0	1.182	0.291513	290.623	314.17	77.2453	10.4479
TCGA-86-6851-01	27.3602	7.14512	49.8303	24.9646	7.76907	25.1485	22.2583	68.7657	31.1556	9.36645	65.4135	59.6604	32.223	0.383044	78.8045	6.162	228.362	130.784	68.3895	7.03884
TCGA-35-4123-01	30.1192	5.2153	74.3811	20.4309	5.17498	5.15959	10.9376	77.3637	12.3602	5.58382	61.513	59.4134	56.1417	0.289573	47.2731	12.4964	116.352	288.751	41.1091	3.0375
TCGA-69-7974-01	34.683	7.58593	39.016	26.3338	6.68296	31.4851	37.9972	73.4023	29.4316	16.1434	60.6584	73.0327	43.9644	0.117752	24.3043	1.01886	309.027	203.095	64.0278	9.70965
TCGA-93-8067-01	18.9858	7.84796	56.2472	38.9176	6.53595	22.0861	32.1696	86.3999	40.5384	8.50428	82.1564	109.981	76.9436	0.0620158	2.20156	0.923258	340.241	294.793	110.596	8.72462
TCGA-69-7761-01	18.7827	8.58821	57.6084	28.8479	6.54517	28.0504	22.006	65.8113	34.3736	16.2435	57.0165	52.0387	50.004	0.44157	22.5375	11.7697	299.646	137.085	49.3686	10.4023
TCGA-55-7914-01	25.5637	11.4289	34.2874	37.9051	8.24815	25.3672	25.098	90.7193	39.7141	9.32772	61.1618	57.8433	55.5861	0.012938	1.30619	0.289663	297.938	206.94	61.0626	9.60315
TCGA-50-6595-01	17.1418	7.8772	57.9415	26.8798	7.12794	23.718	31.7931	77.9381	24.8418	9.87287	68.8603	68.5337	35.2649	0.0748061	80.9136	26.5783	338.443	251.975	84.0126	10.4683
TCGA-L9-A443-01	42.8771	8.37708	39.2797	18.7224	8.26396	11.4084	27.6458	86.847	26.2376	11.8523	39.089	47.4557	41.6291	1.94042	12.1764	0.0696984	386.008	180.403	84.0579	4.11876
TCGA-69-7760-01	23.4405	6.52821	23.8165	13.3237	5.32211	12.7458	20.8928	67.0909	21.8312	18.0492	50.2609	37.7377	40.1009	7.6134	47.6768	17.077	270.015	165.837	56.4846	12.7624
TCGA-71-8520-01	37.7557	10.2393	42.5708	17.0887	6.96973	16.3115	28.8718	79.2186	30.9366	12.2084	62.6514	86.5009	32.8425	0.236364	43.9248	47.032	331.664	160.004	61.4706	11.912
TCGA-44-7662-01	33.7455	6.56846	52.1519	27.6436	8.57551	21.2126	30.4316	70.0778	27.9418	12.0147	82.6846	62.1227	36.4308	0.413991	37.9373	18.2583	343.199	200.346	80.6624	10.3489
TCGA-91-6848-01	39.1561	12.9889	46.6736	39.8231	7.85027	61.702	34.8122	111.983	31.5649	14.5689	44.6134	61.7716	52.8316	34.0807	101.623	24.3128	478.192	236.672	76.9254	14.5191
TCGA-35-4122-01	7.10338	3.07124	83.0731	18.0411	2.28437	3.1974	11.3447	68.113	6.54581	2.7226	38.2734	48.025	32.9799	5.6936	21.9187	6.74704	80.2628	246.906	31.9132	2.89261
TCGA-69-7973-01	54.22	6.15163	40.5242	39.1118	8.43069	34.69	31.4005	144.708	30.3899	11.6207	91.6271	59.6657	57.7223	0.348469	7.66716	19.9435	316.21	288.506	121.721	18.2309
TCGA-55-6979-01	32.9943	7.10402	57.6861	18.1599	8.76754	17.2861	28.185	76.8765	23.5203	10.7677	53.6872	64.3059	32.2915	0.0853349	15.9093	3.12328	346.368	164.962	60.1488	6.07887
TCGA-55-7284-01	22.7978	8.27826	46.6462	20.2464	5.39352	26.1831	23.9231	63.2398	32.8451	12.769	53.8075	59.7586	35.595	0.0532021	42.621	7.069	225.754	131.866	75.3814	11.0273
TCGA-78-7536-01	73.3647	7.86171	56.3846	58.2297	14.3432	13.713	29.9539	111.662	39.7691	19.1869	83.5736	70.542	105.424	0.0155788	9.13968	7.55956	409.092	265.574	97.6477	7.07708
TCGA-05-4402-01	30.7993	9.18773	68.7332	38.9382	6.79826	14.882	32.5091	78.1492	26.4294	6.67706	43.4914	103.494	29.9083	1.58475	17.4341	25.1309	256.656	248.628	81.7207	7.62395
TCGA-50-5072-01	25.7086	6.49145	59.5994	27.2787	7.25612	23.4155	28.7485	89.8839	29.2905	8.56799	33.3951	69.442	34.4729	30.0928	18.5557	28.8668	387.6	299.046	129.459	7.34189
TCGA-71-6725-01	42.9958	4.75565	22.7017	34.4102	7.00594	14.7535	31.716	59.2386	25.2558	7.4018	119.468	90.5577	36.8903	0.0115922	0.563484	0.165498	329.923	165.908	90.0266	7.02953
TCGA-50-5936-01	21.9122	7.41716	61.4314	31.9113	5.72052	23.4522	27.3839	94.538	28.0868	16.944	32.8345	62.4219	42.1461	13.748	14.0535	20.4963	281.366	218.887	72.6964	12.7281
TCGA-78-7166-01	14.4541	3.26337	26.209	9.39647	4.60563	8.97886	21.6352	47.1823	15.4614	4.96537	27.4218	50.5064	15.3405	0.138601	1.89334	0.227858	150.706	135.828	47.9449	2.59476
TCGA-44-8120-01	51.1628	10.1342	44.5859	43.0442	5.63187	19.7977	45.7544	70.5302	36.6975	10.4792	62.7717	81.2202	60.8495	0.23774	40.0932	31.2721	302.26	222.975	78.0104	14.8697
TCGA-49-AAR9-01	26.1094	9.82013	32.1687	30.1303	9.71074	12.31	26.9108	82.4355	28.8529	6.24181	94.3168	83.2267	48.3345	25.8784	43.837	11.8376	260.98	315.538	62.5217	6.2368
TCGA-35-5375-01	46.9048	2.26734	64.8903	17.5674	3.69415	4.92311	3.69097	92.0741	10.3438	5.99132	32.6917	36.214	39.3857	0.0288556	1.29475	3.67021	112.321	231.855	49.5515	8.26544
TCGA-49-4507-01	10.3512	2.51828	46.4908	12.9681	8.97682	5.37073	16.1689	54.3367	17.0918	4.56923	28.2929	48.0551	27.365	0.036738	8.31084	1.31125	163.151	218.444	55.6579	5.55445
TCGA-05-4418-01	22.7722	5.36427	57.9676	17.1823	3.21838	10.1476	15.4159	53.0774	16.5428	7.18973	31.2779	50.5517	31.8441	7.80497	9.51953	10.2867	160.943	224.374	67.9078	3.69606
TCGA-05-5429-01	17.5469	6.24845	37.8878	18.3205	3.96495	9.33149	15.6924	66.3236	17.1627	7.80553	26.8227	33.1101	39.7606	0.0610998	30.1961	9.04024	146.796	245.911	26.8066	5.03932
TCGA-73-4676-01	20.8512	6.25889	44.5248	31.1509	6.60494	13.4421	23.4041	82.1159	20.0665	9.98592	36.7696	55.0425	54.6123	0.00673536	17.876	25.3728	299.305	241.907	61.285	8.73391
TCGA-50-5930-01	15.0119	4.57313	44.9924	16.5288	5.08482	15.2698	31.9811	50.6239	22.7553	5.72832	36.456	52.5854	23.619	6.32081	6.83659	5.41442	172.494	173.702	118.275	9.63836
TCGA-44-8119-01	41.7507	6.68346	63.4797	39.1507	6.89379	18.0359	29.3676	92.1656	32.2286	12.4586	116.36	78.5561	57.5078	0.208978	15.122	14.7045	310.46	182.291	95.591	10.2403
TCGA-44-A47B-01	38.6611	11.1188	69.7248	23.7985	8.34855	19.495	39.6468	98.6904	46.1043	21.7998	145.32	78.6636	52.8671	0.0448737	45.9648	5.19176	250.551	284.695	73.1916	4.90918
TCGA-78-7161-01	45.9692	4.19383	52.5714	26.7655	5.8129	17.997	37.5971	94.4845	43.5952	8.52722	59.5008	105.025	24.8073	3.99529	11.6562	0.602763	249.885	227.707	90.783	17.6327
TCGA-4B-A93V-01	107.346	2.97847	32.7182	13.299	8.67368	6.95022	22.8306	55.0316	20.8667	5.50394	41.9672	46.1034	14.3807	0.0176198	3.85417	0.188665	213.129	243.296	76.3947	3.95566
TCGA-05-4396-01	19.4972	10.1457	63.8726	28.2941	6.12849	33.2261	49.4242	76.6119	38.9376	9.81983	58.723	96.5885	56.1282	0.0113895	10.7064	15.987	228.018	147.814	90.1215	27.4877
TCGA-MP-A4TD-01	45.2456	4.29769	44.7816	20.7167	6.07067	9.62311	19.8071	57.8453	19.7981	9.94748	44.4933	37.7929	26.4888	4.68693	2.62273	0.346106	179.638	128.633	71.7114	12.2365
TCGA-L9-A444-01	51.0683	5.07074	27.4267	17.6075	5.03908	12.3442	25.5404	63.447	24.1631	8.22937	35.6055	37.9266	23.8016	0.0142408	13.9138	0.914903	249.307	119.294	51.8608	4.8319
TCGA-50-7109-01	33.7736	8.31066	60.2076	63.1169	8.6402	13.471	29.4749	91.7175	33.247	9.51539	48.6989	75.8471	52.7367	0.0253973	9.45847	0.35847	228.429	198.828	82.1089	8.24226
TCGA-91-6831-01	40.9077	6.30258	46.6619	35.2983	11.1198	18.3104	33.8081	109.422	27.3621	9.14247	81.2017	93.5065	52.3659	0.614662	19.9142	14.782	477.339	276.827	91.5006	9.38846
TCGA-78-7542-01	25.4199	10.2304	43.6721	35.8527	11.0002	17.786	27.9664	92.9162	36.9935	13.4604	67.0834	100.006	40.9655	3.88951	60.5855	0.246501	415.747	264.584	127.784	11.5528
TCGA-78-8660-01	26.8368	6.3309	57.3316	24.9427	9.19939	18.1085	30.2618	67.7162	30.275	8.56497	73.7077	66.7388	30.5811	0.0144967	10.9115	8.50906	293.23	219.158	87.7111	6.20829
TCGA-91-6828-01	34.1011	9.49503	67.4928	62.0414	9.0886	40.9977	44.0614	91.1397	44.1851	15.0622	104.223	65.349	109.414	1.65754	28.7036	3.47904	280.888	255.114	73.847	14.2058
TCGA-50-6593-01	22.8067	7.36968	45.6992	27.3697	7.42437	20.9086	29.4852	68.2302	23.3626	7.24201	39.7757	73.85	38.4053	0.206313	4.30076	0.686161	329.565	191.667	76.8466	9.06158
TCGA-MP-A4TF-01	42.1435	9.6292	66.7189	38.9496	8.41727	17.0561	24.0353	106.172	36.8612	19.5599	100.274	81.8124	68.3858	0.792386	41.2976	17.6612	340.054	221.125	102.223	8.87259
TCGA-MP-A4TJ-01	41.4882	7.87088	60.2006	23.335	7.30523	21.4584	24.3478	84.8753	27.9159	15.3986	53.3305	53.5482	34.3584	0.612148	13.2341	0.650042	243.144	158.478	80.3435	8.24415
TCGA-73-A9RS-01	40.7945	7.02726	36.752	20.3558	9.5982	22.5783	25.8157	78.3764	44.8822	9.71316	68.1403	69.3955	27.3213	0.0238992	4.10175	0.581593	391.219	257.886	84.2273	5.10068
TCGA-55-7907-01	33.8415	7.07307	50.6112	36.36	5.45455	24.9956	20.3178	58.5945	25.9129	6.42921	57.6632	51.4425	65.416	9.28453	33.0181	11.6772	246.008	144.905	128.033	9.1972
TCGA-44-A47G-01	31.5145	6.06678	65.4867	17.9705	5.07378	14.7806	22.022	68.2802	25.1991	13.2755	42.7879	70.0526	27.9417	0.00630147	3.80293	0.846482	258.999	147.832	66.4442	7.17423
TCGA-86-8585-01	51.0841	5.8982	56.102	24.9998	5.85532	13.5854	21.3172	76.8534	26.0013	9.82756	44.9146	48.4432	30.3729	1.07375	5.65579	16.9504	261.017	274.219	122.29	10.1442
TCGA-49-6761-01	8.95404	10.3369	41.9434	45.6909	6.3554	25.17	42.8621	87.6068	28.8353	8.68478	66.7364	73.6535	60.2185	0.0165477	16.2049	0.483231	302.928	208.521	70.5503	4.85825
TCGA-38-4631-01	25.401	5.14375	66.4981	14.7869	3.7908	11.0026	18.5195	80.233	15.2759	3.5678	40.621	52.7294	34.3345	23.3411	14.9616	26.3417	185.01	260.086	27.9177	3.53136
TCGA-05-4422-01	41.9557	5.73553	53.6376	33.4509	4.60054	13.913	25.7543	84.8046	33.907	7.67571	43.211	37.091	55.8585	0.734005	1.32894	0.213093	219.685	199.997	79.6289	7.4934
TCGA-50-6594-01	35.6407	9.62061	34.5632	39.7757	7.72217	34.0109	17.2477	62.4571	33.2796	7.72952	77.4743	46.7129	53.6433	2.84755	13.6611	28.7926	283.909	238.361	105.05	13.3241
TCGA-91-6840-01	48.6865	7.49199	68.2576	32.8119	10.2003	26.3208	25.9794	107.775	50.9695	10.85	48.3589	125.307	61.5668	22.0292	26.9243	17.3373	285.117	262.849	62.2257	8.41631
TCGA-55-8620-01	29.8332	7.81444	61.6387	29.8846	10.5275	32.7587	32.4306	97.2831	30.854	7.30228	73.8593	65.7821	29.6419	0.0472985	21.8771	15.9148	315.36	196.529	96.8163	7.12892
TCGA-86-6562-01	33.2974	9.94129	41.7707	23.7315	5.81089	21.647	28.2589	75.8317	30.757	8.7975	86.9175	82.0505	40.8103	0.016155	12.4859	10.6304	276.117	161.908	126.686	9.93465
TCGA-95-7944-01	25.5066	5.6918	43.8355	13.6511	7.67404	11.6317	37.4331	59.8587	27.0684	8.45397	52.0528	48.3689	17.5254	0.0118443	5.13738	11.5525	258.885	167.971	57.868	7.53503
TCGA-44-8117-01	45.3503	9.33964	30.8956	19.5464	6.487	17.5943	32.8364	82.8908	29.7696	14.1948	74.0459	83.7201	41.2842	0.00786617	2.4795	7.20526	310.98	171.728	45.8767	7.42063
TCGA-67-3774-01	17.1604	8.42932	79.518	20.1286	5.88042	19.5714	30.8417	87.9231	28.4871	10.5693	72.4909	89.0703	45.9342	0.121869	3.12715	0.163114	160.512	191.851	117.489	13.7816
TCGA-49-4490-01	33.6259	5.25551	42.9162	20.8238	4.92035	22.6429	29.7917	58.5145	21.9968	4.62677	47.7052	74.639	18.2924	1.1085	37.4368	7.53389	215.854	173.35	77.6287	11.3029
TCGA-69-7979-01	46.0076	6.30279	40.1924	34.3994	10.182	13.0713	38.6447	93.1142	20.596	27.9599	99.042	95.8736	35.7829	2.04548	6.93996	21.9021	258.463	211.245	142.131	6.46694
TCGA-44-A4SU-01	66.6492	6.71603	38.1497	19.8209	7.29284	12.9035	31.2107	88.425	26.5904	11.2324	65.1308	75.2643	28.7413	0.612024	35.1317	3.13283	237.59	156.383	92.9479	8.2589
TCGA-69-8254-01	23.8311	7.93445	28.6066	16.0989	8.71096	26.5564	19.7477	61.0954	30.1987	11.541	49.4821	64.1156	35.8105	0.00920631	35.0297	0.286769	226.778	170.042	100.437	12.5056
TCGA-69-7980-01	24.2489	10.0724	38.6171	21.1938	5.56179	27.8066	37.7135	92.1764	40.4304	9.84941	70.5039	96.4985	33.6373	20.3252	101.457	18.963	260.971	184.316	171.605	11.9025
TCGA-62-A46Y-01	37.5381	8.08405	45.8623	17.8467	6.78055	18.3804	23.8362	74.7634	23.4239	15.5165	48.8002	95.3978	30.7228	0.0120553	5.65262	0.234696	311.777	160.145	82.8129	10.6901
TCGA-69-7764-01	53.5909	5.681	44.0754	20.3076	7.76411	21.1983	21.93	111.494	37.8259	6.07286	60.2927	65.714	30.6419	0.0420091	12.893	0.670631	358.247	216.674	65.722	17.4885
TCGA-44-A4SS-01	28.5168	9.14729	51.6223	20.4615	5.39209	24.7948	30.863	57.6549	22.6408	11.4302	81.1549	69.2431	38.391	1.01462	12.8315	20.66	276.398	145.494	98.7761	10.5015
TCGA-86-A4P7-01	48.5325	7.54737	37.3487	19.0282	9.22833	19.4755	22.0755	71.3412	28.7547	13.9297	58.7412	61.4547	37.0964	0.0916162	7.35834	3.07969	242.561	141.782	64.3464	8.0618
TCGA-55-8619-01	21.9499	5.45476	35.576	15.5347	5.17168	17.6348	18.8967	47.7089	20.463	8.39966	35.2001	48.132	24.8703	0.0491245	12.9635	3.32337	148.217	89.0053	57.2041	6.73195
TCGA-91-6836-01	29.554	11.9343	104.82	30.489	9.41756	23.3608	41.1981	145.782	45.7462	9.48847	122.951	109.808	68.6571	0.0418835	14.9718	3.3975	339.403	374.416	118.163	7.67252
TCGA-55-8507-01	47.2754	7.34814	91.1636	31.6704	6.62309	21.5567	42.9381	86.1236	29.5545	8.6838	89.1286	53.8649	44.7026	1.15475	15.0426	9.65954	209.555	183.568	110.833	9.54532
TCGA-67-6217-01	36.0066	10.1057	46.8679	26.814	10.1951	22.783	23.8555	93.4363	31.1097	29.6637	56.0288	95.0888	24.3442	0	3.25429	0.796501	336.926	170.545	86.7224	15.7296
TCGA-86-8668-01	37.4139	10.6026	48.4231	24.7675	6.73876	27.2003	31.1493	84.4787	32.7009	19.4733	46.774	90.8171	35.6115	0.0212057	2.94964	9.7636	313.386	149.514	70.7123	10.4534
TCGA-53-7813-01	38.8362	6.14285	38.6333	36.939	5.74488	12.4588	17.2288	109.18	29.7774	13.4106	52.582	75.4635	58.6658	0.434158	13.5121	3.74059	291.151	213.312	36.7689	4.32625
TCGA-69-8253-01	29.5794	7.53011	23.65	16.8418	6.97185	24.6223	26.254	62.7934	37.5826	10.9906	85.6097	95.8278	29.2486	0.00331119	5.97262	0.0966945	248.999	266.11	95.8189	6.69435
TCGA-05-4384-01	40.3965	13.1372	61.1757	26.5371	6.76102	26.5012	50.9843	80.3684	34.9433	12.2167	59.7345	104.612	48.9336	0.203453	9.35711	1.31429	313.628	219.741	108.232	15.6532
TCGA-67-3773-01	34.1662	5.99645	41.4236	12.6944	2.70469	7.66607	15.3889	108.546	13.4637	6.50254	19.3834	50.9152	28.0937	0.0447523	0.903613	0.0696999	98.4979	248.444	34.2253	4.60726
TCGA-49-4505-01	13.1627	6.76753	43.2717	16.7142	7.89766	8.94005	23.2615	46.8553	17.2114	3.18034	51.7025	97.1424	33.3903	0.0200543	2.42955	2.83892	114.198	212.837	70.4051	8.23178
TCGA-MP-A4TI-01	37.9534	8.59781	58.7855	32.5704	8.15783	17.0425	29.4615	84.9666	32.0871	11.9344	48.1207	75.6987	27.9417	0.0347543	38.3149	2.31399	294.302	200.874	76.2004	6.42274
TCGA-50-5931-01	27.3974	9.18411	79.5221	31.0475	10.927	24.3056	44.8205	168.593	56.0585	18.4749	87.9296	131.73	40.5302	27.5914	5.37051	12.8019	404.719	272.969	103.627	15.2652
TCGA-91-8497-01	41.1099	7.1657	42.8402	16.2288	4.90054	18.661	31.6519	64.8555	27.5082	10.064	43.3082	64.4077	26.8814	0.0162695	6.07735	0.285065	177.04	123.922	98.9277	10.2625
TCGA-97-8179-01	54.1442	8.038	40.7059	35.6868	6.70885	20.72	24.8376	80.9636	27.8989	7.06768	71.7317	63.4071	38.5406	0.0424838	2.59725	1.04419	325.682	173.627	93.1222	21.0508
TCGA-L4-A4E6-01	34.7589	8.04974	48.9548	13.6704	5.38593	16.3658	18.9119	46.8442	20.7604	12.3533	37.4589	49.9866	31.2816	0.054169	8.29089	0.995987	187.31	96.6446	69.6249	6.55611
TCGA-55-6543-01	39.0504	8.86407	29.474	26.5401	4.935	21.5386	34.0102	66.1238	23.028	15.87	67.5025	80.8404	34.5085	0.0149782	7.81282	0.495719	223.642	170.641	104.064	12.4393
TCGA-55-8505-01	24.9389	7.35779	54.4546	18.5266	4.95734	19.7042	49.9704	53.4392	22.4994	8.01632	64.4477	102.978	34.2105	11.9637	7.88384	11.7609	211.092	179.002	142.28	6.5194
TCGA-L9-A50W-01	31.5932	7.27024	26.7798	26.0235	5.3525	21.3348	20.4744	59.5443	31.6558	5.25561	52.4503	62.1989	39.0086	3.56714	0.827882	3.62077	213.434	154.744	65.7903	8.12741
TCGA-55-7725-01	55.2375	10.8533	39.6747	33.6175	8.01646	29.0291	15.0352	130.478	39.4981	19.7557	44.2042	81.9799	42.8723	0	2.01225	0.249452	232.512	221.195	60.4299	10.3293
TCGA-62-8398-01	30.9038	6.09583	36.169	23.6222	7.78683	28.1747	32.128	83.4319	29.6831	8.56676	56.8475	54.3623	44.2127	0.983746	14.5205	11.2504	287.466	221.64	95.1393	8.75124
TCGA-86-8359-01	24.8224	5.23104	40.0872	32.6163	8.84183	12.1617	25.209	53.0381	25.5208	8.01203	134.189	89.6928	72.8056	0.311167	11.8328	0.0908681	220.821	212.6	99.1238	5.61264
TCGA-55-8615-01	30.1254	6.19919	35.2725	19.0155	6.45678	15.7066	28.1975	59.7599	29.878	6.51871	63.9858	64.5278	30.0892	0.192179	17.9359	1.89564	250.634	166.816	110.249	14.8387
TCGA-38-6178-01	35.0891	9.75621	51.2307	41.4036	14.4009	22.1759	24.5094	83.2435	30.0373	15.6623	78.3247	126.755	64.3097	1.55985	30.0495	20.6298	302.25	199.059	88.5749	17.2604
TCGA-67-4679-01	52.6025	6.75178	31.0744	14.5557	5.64491	17.877	19.2194	106.891	26.5388	11.2994	39.1205	75.7072	28.6137	0.013954	2.86447	0.0950809	196.048	178.891	67.9162	9.22387
TCGA-05-4417-01	21.5928	6.48155	52.7968	29.1226	5.22511	20.9863	23.7031	60.8177	26.3846	7.32213	39.7452	56.7129	42.1288	2.92814	4.88207	7.64749	214.228	215.41	67.4237	10.1661
TCGA-05-4434-01	36.8713	6.93929	116.345	22.5747	5.33271	18.429	24.6748	86.5225	29.4178	8.55455	49.866	82.6342	37.7566	3.0223	35.8006	10.9937	253.012	273.574	85.8685	8.05351
TCGA-05-5420-01	30.7865	3.77077	70.9691	16.1829	2.9073	5.08557	6.52934	65.7164	7.79695	6.05246	19.4012	30.0104	43.3112	3.62871	3.15443	3.67739	87.9926	231.379	29.0997	2.95125
TCGA-50-5939-01	18.8605	8.68338	77.3931	26.2323	7.70047	17.4268	27.1886	67.5083	27.0796	7.69555	58.7197	95.3547	43.4249	0.04691	34.5826	2.64844	179.848	206.2	116.892	11.3082
TCGA-55-8087-01	46.0846	12.0667	72.5545	28.5571	6.89511	33.9074	45.7247	113.755	58.8973	18.5567	90.0883	111.965	48.0481	0.0179529	22.9177	0.0961156	323.843	244.809	102.596	10.9109
TCGA-55-6970-01	33.1313	9.4959	44.579	40.4293	7.65622	31.6481	24.3918	89.4204	30.9169	12.4832	50.9132	88.6178	74.0846	0.0178101	11.6174	0.355399	261.264	264.388	72.3262	9.5654
TCGA-44-A47A-01	45.9703	7.29745	44.7926	30.7182	7.93774	17.8177	27.4764	98.627	25.5175	13.9187	59.8509	73.7789	24.5349	0.221823	3.83678	1.19804	224.008	253.684	63.9451	5.76152
TCGA-73-4668-01	12.9226	6.96564	55.2215	23.5513	9.08773	14.1848	26.0695	67.3201	27.7318	7.29439	74.0921	78.959	32.3507	0.0336011	71.0184	0.267609	253.884	205.602	67.2046	15.2062
TCGA-55-7816-01	36.6407	11.8018	55.0201	31.357	5.26287	33.8427	23.9901	85.8856	31.161	16.2785	45.5249	65.9523	52.0655	0.0428491	18.0487	0.49009	230.766	150.377	79.7313	15.5067
TCGA-97-8176-01	22.8541	7.08185	30.1251	21.2202	8.1191	18.9958	48.9823	87.8444	27.3514	9.92481	52.0009	61.5387	34.4674	37.8783	7.57737	8.94072	304.483	210.014	80.0202	5.91086
TCGA-55-8299-01	30.2947	8.05216	61.8361	21.5827	8.06802	21.6674	30.2454	69.7011	28.1547	14.3022	44.5238	76.2343	33.2924	0.0226139	12.5186	1.10063	315.491	180.373	77.8593	9.23929
TCGA-55-8097-01	41.4145	8.69335	51.4783	29.9052	6.26149	27.1856	38.2886	86.0498	46.6596	17.3529	84.6061	89.841	45.7741	0.172131	22.7843	0.719259	284.429	173.314	55.4425	9.55664
TCGA-L9-A8F4-01	54.2377	6.17552	52.0354	26.1649	8.25536	17.53	36.1903	80.6596	28.6592	26.6378	61.5444	84.848	50.9382	0.872823	14.166	21.8764	276.169	161.199	59.9334	9.09447
TCGA-95-7948-01	26.5457	9.0665	45.4909	41.8524	5.49252	9.52436	34.1427	96.2851	40.6522	10.6927	64.3249	97.6529	73.6578	0	0.892793	0.25531	182.901	184.645	94.4117	29.4343
TCGA-95-7947-01	43.6937	6.88225	58.848	36.2237	15.8583	21.3093	28.9636	86.647	45.7775	12.5557	124.241	106.934	50.7576	0.0153379	10.4608	0.676833	443.196	265.128	157.232	6.14074
TCGA-55-8302-01	41.6352	7.77418	37.9235	29.1721	6.9748	9.60022	33.2039	65.3517	30.265	5.73752	68.1729	68.4862	27.7417	0.376964	51.2057	15.5085	260.513	222.518	81.9133	4.10633
TCGA-50-5051-01	47.095	3.42084	31.9455	21.5023	4.98726	10.1956	31.2418	66.9759	19.3611	8.64408	29.8521	50.1985	28.9825	0.919086	1.76985	0.0447325	229.826	158.603	75.9852	9.33384
TCGA-55-A494-01	47.779	6.43944	28.6446	38.0615	10.157	15.9943	30.0478	71.3684	33.6691	8.53601	62.0319	64.0633	74.8627	2.02929	26.7617	0.595135	288.714	137.797	60.1996	4.12557
TCGA-97-7941-01	31.7274	7.66297	43.5472	18.8558	6.93708	18.501	29.9897	70.8024	30.6016	10.6203	45.0889	61.5937	28.1484	0.0300455	31.4213	0.125343	200.288	163.051	91.7052	12.8189
TCGA-44-A479-01	29.8722	6.87617	50.5409	19.0989	8.31364	23.8528	17.6935	67.8372	28.1868	13.8493	87.0778	55.0194	45.5658	0.971537	7.82621	20.5389	292.568	153.866	63.0002	10.3901
TCGA-55-7573-01	39.1194	9.67709	59.6341	21.0681	10.4794	24.6392	22.9784	91.3851	34.9972	15.4342	57.1385	122.025	34.8004	0.0292132	6.51026	1.34599	281.277	180.007	110.183	14.9964
TCGA-49-6742-01	18.2209	9.32067	57.1783	20.1604	6.32423	22.9429	38.1047	77.2197	28.6409	8.92173	46.4288	97.4869	28.9058	16.0416	5.87154	10.1078	330.185	260.245	95.1975	8.60644
TCGA-91-7771-01	35.6767	9.90444	56.2498	31.4207	8.04106	29.9714	27.878	87.3613	36.9008	14.7215	68.3867	43.7414	60.3464	3.11135	5.80348	3.58119	263.567	187.065	58.8476	8.68102
TCGA-97-8177-01	16.848	6.86029	56.8243	14.3719	5.0298	11.023	12.5457	63.9399	21.9794	8.70396	75.1201	61.309	28.7565	0.0373364	3.39244	4.35398	199.3	171.475	92.0357	8.60128
TCGA-44-6779-01	15.0078	7.01114	81.7828	32.151	9.28244	16.0278	26.1327	61.4367	27.1266	7.99669	45.9987	96.272	40.2874	0.161791	31.5011	29.4954	238.863	216.304	84.936	17.7567
TCGA-95-7043-01	29.415	7.85521	34.7901	19.5181	9.13569	25.9868	22.7848	56.2473	26.8566	4.5666	98.828	66.3273	26.4451	3.29092	3.65145	0.557117	241.617	199.833	99.06	9.26945
TCGA-91-8496-01	38.9405	4.98548	53.0409	13.334	3.37363	5.60364	10.3558	70.3752	13.4386	5.63522	24.9898	64.1462	29.5322	0	1.31574	0.112765	103.292	186.734	55.5902	7.77472
TCGA-S2-AA1A-01	28.3263	4.57873	34.9124	11.3397	4.75819	14.5886	15.9333	56.3129	20.7696	9.78582	27.6193	35.3566	19.7472	0.00657851	34.5062	0.192108	196.198	101.908	69.8605	7.68856
TCGA-55-8204-01	17.4585	6.04359	58.3479	25.1598	6.17385	21.4888	22.0274	57.7081	21.5316	7.77829	46.6631	73.0333	37.8894	0.78141	22.4211	0.569363	252.836	182.965	85.8276	8.44491
TCGA-55-8621-01	40.8976	7.58871	39.0088	20.8956	5.68199	22.1821	21.366	56.1949	27.0695	10.5763	39.9903	52.296	30.4427	0.00625424	10.8883	2.39865	207.797	140.435	95.925	13.2821
TCGA-55-8514-01	58.1023	4.11816	43.9807	16.3879	8.29648	7.79474	22.224	47.4922	14.2566	7.38359	60.6926	110.004	22.2847	0.00709255	8.11516	0.53851	174.016	159.806	53.1101	4.79306
TCGA-49-6745-01	21.6894	13.0355	55.721	32.3782	6.44701	46.2156	35.7787	88.6766	33.3273	13.7477	64.1624	82.3597	51.7185	0.0300625	70.7499	5.29664	267.816	239.37	64.6962	11.3894
TCGA-93-A4JQ-01	47.5525	8.92443	50.3306	29.2615	6.76247	20.2796	31.1724	95.5518	36.8495	12.9967	56.1709	82.195	24.5619	9.34271	32.2505	15.2771	327.981	182.196	54.9076	8.67324
TCGA-93-7348-01	29.9165	9.73411	35.0752	17.4748	3.9821	22.3452	22.0951	58.4851	23.9116	8.20503	53.7912	89.2826	30.301	0.013801	14.5833	2.56591	205.083	113.441	83.7307	7.25452
TCGA-55-8301-01	39.7552	5.81805	46.1157	21.214	6.64989	13.4245	25.8062	71.1795	21.7818	7.75834	51.2857	56.07	29.7307	0.0139984	9.87172	7.4399	275.303	201.143	95.409	5.27958
TCGA-55-8614-01	55.9011	10.0013	63.8527	36.7014	7.79069	16.5036	32.6036	83.0289	28.4868	7.80335	59.0376	98.292	53.9199	1.99373	72.5349	11.7115	266.124	199.972	60.8872	10.2329
TCGA-55-7911-01	45.4474	12.3318	40.1855	31.1288	8.46215	22.6693	33.2352	99.5653	35.4887	25.2586	67.2042	78.7298	42.4699	0.0476231	10.3026	3.12578	308.236	235.03	46.8883	7.76949
TCGA-55-8510-01	54.6027	6.70789	34.8097	16.2876	6.55533	15.7923	24.3978	59.3867	23.5937	9.38166	48.5184	52.3824	25.3605	0.296064	4.096	19.9676	238.746	137.46	61.8902	5.01157
TCGA-97-A4M3-01	35.5802	7.52637	34.0169	14.872	7.03868	20.1108	33.5907	89.5887	34.3034	11.6783	87.647	89.1179	30.8848	0.00614007	1.51527	0.215166	261.752	208.562	84.2094	6.88685
TCGA-55-8094-01	34.4242	4.59645	27.3946	19.5803	4.62216	11.4513	16.7505	69.54	21.972	4.7278	26.3109	63.1266	51.5853	25.2988	25.3404	15.2531	276.17	218.844	100.447	7.81994
TCGA-97-8172-01	55.0761	9.09765	58.2891	32.0159	6.54249	33.602	32.245	100.66	50.5587	14.7678	54.067	53.603	56.1422	0.00757528	12.1685	0.206468	277.083	175.195	92.215	9.90296
TCGA-55-A57B-01	51.7541	12.592	50.0518	24.4555	10.6918	32.8868	35.0849	104.881	38.0118	14.7279	49.4223	81.5707	35.465	0.0158501	10.9168	6.0069	335.873	182.716	66.6855	11.525
TCGA-55-8203-01	40.0357	7.37399	36.264	22.8283	4.94294	21.5783	37.7803	96.3114	28.562	10.3561	53.2446	68.2709	35.5695	1.79245	6.95037	0.147447	266.665	199.164	80.1719	8.47332
TCGA-J2-A4AD-01	49.2381	9.60537	59.0982	32.1028	7.42105	14.5449	35.3596	64.1928	46.6151	8.25629	50.3331	72.4213	39.8867	0.0929673	12.8735	4.36389	313.045	171.316	54.8481	10.1805
TCGA-97-8175-01	25.2182	7.82439	63.3612	16.2169	4.71077	15.9822	28.6452	54.412	23.0991	10.786	60.6626	70.9549	31.7152	0	46.1316	0.807864	253.996	199.738	45.0184	5.63252
TCGA-55-8511-01	69.8055	5.76075	39.8082	22.8312	8.36684	14.6856	31.1248	56.4633	28.5844	7.66586	46.9675	62.4245	15.448	0.0287065	18.7734	2.19354	266.234	213.428	62.8583	7.33789
TCGA-95-A4VN-01	37.4584	6.64838	48.0699	35.8543	7.47415	18.5957	37.7422	76.881	24.9817	15.5651	51.9298	80.4319	40.6283	0	3.48945	0.555926	350.305	219.742	60.3678	5.34914
TCGA-44-7661-01	30.2605	11.0564	51.7467	32.1213	6.46277	42.5108	36.3604	88.9487	34.3074	16.5147	49.2425	65.2202	43.58	0.0621855	45.4597	2.10465	412.773	247.681	127.075	9.27068
TCGA-55-7913-01	52.5363	5.91502	39.0201	31.2195	8.3	20.9324	35.0272	107.35	29.3346	5.08583	95.9742	74.638	41.2749	9.28941	19.7711	33.6462	358.514	261.732	50.6683	6.1212
TCGA-97-7937-01	49.6213	7.45457	46.4668	28.7283	8.0018	20.0182	23.2848	110.518	27.7545	8.68947	104.771	97.0399	38.7978	0.0306297	1.68358	0.417414	319.584	141.796	70.7662	3.61858
TCGA-L9-A7SV-01	133.607	6.94562	32.8751	26.112	12.6416	18.0545	25.3765	105.019	47.2911	10.484	93.0764	78.0647	25.5338	0.00486809	19.0144	10.7947	398.927	329.182	75.7642	5.05964
TCGA-55-7903-01	39.6278	11.701	41.0561	28.6444	9.01006	14.0226	35.7979	94.0117	45.2488	16.9003	76.451	90.4648	44.6606	0.0125415	1.68821	0.146497	368.606	236.689	100.124	5.77226
TCGA-97-A4M6-01	52.4704	10.6813	73.6142	19.9571	8.47482	14.6478	24.0185	116.906	35.9953	13.0067	70.3247	89.8729	33.3636	0.0456208	12.8668	5.367	277.711	188.068	139.44	10.1972
TCGA-97-8171-01	110.5	7.76311	41.6909	22.0147	7.34591	20.8247	27.0598	86.9053	30.7019	9.24171	44.0326	74.005	15.0753	0	0.208382	0.108496	262.832	314.702	74.1852	2.49727
TCGA-95-7567-01	24.9028	6.89813	39.5515	18.9817	5.82064	18.5008	30.561	73.696	25.3373	7.90889	82.8656	63.2882	50.1604	0.566744	30.9811	1.60094	215.945	213.785	77.302	7.32744
TCGA-67-3772-01	15.1819	6.73074	64.7281	15.9465	2.97086	12.8189	11.7519	78.8036	15.8332	3.68187	42.2931	77.6717	36.5806	0.0530455	4.28426	1.48334	119.611	183.401	95.1614	7.53845
TCGA-44-7669-01	41.1974	9.96968	81.4268	43.6654	15.8308	36.7495	70.9725	161.454	43.2814	14.6502	79.5467	135.079	50.4226	0	11.7033	36.6223	535.501	280.29	138.729	10.2685
TCGA-05-4403-01	9.52698	5.58778	52.1723	17.0102	4.06366	10.9451	19.8555	52.1944	16.5514	5.94059	38.0024	57.0495	33.4095	1.08195	29.5996	5.36818	134.561	196.165	67.7695	5.61344
TCGA-93-A4JP-01	55.9806	12.8346	46.2998	23.5468	10.7336	28.1215	30.7513	79.5326	43.8501	17.3429	73.9533	72.5341	51.292	0.169404	12.4532	0.549665	323.957	147.42	107.419	9.47454
TCGA-L4-A4E5-01	64.4456	4.84218	30.1082	21.1558	8.50666	10.9399	24.0535	71.9623	20.6687	8.64767	88.9093	81.7313	39.2409	0.0274079	31.4088	12.4432	343.631	203.617	61.2485	3.88941
TCGA-MP-A4TK-01	37.2085	6.38368	32.8424	21.3783	5.39341	15.1537	24.595	65.1187	27.8952	8.99403	41.4555	50.5791	22.9319	0.321958	40.1952	9.84301	220.836	151.632	96.0413	8.85075
TCGA-78-7147-01	33.6222	6.77333	52.3567	15.9314	9.32437	8.3263	29.8197	97.4307	30.6538	13.1075	56.1114	102.476	12.3249	0.0922721	5.40531	3.46301	358.106	190.116	116.516	13.8065
TCGA-69-A59K-01	43.5307	10.1432	39.6184	34.0727	9.20772	21.1811	35.8237	80.0992	36.1664	10.5828	56.846	97.5367	55.0856	6.72643	4.0026	6.28344	234.915	194.527	71.1714	9.90278
TCGA-44-7660-01	37.3733	6.35095	68.7697	15.2791	8.75059	26.1808	35.1648	109.639	27.8921	6.76915	60.3493	61.9371	18.5	0.38299	33.4473	2.77332	326.85	218.577	82.6331	4.11868
TCGA-78-7154-01	23.1612	4.92128	48.2163	37.8382	9.86195	17.9135	32.614	92.6403	23.506	15.3343	78.6908	55.7507	28.8256	32.0165	34.2787	29.1808	300.174	195.682	79.15	14.2094
TCGA-62-A46P-01	20.3319	4.6708	45.7548	16.3455	8.22979	8.23279	23.5822	47.2893	19.2276	9.2774	70.2309	59.7047	34.4587	0.0400505	8.21257	0.187131	195.273	160.97	66.5409	4.39922
TCGA-44-6145-01	16.9299	5.94	76.1674	19.2286	6.31471	17.1847	21.7127	58.9973	26.421	9.61306	61.6098	70.1655	27.9793	0.016653	19.7266	1.08609	216.953	183.584	122.068	11.6579
TCGA-55-A492-01	23.6334	4.21875	36.978	11.595	4.1959	8.00912	14.1559	44.0042	14.2052	6.40537	39.3454	46.2339	23.1363	0	0.76057	0.0199999	217.923	111.9	70.7246	10.1427
TCGA-55-8090-01	22.2751	7.87927	41.761	18.9717	4.61973	21.7302	31.219	79.4654	33.1311	13.4113	45.3851	72.1087	29.1604	0	32.2851	0.243554	239.509	186.717	89.4716	8.474
TCGA-55-8205-01	33.5022	7.48835	59.8211	34.4473	9.3329	36.7749	33.111	95.9224	30.2781	18.9438	47.4519	74.171	46.6684	0.325723	84.9893	18.5049	371.839	237.41	66.4516	7.69409
TCGA-55-8091-01	34.1578	11.2045	52.4836	19.3297	5.80831	17.0463	29.4684	75.3535	34.1198	15.3145	60.2081	84.5257	40.3818	0.00932479	5.7844	3.27675	294.678	231.606	52.5305	11.4327
TCGA-97-A4M1-01	57.6007	7.86811	56.8084	16.6398	7.82597	16.1343	18.1701	64.11	26.4404	12.1681	57.6046	74.6981	24.9943	0	5.00179	0.393557	238.215	134.226	85.7178	10.0241
TCGA-NJ-A55R-01	47.4258	7.67395	36.3152	18.0723	8.00749	13.7888	23.4518	58.6234	25.4001	7.86379	43.6395	58.1719	22.3909	0.030824	3.78615	0.74511	191.613	150.151	86.1882	8.34339
TCGA-91-A4BD-01	19.7552	7.10053	25.9896	10.9904	3.48954	8.50572	14.1391	55.5532	17.1339	9.05364	32.9882	55.7793	20.6099	0.0300823	2.22715	0.0585649	166.723	119.183	59.3495	5.81213
TCGA-55-7994-01	55.4832	14.5518	45.5643	53.1592	9.36692	28.1486	35.3431	82.3013	36.7002	5.36507	52.1561	62.8912	64.093	0.00499958	100.006	1.81039	292.429	215.288	72.1355	10.1113
TCGA-86-7954-01	34.6971	10.0827	65.3266	31.8354	8.47831	27.0402	27.3667	112.922	37.5774	16.4966	108.533	94.8458	53.2869	0.200189	21.3286	17.936	281.161	207.184	93.9911	10.699
TCGA-95-A4VP-01	51.7639	2.76149	31.3419	13.2019	4.65715	10.6224	17.0005	48.3516	16.3175	6.20707	34.0997	40.9325	17.1314	0.26995	10.8785	0.218151	145.313	115.389	59.7636	5.061
TCGA-55-8512-01	43.8272	7.50711	37.9356	16.9217	6.06197	17.7758	28.0883	71.052	31.1889	11.9034	75.1091	58.3205	28.0986	0.0470101	14.3736	0.549122	220.186	128.242	107.553	11.5609
TCGA-05-4382-01	23.647	6.33666	49.6316	12.9545	4.69938	19.9848	30.2564	88.8783	22.9785	7.72083	50.1489	61.1411	29.7034	0.124068	25.0577	18.3914	213.676	154.191	101.555	9.1837
TCGA-55-A4DG-01	65.0539	8.03933	54.0248	34.5935	9.24491	21.6589	20.6027	71.9374	34.8773	12.6868	52.7268	75.4336	50.6021	0.0606223	2.10053	0.576991	265.81	144.673	89.3985	15.939
TCGA-55-7283-01	25.6354	9.773	43.1756	35.2325	7.58737	29.9755	40.5565	113.475	33.5056	12.0751	70.1612	93.7262	52.6642	0.534956	2.25032	2.03085	262.86	188.884	88.0453	12.9832
TCGA-67-3771-01	26.8866	6.94443	50.6312	29.3352	7.76591	23.7598	25.6915	72.9353	24.5737	9.81604	84.394	68.2872	48.3527	2.13763	23.9788	21.0085	227.653	202.505	68.6791	5.94644
TCGA-05-4405-01	29.1137	7.22124	44.906	28.242	7.24019	21.295	42.6067	76.0149	28.4126	14.3223	80.1661	85.5097	49.5379	0.0293962	2.98974	0.209841	281.336	149.451	94.2332	8.99223
TCGA-67-3770-01	36.8576	4.71492	69.9042	17.4924	2.93389	5.25835	10.2884	67.0831	14.2767	6.35574	19.6479	71.559	29.0763	0.257164	0.876103	9.60512	113.519	211.802	49.039	7.32071
TCGA-55-A4DF-01	72.2201	9.92709	88.1409	29.3575	10.0162	25.79	19.6075	106.366	34.334	21.5213	82.4991	40.9358	36.8412	6.29772	106.145	10.8667	384.08	206.506	128.702	9.98076
TCGA-97-A4LX-01	52.2508	8.57222	43.6895	42.9261	8.12826	18.8244	22.5068	75.7971	28.5392	13.9053	63.1605	75.9068	52.9076	0.0354327	10.4401	6.19681	242.675	159.753	92.4602	41.9639
TCGA-NJ-A7XG-01	42.0631	7.15619	49.5351	20.7673	5.23781	16.5676	23.8567	84.4692	29.2396	18.4005	51.5247	62.9812	23.4871	0.0117835	12.1474	0.0458808	302.218	168.773	92.9377	13.5895
TCGA-55-8508-01	27.1825	3.62835	27.3556	15.7637	4.49309	10.6201	28.3175	57.1968	17.2932	8.62606	40.3966	47.5453	19.5376	0.214571	7.98748	0.20113	161.769	111.465	68.5297	5.76173
TCGA-97-A4M2-01	44.5028	7.01508	39.2953	22.8645	5.89676	14.6345	24.235	59.6095	29.7334	12.6405	41.5954	57.993	28.389	0.20561	3.99376	0.231745	201.988	111.629	74.3869	6.84129
TCGA-50-5044-01	10.6468	3.90939	30.9805	11.7724	4.34931	8.69794	31.2231	51.512	17.7022	4.861	46.5402	71.6756	18.6991	0.00868056	25.8041	0.135196	221.046	215.405	84.5252	5.97609
TCGA-86-7714-01	27.5115	17.9731	33.9679	27.4994	7.1848	27.5336	32.3243	96.6323	39.4809	14.3477	59.9248	88.212	55.0882	0.0670057	26.9987	0.130448	236.037	183.012	92.2394	15.8603
TCGA-97-8552-01	40.6432	5.33891	37.8915	17.1682	4.06569	13.0624	19.4248	58.8235	21.2182	12.4449	68.152	62.5303	26.1492	0.0066204	9.07507	0.10311	182.524	108.471	92.5312	14.9955
TCGA-78-7148-01	15.3745	8.18205	48.5065	21.3914	5.72932	27.9296	26.0217	76.2945	28.448	9.05039	54.3224	72.6979	44.5672	2.00112	4.05184	3.71206	252.14	221.154	93.6939	10.8993
TCGA-55-A491-01	15.8772	4.58346	37.5536	18.4376	4.85643	9.43503	16.3374	46.1254	14.8788	5.99252	54.6436	55.035	22.3353	1.8781	53.88	6.54638	185.857	96.1205	57.8857	5.59126
TCGA-64-1677-01	46.1711	3.74565	52.1122	20.2062	4.99233	8.79115	16.4486	91.2979	18.2556	9.56163	54.8194	54.51	37.8789	0.468304	26.4224	3.99598	142.633	324.491	65.4311	3.06896
TCGA-97-A4M7-01	33.6979	6.99932	44.7272	12.8229	7.11973	20.8695	16.8488	78.0924	30.8025	17.9486	49.704	57.2073	21.5795	0.0153443	26.7366	8.82238	264.032	138.58	80.9738	14.3439
TCGA-55-A48Y-01	25.8633	6.55247	39.0001	29.0249	4.55823	19.3017	33.9947	66.9427	21.8158	5.14562	60.597	81.7147	44.9959	0.0652759	2.70259	3.95105	245.184	208.288	79.706	6.77693
TCGA-97-A4M5-01	41.109	8.57222	35.8568	18.0226	6.54515	22.7198	37.7392	90.5862	32.5595	11.1339	66.8985	83.7541	38.1853	6.03758	6.40211	2.4457	219.963	186.756	71.1331	11.9717
TCGA-95-A4VK-01	42.5232	8.74576	55.6195	20.512	6.71022	24.0974	36.6479	101.149	36.7946	7.91931	45.5745	80.7536	26.8925	0.410379	5.59834	0.167519	283.798	219.294	49.2453	7.16338
TCGA-55-A48Z-01	33.947	5.6697	50.9538	25.6332	8.27938	12.9863	22.7816	101.667	26.3758	11.7574	61.4232	53.4867	29.7775	0.0230802	13.7865	8.23399	296.105	151.413	47.5503	5.80639
TCGA-55-7726-01	12.0667	7.72007	69.2404	28.2955	7.21734	40.8727	28.8655	88.8531	39.3948	10.0624	93.1579	71.4892	36	0.0112523	43.0165	2.76018	352.479	195.697	64.9474	9.12341
TCGA-97-A4M0-01	42.8396	8.55585	47.9163	22.5727	10.8096	18.1704	14.2546	102.378	33.869	19.2764	43.757	104.205	39.1129	0	14.5125	2.14174	296.38	211.81	171.581	10.6317
TCGA-86-8358-01	44.4735	11.3753	63.4647	40.4999	12.1944	35.5172	33.3963	180.696	35.719	16.0787	68.5326	71.8267	36.7219	0.109543	6.53716	6.65371	621.626	255.112	133.381	7.526
TCGA-50-5935-01	35.6855	10.5223	37.6488	24.9107	6.55535	19.216	21.4961	100.618	38.7132	13.324	63.3318	73.7447	36.4612	0.0176507	8.692	2.97237	234.633	207.657	125.74	10.3393
TCGA-99-8033-01	25.1841	7.4801	54.8957	31.5089	12.1184	10.5273	27.7383	71.6052	32.1115	10.0387	62.292	95.3584	42.4867	0.976956	12.0592	2.25053	349.274	214.012	86.1834	6.15297
TCGA-97-8547-01	56.2687	4.51624	28.6042	10.635	5.06376	19.2204	29.3289	65.7337	24.4338	16.3998	56.5842	60.7443	17.215	1.03315	18.3913	0.526339	249.194	137.701	63.4067	9.58064
TCGA-99-AA5R-01	41.0298	6.31339	40.3347	16.254	4.9956	16.3619	17.1165	61.2964	28.0945	11.6927	32.9427	42.8944	20.1546	0.0240601	8.71756	0.421567	213.131	129.513	73.1493	7.87597
TCGA-44-6774-01	20.9986	7.02871	46.9263	39.7544	5.21767	27.6305	32.2533	53.1247	24.0425	8.06764	53.4148	60.8826	50.333	2.97646	17.3675	13.0258	176.999	132.994	87.6982	12.1364
TCGA-L9-A743-01	33.8371	7.38889	57.0859	22.271	6.7203	15.6513	26.1073	70.3567	25.3055	12.4409	59.1883	51.3103	30.9686	0.110074	9.82602	3.33849	282.183	173.846	65.901	8.97089
TCGA-78-7150-01	18.5867	8.80237	85.2989	25.6382	10.4743	40.1049	28.1427	90.4159	35.6469	9.64832	61.3304	90.487	44.2112	36.2154	19.2116	45.1778	402.694	308.8	92.514	15.011
TCGA-05-4425-01	16.7236	8.78613	40.8772	30.368	9.52503	12.1119	20.2492	81.0329	25.4439	12.8439	51.953	37.9708	50.9522	0.230302	0.848833	2.19375	200.307	242.356	64.3643	12.4124
TCGA-05-5428-01	30.9248	5.09704	61.6078	20.7604	3.53315	5.05569	9.2325	78.2932	11.4289	3.67506	35.1464	50.5688	56.8809	0.0153582	0.947539	0.568094	117.61	307.436	26.6818	2.53262
TCGA-55-7576-01	21.9845	5.76799	47.3316	29.9931	8.41262	19.6323	30.1133	76.8331	39.1355	12.6091	86.899	110.028	35.3599	0.246288	36.2712	6.33176	288.771	196.521	74.9172	10.5766
TCGA-55-8208-01	27.9257	7.20501	54.0104	17.4209	5.69564	17.7765	22.3377	59.385	22.4754	9.55997	40.9827	55.3954	27.2485	1.29399	15.9219	5.98193	245.049	149.252	63.529	5.69733
TCGA-49-AAQV-01	55.9771	6.63639	38.4464	29.3039	7.60889	12.3012	19.5511	82.3489	27.4649	11.2453	66.0418	87.8513	26.76	0.100271	7.85618	3.47623	323.886	206.52	80.4001	14.4522
TCGA-49-6767-01	32.1308	9.6457	75.734	33.0905	5.32947	32.7902	46.4842	72.5093	26.2714	4.92886	85.4293	49.7071	43.3022	39.4332	152.554	19.5301	269.048	239.502	62.4736	7.6247
TCGA-93-7347-01	21.1163	7.50921	39.0599	24.8938	6.27196	20.0285	25.9387	57.6896	23.5622	11.6005	32.5089	77.5569	39.7056	0.246354	3.54373	0.30093	164.963	187.192	58.4237	9.76252
TCGA-55-A48X-01	33.743	8.74772	44.9021	25.8574	7.53906	21.1863	28.4989	79.5717	31.9839	16.374	59.8005	86.4855	35.8576	0.0068322	32.2807	5.98549	252.575	128.08	96.5611	9.77713
TCGA-69-7763-01	20.5648	7.6762	51.0841	27.0536	4.90925	27.2879	29.409	63.9971	32.7189	10.6601	115.918	69.9477	42.066	0.125557	11.5491	0.162958	165.713	203.596	95.2453	9.28059
TCGA-44-7659-01	47.0395	12.5285	33.966	20.3553	6.90405	26.3996	31.9229	101.909	36.0198	25.1805	53.5067	126.774	32.5424	0.00991964	4.87376	0.154494	260.292	200.729	92.2598	11.8516
TCGA-86-8075-01	43.0913	7.72705	51.4663	27.2438	12.9785	22.6098	38.6646	95.7188	31.5689	19.5305	66.5761	88.4549	42.0566	0.129567	24.7581	28.808	415.535	196.398	75.4941	8.03995
TCGA-78-7160-01	27.8969	11.3812	61.4311	26.9167	7.70047	26.5465	27.2469	100.512	34.4608	12.106	54.7729	85.7558	62.6463	0.153889	8.49696	2.9793	261.112	266.779	97.1742	11.6092
TCGA-55-1592-01	39.2639	7.57353	49.7786	30.1476	7.39123	22.8851	28.7252	71.1041	37.259	7.98637	62.7414	99.2505	60.1737	0.84612	12.4568	20.1558	318.446	175.445	78.5381	11.2514
TCGA-86-8280-01	39.9572	7.79069	45.1452	24.3458	7.2122	19.0727	26.5492	77.1907	29.0157	13.2444	76.5577	77.531	33.0453	0.0142283	5.17123	4.54281	269.522	174.604	108.172	13.3107
TCGA-55-8089-01	19.4807	10.0232	51.0406	23.7302	7.33892	23.397	27.0732	74.2876	33.414	13.5979	47.4779	60.286	32.7438	0.0206833	40.0643	3.09249	315.449	205.703	73.361	9.88464
TCGA-55-7728-01	21.4604	3.91108	28.6134	8.93451	4.53716	10.9686	13.5493	46.1875	19.5897	8.77785	29.0061	35.9739	14.1344	0.57592	29.9292	2.68829	157.545	97.6471	45.1359	3.42943
TCGA-44-6148-01	31.8984	10.2337	57.2792	22.9822	5.81983	30.0163	26.0434	73.9494	37.879	13.4686	41.6006	61.9378	34.6139	0.0142831	19.2745	0.139034	211.43	143.713	154.454	23.7241
TCGA-55-7724-01	23.882	8.43926	48.6148	28.98	7.73397	22.0255	16.1805	71.9059	26.1672	8.75683	46.4787	75.6078	48.6888	0.50302	33.9839	19.8529	201.63	181.09	56.8645	11.2229
TCGA-44-6775-01	24.4073	13.197	45.9523	25.8851	29.9727	25.4063	42.2257	74.7765	27.025	14.898	61.0772	102.618	39.1602	0.0084287	16.754	21.5125	162.529	131.901	71.8201	11.2201
TCGA-44-6775-01	52.9406	20.4922	97.681	33.1252	34.0234	39.2092	15.3492	129.897	50.0174	50.0732	57.117	102.673	78.3543	0.0169929	23.0647	45.124	464.778	223.315	34.9451	16.12
TCGA-44-6775-01	24.417	11.1693	53.1336	20.3971	10.1683	31.6768	34.1106	82.3787	36.3492	13.0529	77.4911	99.3834	33.3246	0.0453534	19.7395	13.9653	376.916	190.712	66.1155	10.4769
TCGA-73-4659-01	29.4612	4.59424	51.1973	30.932	7.38124	11.4638	29.8954	78.4952	19.221	10.3094	59.8318	71.2104	87.9056	0.013838	3.25356	1.22847	206.835	249.189	89.9298	16.4124
TCGA-93-A4JN-01	51.8573	9.17844	60.2007	18.4368	10.3766	20.5952	28.9406	99.1752	35.1825	15.6461	94.6238	98.3258	31.0883	0.101098	40.0924	5.03627	378.441	162.865	85.5715	11.4544
TCGA-55-8096-01	48.9648	6.67496	37.8437	21.4582	8.40379	22.4077	21.4687	67.2322	24.231	9.77493	50.9998	66.9063	34.4145	12.9963	18.3269	35.1329	307.779	179.975	57.2428	6.62534
TCGA-44-7672-01	14.5742	5.79108	35.6945	16.7741	5.8424	15.1303	21.3121	48.7579	20.6537	7.97813	49.3059	47.9881	27.0547	0.0196123	12.6896	0.977449	186.995	146.236	58.7202	7.1468
TCGA-J2-8194-01	33.4629	9.98495	49.8417	43.6173	7.48922	24.1099	51.5063	102.944	39.8318	13.0611	75.6127	101.208	70.5143	0.0700266	4.66824	0.506367	337.421	243.138	82.3799	13.2606
TCGA-44-6146-01	10.8882	8.52864	47.5882	24.8157	15.8577	17.9943	29.0905	38.5717	28.4194	6.78102	26.7703	66.1242	46.1477	0	23.6785	1.41887	96.7669	73.9673	85.0397	5.61231
TCGA-44-6146-01	37.2709	18.2263	99.6428	42.3713	33.4893	44.8526	17.2943	98.6569	57.6875	34.3679	56.9733	75.4223	110.698	0.0433781	71.2046	2.89943	314.208	128.887	49.5874	12.2829
TCGA-44-6146-01	13.5743	8.60984	58.899	29.2319	6.96017	29.4193	31.9093	48.2675	35.137	9.95583	52.8966	71.8075	56.2743	0	48.6373	0.931749	209.648	112.768	95.536	8.91877
TCGA-05-4433-01	21.5169	9.21991	56.5846	24.5019	7.49188	27.688	34.9763	73.4715	31.0663	9.40752	58.773	80.0749	42.5322	1.35917	59.0771	3.38848	238.26	156.902	53.1121	7.41936
TCGA-05-4397-01	43.9076	7.72646	87.6357	21.6622	7.31828	8.64846	18.8607	145.214	22.7786	4.62305	105.034	77.2284	42.0807	0.0200431	15.2372	1.17619	350.825	335.078	69.5296	10.732
TCGA-86-A4JF-01	19.0116	6.80712	57.9297	14.1914	8.97586	14.8659	17.6292	75.6518	27.6187	8.5552	61.1006	93.2447	20.4788	0.00544853	2.29806	0.731905	248.355	224.885	66.4077	8.11123
TCGA-J2-8192-01	34.3624	10.9031	49.1153	25.715	5.56104	32.0255	23.557	71.9587	37.2742	15.797	64.4193	75.4403	35.6358	0.0453421	10.2095	13.3934	325.441	207.194	80.0636	18.5804
TCGA-86-8073-01	52.6685	14.3749	70.5726	49.2418	11.73	25.9971	28.4801	90.0135	45.0246	11.2857	115.089	105.788	50.6777	0.537204	18.4446	5.73122	309.016	190.568	65.372	7.22294
TCGA-MP-A4TH-01	45.8767	8.08312	50.5913	24.3727	7.04921	18.0856	28.0272	77.997	32.9446	15.5852	124.746	62.4848	35.5186	0.298963	13.6422	0.208652	237.171	131.835	53.0751	7.20749
TCGA-99-7458-01	31.2842	12.4878	60.161	37.2358	12.6645	28.9444	25.7787	101.193	43.3555	19.4848	40.4863	100.776	52.154	0.00486959	11.6896	2.32266	349.34	236.518	76.0368	11.4374
TCGA-55-6984-01	22.4055	5.61288	43.585	15.5913	4.92358	17.2848	23.8485	50.3039	22.0496	10.0362	40.2024	67.3222	28.3665	0.0250874	42.6064	0.130242	222.966	161.394	44.8683	5.39837
TCGA-05-4432-01	17.934	5.24398	73.7477	32.0376	6.959	13.0514	31.1577	89.9499	26.0096	6.92445	90.2799	103.837	44.0518	0.374016	14.9002	8.41961	208.807	172.092	140.362	6.76939
TCGA-05-4430-01	16.5527	6.86703	56.2896	19.2753	5.34349	12.066	28.3087	72.6515	18.6135	6.66034	57.4243	77.5772	37.2141	0.172071	11.8845	2.16947	150.61	239.628	68.8816	8.39239
TCGA-44-2668-01	53.9953	9.20369	144.29	47.928	31.5739	27.6277	13.8369	77.4395	37.6355	27.8894	37.5397	61.6417	76.8792	2.26432	61.8791	19.1233	321.819	222.015	74.475	12.1242
TCGA-44-2668-01	21.7109	5.57135	82.8565	41.3158	17.0862	17.8203	17.4042	54.9401	22.6017	8.96085	26.6381	48.1354	38.5315	1.19796	32.8487	9.54712	142.144	186.476	78.5729	8.30108
TCGA-44-2668-01	26.8667	6.61154	118.634	45.4509	7.03524	32.7495	21.6923	86.492	36.1993	10.4996	59.609	65.2963	45.6175	1.68141	70.1321	9.85822	340.413	357.645	123.264	13.1544
TCGA-55-7815-01	23.39	17.4815	55.3117	33.2542	8.07643	28.3473	25.4559	80.2613	39.693	13.9733	65.6286	97.881	64.1893	0	9.47449	0.913514	222.189	240.485	59.5403	25.7471
TCGA-97-7554-01	22.6567	8.57141	35.3798	27.9052	5.62139	21.329	23.8877	92.3475	32.2173	11.571	49.8037	59.2907	49.1797	0.00570969	12.0923	14.1503	243.675	193.953	67.2355	9.98963
TCGA-50-6592-01	22.2834	8.30945	69.4407	50.7793	7.67316	29.7674	26.1248	71.0644	24.9803	16.3497	58.1084	65.6469	53.6954	17.6351	65.631	29.2992	60.5283	221.591	79.3995	6.75031
TCGA-05-4426-01	29.9681	9.28008	38.5792	24.8263	6.12735	10.8413	24.7791	103.094	29.2515	11.8135	51.8493	74.9722	37.3284	0.272835	3.95084	0.351808	183.625	266.8	109.663	14.0133
TCGA-78-7539-01	32.1129	6.08977	61.6237	23.1405	6.29927	15.5103	37.5245	100.813	33.7549	14.1675	66.8977	90.536	34.5593	0.0206065	5.02988	0.369078	240.884	205.151	120.503	8.4626
TCGA-55-8513-01	39.7737	8.69574	44.8154	19.5756	6.87921	22.7527	23.3385	54.436	29.2221	13.057	39.1473	57.3244	38.5249	0.0578454	16.4815	1.18245	225.432	144.048	86.8225	11.8236
TCGA-05-4427-01	31.5378	12.6344	71.7817	41.9058	11.8891	39.3815	71.0151	92.6368	43.0428	11.4864	93.2604	124.652	63.0017	0.00845811	65.9216	4.93994	320.322	296.846	106.171	10.6823
TCGA-38-7271-01	15.1417	6.66746	53.3313	19.3471	6.1486	22.0612	21.627	65.6131	26.452	6.35898	43.362	70.8228	28.917	0.00841017	3.26419	0.605805	197.407	189.556	88.4002	10.1546
TCGA-73-4666-01	30.7667	9.22398	50.8852	29.0533	7.54145	22.9175	22.9783	81.2699	24.1834	7.27273	62.7323	48.079	39.2022	0.0110416	62.9948	34.4726	253.901	254.225	105.011	8.93449
TCGA-86-A4P8-01	50.0265	9.34659	54.0512	19.5264	7.37309	21.9734	23.1069	74.1414	39.2287	16.8903	47.4271	57.6318	35.701	0.0302551	10.3852	0.223825	244.268	118.608	83.9538	11.9357
TCGA-86-8674-01	49.7376	6.41905	24.4515	22.3549	7.72761	15.1348	47.3437	57.5269	29.0833	7.73136	47.7869	116.161	38.516	0.108695	4.48695	0.0141073	233.937	269.609	91.6359	4.42817
TCGA-78-7220-01	31.4312	11.8095	58.8485	44.7638	8.87343	51.77	28.1261	81.7025	34.5719	12.4966	79.4011	87.5859	92.9259	41.5321	39.4701	12.0843	277.638	270.753	174.551	5.94479
TCGA-44-4112-01	51.9165	12.85	69.4658	27.6008	29.4837	26.9271	17.1958	105.993	48.9432	40.232	42.8443	88.0276	77.8317	0.0707792	3.09646	1.28608	299.322	190.59	56.936	8.36183
TCGA-44-4112-01	24.7017	6.5285	70.9424	19.1574	5.63748	10.9326	21.9159	112.984	28.2047	14.0258	62.0912	106.832	49.2266	0.0150346	1.78769	0.409775	176.531	421.544	75.0993	5.688
TCGA-69-8453-01	21.4363	5.67608	42.9823	15.5826	5.63506	21.498	22.7929	60.6283	25.476	9.2296	40.0707	54.3117	27.0801	0.207694	21.3694	5.46986	234.869	162.888	65.3662	8.32095
TCGA-55-7570-01	59.9122	12.3572	80.4485	24.6876	11.7842	49.8633	31.7469	132.918	39.1074	7.55742	58.8286	112.064	39.4717	33.7489	13.8518	2.38795	592.915	343.649	86.4518	9.69127
TCGA-83-5908-01	48.4048	10.1014	70.1915	26.1197	15.1895	28.4513	33.5698	115.224	42.0099	14.0569	105.7	92.8894	41.8218	0.114999	56.1407	3.76123	548.779	314.761	76.3314	9.81343
TCGA-78-7145-01	27.9243	8.96005	70.5693	42.1804	10.8211	21.2268	36.7673	85.2304	36.3227	9.1997	74.5817	124.982	39.9345	0.57555	19.2271	6.21644	364.716	286.851	166.314	13.3063
TCGA-MN-A4N1-01	40.9614	4.11463	34.1063	14.8112	7.34999	11.2988	30.7164	53.9535	22.1194	5.95559	66.1355	78.1136	16.272	0.126806	23.4922	26.0257	349.941	124.145	69.5322	4.74325
TCGA-50-8460-01	21.4772	5.62977	32.4398	12.6085	3.29533	11.7596	24.9615	60.425	24.1062	7.6894	31.7525	73.1937	16.7475	0.00605835	2.22906	0.12974	208.699	147.195	55.891	9.65812
TCGA-95-8039-01	39.6386	9.35055	59.5557	25.0766	5.80688	17.6673	22.4517	90.5318	33.0967	16.5712	35.1619	85.3437	26.2766	0.0117884	15.7184	2.17259	295.845	178.656	57.8314	12.6391
TCGA-86-8671-01	42.2462	8.31364	47.1577	17.1533	7.24127	17.1121	29.173	74.0426	25.7698	13.0176	51.0829	79.0547	27.2933	0.0277185	5.36357	1.69984	218.412	141.333	82.3315	8.14279
TCGA-91-6847-01	118.286	11.0183	90.0466	50.1593	8.37395	39.4447	44.9954	152.077	39.3843	16.2837	99.4878	140.339	25.5642	0.0305713	49.1422	41.4932	581.917	328.29	185.384	8.74973
TCGA-44-6147-01	58.162	7.8877	37.2056	47.7098	21.796	13.2574	23.4565	62.8671	23.8652	13.124	40.0943	63.2492	68.566	0.179933	4.38664	6.29368	81.2772	121.732	58.98	12.0542
TCGA-44-6147-01	82.2661	15.8738	87.7144	44.1809	27.4693	23.3765	8.30211	112.77	38.2349	33.6401	34.8836	59.3978	115.939	0.0287843	10.1709	8.91003	310.227	213.133	52.3036	17.4583
TCGA-44-6147-01	65.0325	7.49232	46.0673	42.7284	8.37878	19.6721	25.9894	70.6578	31.4378	12.247	58.6418	68.5841	60.5164	0.138191	10.8201	4.31799	246.365	200.278	82.2178	15.1257
TCGA-44-5645-01	41.5806	12.0955	53.699	27.0346	6.6643	29.6416	35.8094	106.005	43.7978	20.4364	64.9165	133.893	43.5575	0.0174405	2.77806	1.62977	362.88	166.344	99.93	32.3657
TCGA-44-5645-01	31.942	11.946	38.7481	25.9244	18.0165	17.6332	29.8341	80.4605	31.5863	17.3011	27.0845	102.043	35.5523	0.0145302	1.40174	1.87643	107.507	92.3644	69.299	18.2866
TCGA-44-5645-01	69.1279	18.7932	74.9884	33.6709	31.6427	42.9955	15.4397	176.874	64.8058	59.2277	47.4976	94.9203	74.0722	0.0481261	5.42552	4.96573	537.586	158.336	40.3195	37.7264
TCGA-49-4487-01	15.6349	5.22585	47.8515	13.2353	5.30613	14.874	27.1736	80.6711	26.6218	6.94251	52.7424	84.8971	17.3458	0.518416	14.7875	8.92118	283.493	192.571	85.8221	6.64665
TCGA-86-8673-01	25.1413	5.06208	48.9557	19.1977	5.16346	6.73664	29.0736	61.8198	26.7431	5.88025	46.1287	63.4987	26.0035	0.0429488	1.42927	1.86737	312.352	112.123	76.9641	5.34074
TCGA-44-5644-01	50.3039	5.46345	42.6835	34.7827	4.08178	16.1147	25.1042	85.5422	30.8753	5.3143	72.1035	66.2724	64.1669	3.56444	38.9165	23.0245	343.072	170.791	121.337	5.74927
TCGA-64-5779-01	40.6482	5.35784	39.0249	37.5179	4.74139	18.6387	20.861	79.9779	29.573	9.34507	52.3941	42.1984	51.062	1.09099	23.7455	12.5226	222.117	145.54	66.1541	7.89045
TCGA-38-4629-01	15.2061	6.50451	55.8745	27.1978	4.92439	6.7491	21.2616	67.6262	14.9269	4.16761	46.1918	38.8457	40.5701	0.0922094	18.3376	3.69289	150.791	274.616	71.0249	7.22302
TCGA-64-5815-01	9.54379	6.9131	41.4725	24.0198	3.71789	22.1595	21.4083	70.9644	23.5782	8.89435	43.4182	46.1337	30.4004	0.0893918	32.957	1.02484	150.826	187.769	67.2579	11.0287
TCGA-49-4488-01	46.2851	6.02782	39.4249	25.0418	4.50194	8.73101	24.282	66.604	18.7506	5.40033	46.5819	69.5532	59.5005	0	12.1227	5.55654	200.123	304.8	85.3523	7.82696
TCGA-55-7281-01	14.2057	5.85586	38.4462	15.0886	4.69704	21.8225	28.2819	70.439	22.7344	6.71865	48.9131	85.4069	21.8048	0.0123236	13.3816	0.335886	206.738	166.643	51.5393	5.165
TCGA-49-AAR4-01	41.3422	6.35904	41.021	13.4393	6.43726	12.5172	24.5193	58.3939	24.2942	9.10821	40.0478	59.0301	15.8707	0.0483538	13.7927	4.23614	249.791	158.269	58.1318	5.9651
TCGA-05-5425-01	17.569	5.11675	50.6681	20.2318	6.86509	13.3261	17.9585	72.4582	18.6823	7.3939	36.404	58.0209	40.1687	8.88552	8.68392	14.5377	192.665	196.687	52.352	7.82376
TCGA-44-7670-01	13.4358	8.6963	58.3026	27.9046	9.54838	23.6951	42.5039	99.9487	38.6169	7.40403	139.015	105.045	49.2005	23.2335	99.2691	14.357	270.344	200.127	90.7627	10.6747
TCGA-55-8206-01	54.6104	11.2815	64.8342	26.8152	8.08737	26.4189	27.2089	99.0649	41.4835	18.4076	350.07	96.4273	46.5766	0	2.24347	0.230977	274.837	201.732	97.6243	13.4265
TCGA-55-7995-01	32.1636	8.35302	53.1897	19.4981	8.46591	29.5374	22.7643	89.5492	37.449	11.4888	69.7304	68.3594	33.4962	0.425312	17.7955	8.41256	261.76	213.026	114.97	8.84992
TCGA-44-7671-01	19.6264	8.52248	49.9715	27.2248	8.23499	30.3504	33.8434	59.7127	26.3544	11.9498	58.3373	98.2697	45.5932	0.126974	3.42787	0.354313	221.78	204.39	97.0933	12.1196
TCGA-MP-A4TE-01	38.1103	3.9893	26.8352	23.8409	3.45441	13.5764	33.8475	55.7965	23.9156	3.69217	55.9692	42.7739	34.5007	0.028968	0.4116	6.94606	188.832	177.6	54.5708	7.54734
TCGA-49-4510-01	25.0578	5.74986	44.9369	19.8535	3.23863	5.55574	23.9288	60.3008	21.0802	5.10767	39.428	84.3361	39.9559	0.550723	3.90917	0.134752	122.391	140.725	64.4697	8.71687
TCGA-86-A456-01	51.0783	7.36325	44.41	20.9081	8.27741	15.1069	22.4862	81.0296	30.5687	11.9943	54.2591	81.2076	43.3526	0.0228266	3.34581	0.666591	293.209	189.371	59.5193	7.64073
TCGA-55-8085-01	64.2686	8.37966	38.5946	25.159	7.73196	21.5626	32.7666	76.8317	29.9972	6.62127	48.1976	80.4907	38.7947	4.48275	10.6322	0.452344	350.432	262.509	75.893	6.66805
TCGA-49-4512-01	25.8093	4.30299	25.0101	20.3323	4.3678	7.70639	20.1474	59.085	20.5639	9.05193	62.3291	60.9164	27.058	0.19388	2.20705	0.181735	158.007	102.221	50.2678	8.11971
TCGA-62-A472-01	55.9598	9.77232	47.0919	60.5953	8.89042	16.0907	29.5572	106.21	39.2203	23.4558	53.9664	90.0693	84.2697	0	1.4701	0.104139	357.95	267.659	42.8418	9.01847
TCGA-05-4420-01	20.2704	5.26265	34.746	22.7602	5.10003	9.65226	25.9351	56.1139	24.2341	4.29621	64.7472	88.3257	39.5378	3.59732	14.6427	14.7082	157.215	306.214	65.402	5.0367
TCGA-05-4424-01	17.2464	9.59117	54.9688	42.2404	9.18352	37.0422	51.64	73.5704	35.3096	10.8513	98.1279	87.3015	68.9958	0.691177	5.79808	17.7707	229.74	251.585	82.9264	15.9338
TCGA-73-4675-01	23.6765	5.86946	28.64	15.6682	4.77545	9.32846	18.9301	57.527	20.0205	12.491	61.4414	61.1259	33.5067	0.0715177	6.45809	0.243656	212.589	171.395	153.145	6.13564
TCGA-53-7626-01	22.8241	11.1091	46.4388	37.6523	9.09888	37.5252	24.6235	89.4927	45.013	10.9286	63.9301	88.8645	46.4984	0.00817357	6.39973	0.358031	253.476	191.322	75.9585	14.5993
TCGA-55-5899-01	40.6975	10.0264	51.5295	23.9687	5.92606	20.4263	24.8939	92.1402	26.377	5.46896	65.5637	48.8158	38.254	0.226962	6.6558	10.8886	440.494	225.326	68.6292	11.879
TCGA-86-8669-01	62.7492	4.63483	50.5744	28.0783	7.84213	18.9967	28.42	66.8324	24.2058	6.13691	149.799	59.8502	50.1166	0.0168657	11.1433	2.4626	214.129	156.801	125.862	14.3805
TCGA-86-8278-01	36.055	11.3428	56.5503	21.1048	7.08574	18.9401	23.487	88.1093	38.5164	12.5757	97.3607	111.982	42.1269	0.00726175	2.24825	0.190854	299.572	205.694	73.3992	25.8826
TCGA-86-7701-01	33.6159	7.13271	50.9088	28.5269	9.39589	20.6507	17.1754	86.8774	31.4084	11.1498	50.589	59.5487	51.7444	1.37	6.66857	15.5028	254.906	175.592	95.6841	10.0555
TCGA-86-8279-01	47.2581	7.80629	44.5187	31.7113	11.0827	17.594	43.7199	101.446	34.3255	9.24302	94.1662	137.196	61.1459	0.00436946	4.1368	0.0680525	404.292	212.259	85.304	18.2639
TCGA-78-7535-01	11.561	2.9743	23.7712	12.19	8.0796	8.90986	20.4733	35.455	14.763	4.48395	46.7328	89.2691	24.1596	0	0.634413	0.0122338	241.05	110.757	64.415	3.31865
TCGA-MP-A4TA-01	53.702	7.27227	48.217	28.7576	9.22917	14.7564	21.8952	69.3852	27.4837	8.60073	56.7477	66.2306	42.7297	5.87248	23.0988	25.3789	323.037	203.165	64.3294	7.0142
TCGA-55-7227-01	34.7935	9.62849	63.4306	26.3583	6.98315	23.6201	28.6024	78.0178	31.8942	17.5045	42.5604	78.6416	36.8186	0.0377836	24.4808	0.294232	272.593	199.214	58.406	8.81057
TCGA-78-7156-01	43.0713	11.2593	31.4649	23.3014	6.72121	31.2321	31.2793	110.403	41.9856	11.594	49.2193	90.7348	43.4507	0.0150876	1.15087	1.39522	325.874	246.869	88.7201	9.12444
TCGA-55-8207-01	29.8285	8.41624	33.1788	20.3479	4.67338	23.5252	20.666	123.924	38.8037	16.1598	40.9135	52.9409	24.8436	0.00896122	19.9939	0.174459	288.888	213.326	80.4184	15.1019
TCGA-44-6777-01	16.5028	8.08335	37.0824	28.9602	6.36369	23.1174	21.7863	52.9942	20.6882	10.5926	35.6322	68.334	43.1848	0.0259059	6.59658	1.3239	165.04	166.521	107.407	11.6272
TCGA-J2-A4AG-01	32.4032	10.5437	67.7321	18.1321	6.98452	16.7292	26.8118	81.054	30.222	18.9268	72.392	98.3797	36.0212	0.0163588	12.46	4.31537	279.526	169.59	79.35	6.7527
TCGA-86-8076-01	19.1611	6.88525	54.9208	18.3414	6.90811	19.5577	23.2007	76.2875	29.1664	10.7302	42.1402	79.5581	32.6262	0.0460725	5.48765	0.293547	213.814	208.176	75.9684	7.88762
TCGA-55-7574-01	39.8504	7.83503	56.3154	21.1855	7.82403	22.462	27.754	79.0001	30.0487	15.2397	49.5297	52.3238	31.8899	0.0509289	4.45608	1.16996	249.827	161.439	65.0173	8.17272
TCGA-55-6982-01	20.0594	8.52605	45.2331	34.6812	5.80912	18.7087	15.5423	60.6796	23.7082	8.0106	59.3807	82.15	48.7791	1.21705	10.757	20.2624	247.844	213.909	55.1562	9.50286
TCGA-86-7953-01	34.9001	10.3243	51.0346	31.9852	12.6791	20.403	38.1135	116.298	31.2673	19.0943	45.2604	110.812	45.279	0.0344884	34.3653	20.3634	319.577	228.606	87.2566	11.2844
TCGA-49-4506-01	19.9187	3.37308	41.1129	10.9383	4.56471	4.86355	8.55919	71.3308	8.11521	4.84503	31.3251	38.9284	26.9476	0.00826372	1.15563	3.71633	111.82	296.981	29.0614	1.66199
TCGA-44-5643-01	13.5597	6.86044	99.344	35.3378	7.10604	16.6474	38.0363	112.569	26.2023	11.6339	72.672	66.6068	42.2263	20.6241	216.15	36.2074	245.031	218.591	51.5978	5.22556
TCGA-44-3919-01	31.0059	10.3126	63.3202	23.4842	7.00503	14.2119	34.7043	88.5801	27.3366	11.9529	67.1624	85.749	45.8321	0.0745114	6.70521	2.33709	252.065	180.741	52.7716	9.36166
TCGA-44-3918-01	67.9709	17.8398	76.1383	49.2293	23.3484	28.9758	21.7551	105.318	44.0249	28.0781	56.4686	72.7047	119.317	0.0522405	49.7519	1.44927	252.386	257.749	67.6355	9.31263
TCGA-44-3918-01	44.257	11.2181	52.1159	63.8225	11.4948	13.8487	14.1675	85.1432	23.4374	12.9262	37.8819	59.5857	95.4505	0.0751411	15.9475	0.906976	75.0664	201.207	41.8852	7.88727
TCGA-44-3918-01	34.0993	6.53745	58.525	30.5812	3.53401	9.08747	24.0517	73.8064	19.883	6.56389	68.2342	64.4423	60.5878	0.0160772	22.5522	0.383419	110.33	271.602	74.9464	5.75178
TCGA-55-7910-01	51.0706	3.86903	59.5139	9.90009	9.51037	22.8292	14.2869	77.079	26.1529	7.29516	65.3016	63.0494	30.6534	1.30997	7.74205	13.132	292.613	212.251	81.8866	11.178
TCGA-53-7624-01	31.7517	8.30965	70.716	35.0792	12.4467	48.0084	26.2225	86.3339	51.988	10.4885	49.4758	71.3896	50.5349	15.3101	99.192	86.1284	424.35	274.763	62.3248	8.07348
TCGA-86-7711-01	14.4311	6.61627	58.3248	28.6322	11.7618	17.0297	20.502	46.391	21.6356	7.89783	52.9853	75.6717	52.3218	0.0108833	16.408	19.1045	276.475	198.95	73.9046	7.67116
TCGA-99-8025-01	27.2485	5.42558	38.9829	20.1695	5.5654	14.5745	27.434	68.8637	23.6219	8.3158	91.8311	69.9954	33.89	0	6.45894	0.307439	272.566	175.851	58.2644	7.65391
TCGA-53-A4EZ-01	62.0061	4.93794	38.0629	20.4346	6.36695	12.3168	20.8704	67.5068	20.5583	6.41635	79.3471	75.6962	37.2756	1.37011	7.57878	7.99337	229.037	170.614	95.193	5.40182
TCGA-86-7955-01	86.5411	11.4724	35.1662	25.1381	8.73681	16.2066	49.886	86.9788	40.9748	7.70057	72.2798	88.1506	29.6215	0.742839	24.1605	0.229176	299.244	208.986	68.1988	10.8557
TCGA-38-4630-01	72.061	10.5943	98.171	35.0139	10.6788	36.8045	35.1726	154.992	39.6	8.58048	59.5642	143.188	43.7485	45.0414	173.664	15.8751	288.564	354.546	133.5	5.88955
TCGA-J2-A4AE-01	40.9758	9.06728	83.967	20.3304	8.62092	12.0505	19.3769	90.297	30.5967	22.4104	46.515	63.4742	26.4809	0	2.63169	0.359232	383.185	148.848	52.2246	11.3956
TCGA-49-4494-01	9.06418	4.77352	38.2277	12.5558	3.16576	10.4267	30.9924	59.6908	11.8094	5.03245	40.3549	66.3234	29.7106	0.00942256	9.16747	8.00413	187.474	200.359	73.3662	3.82766
TCGA-44-7667-01	51.7785	7.65495	75.3777	59.0294	10.1961	44.6375	58.8726	141.84	29.9004	5.62334	62.0861	103.37	49.9966	0.0992119	4.09125	22.3868	481.72	454.849	208.307	12.6079
TCGA-75-6214-01	15.7065	5.80791	41.3498	19.0699	6.58318	35.8271	26.8272	62.643	36.9848	13.7441	68.3156	63.4986	27.5437	7.54267	63.1925	34.869	312.913	150.472	36.3171	8.02585
TCGA-99-8028-01	21.8114	4.1589	41.0239	14.5039	4.63148	11.6604	18.592	46.8273	16.9578	9.22594	32.7655	37.1515	20.3506	0.012309	14.949	0.223659	218.195	161.392	66.5004	5.06655
TCGA-50-8459-01	20.4054	5.32791	39.1268	14.1831	4.24034	19.3648	26.7596	44.6389	23.9628	9.55735	38.3786	43.7315	21.147	0.407813	28.6261	0.938294	186.951	120.276	80.5014	10.5196
TCGA-50-8457-01	64.331	7.7875	39.4451	18.7031	6.5823	23.4708	27.9767	76.2458	32.8606	11.4475	40.8619	67.7312	26.4357	0.00517041	8.42143	0.241581	192.394	240.455	73.9931	10.1441
TCGA-64-1680-01	15.4648	7.78386	43.2087	17.089	2.84603	10.8835	19.1483	98.6404	20.7643	9.30655	34.0621	70.1304	44.3755	0	2.50232	0.0798317	166.187	179.555	56.2264	7.05329
TCGA-05-4390-01	58.0984	7.58245	51.3543	62.3673	5.86662	8.39731	31.9573	77.9709	29.3055	6.28371	70.6237	71.1661	76.5367	0.51707	13.0838	40.6123	256.399	256.622	83.2279	6.43173
TCGA-44-3396-01	32.5731	6.12915	66.374	25.4559	3.84744	17.2577	30.645	64.2512	19.0953	10.0519	39.2456	62.8961	29.7237	0.0312836	18.3182	0.64964	224.361	171.545	47.3239	9.14977
TCGA-49-AARN-01	37.3266	10.3434	28.7252	16.125	8.01151	14.6742	27.4286	76.081	32.2903	14.1121	86.2794	68.7697	25.1064	0.0394183	17.289	0.402888	259.078	176.497	63.1703	9.63945
TCGA-38-4627-01	16.0263	8.89879	41.6883	25.8273	4.63187	13.1796	23.0457	61.5655	15.4244	5.69414	40.725	63.4055	43.5	0.324593	7.40358	2.08008	148.979	216.63	79.4481	13.2263
TCGA-86-8054-01	56.9643	7.74592	68.0734	49.8501	9.58968	28.2279	31.5363	153.301	40.4655	15.4454	110.785	86.8735	98.5491	0.778524	39.0266	34.7517	446.303	407.202	345.446	16.5165
TCGA-86-7713-01	60.2677	8.12219	38.3379	34.7203	10.6678	26.8818	52.2384	115.251	38.8042	32.0106	65.188	79.9738	47.9407	28.4256	17.8066	42.1462	306.702	403.627	130.93	8.76949
TCGA-44-2661-01	24.9455	5.58854	68.1654	14.7789	3.04155	8.56607	14.005	70.4006	14.7445	8.5482	32.3119	74.5763	37.9179	0.00901796	2.56943	1.42207	115.947	155.794	63.4686	6.39227
TCGA-44-3398-01	24.3888	6.11237	71.1518	16.9236	3.5977	5.22911	9.22314	69.0024	12.6406	12.0275	39.5995	63.0022	48.4222	0.00426184	5.70815	0.821407	73.6392	268.428	52.714	7.17776
TCGA-64-1681-01	26.8389	6.12173	51.3233	16.3978	6.51626	13.0184	26.2932	70.2882	23.0134	7.40235	64.2148	96.3307	24.7654	0	4.54074	2.22339	273.12	184.739	113.21	10.2017
TCGA-78-7155-01	53.4907	12.8951	72.9147	38.9608	15.7874	29.3317	37.6875	135.053	42.5968	13.7443	184.193	191.431	94.5251	109.672	95.2769	122.119	552.49	391.149	108.345	10.2069
TCGA-MN-A4N4-01	31.8572	4.91983	44.7259	19.3088	6.10703	19.5948	33.6266	56.9978	31.0437	7.69862	85.1329	69.5766	29.6936	2.62801	3.80339	0.753736	237.683	173.559	66.7635	9.562
TCGA-55-1594-01	36.8842	6.78162	73.7525	34.5275	5.65264	42.9118	28.5215	117.723	45.5782	8.40576	129.414	90.2852	49.5097	0.160419	38.5757	68.8347	279.553	220.742	86.5835	15.1999
TCGA-44-3917-01	24.3276	3.44014	25.0494	39.304	10.397	4.87214	6.89983	40.0131	10.0557	5.87515	16.566	26.4424	45.4018	0	2.25823	37.2771	37.3693	138.335	18.1499	5.14715
TCGA-44-3917-01	75.007	10.9438	67.0479	87.2169	53.7294	19.2893	19.5488	96.3499	45.8177	26.8871	55.3032	78.1541	139.734	0.0230914	14.7127	145.069	360.726	275.487	53.257	15.0365
TCGA-64-1678-01	33.988	3.13658	55.2553	15.6499	4.91519	5.506	5.59482	123.869	13.2128	1.4558	31.9467	60.9252	41.9722	0.265385	3.46266	8.14416	102.86	434.967	37.1349	2.25911
TCGA-73-7498-01	46.1357	9.10745	31.1617	30.5793	6.37997	27.5245	38.3342	86.2824	33.4851	11.5827	52.7667	91.1859	42.3248	0.0504654	6.9586	0.279627	245.607	156.079	99.3034	11.4954
TCGA-62-A470-01	54.2573	5.8199	41.5431	20.3468	5.66793	17.4788	22.6078	86.8397	29.3686	10.9658	49.4959	79.7751	41.6669	0	8.60204	0.546853	329.072	143.134	86.0976	4.20737
TCGA-78-7540-01	14.8103	7.38194	31.062	16.1322	4.44628	18.1597	23.8193	37.4403	25.3126	7.87286	43.2319	65.5348	27.325	0.00376343	34.288	4.89426	197.565	136.046	46.8666	5.09185
TCGA-78-8648-01	21.2313	4.4558	36.7361	13.6461	4.28401	16.6694	21.2052	43.5774	20.0978	7.68431	32.6916	40.0131	24.3573	0.819104	9.94807	1.76332	176.22	121.066	83.3073	8.26899
TCGA-78-7152-01	16.3367	8.60796	34.1477	29.2419	7.48872	23.7459	37.3886	83.4265	30.6946	11.8745	32.3442	109.641	50.9888	0.0960301	1.158	0.186954	204.375	221.852	116.27	5.47834
TCGA-62-8395-01	32.4775	10.472	34.894	37.1509	8.69174	24.3248	32.1937	63.4778	36.1929	9.02124	64.5573	81.9629	63.1274	0.86086	3.3445	1.07642	273.112	139.04	133.54	12.8604
TCGA-49-AARE-01	30.9457	4.51365	25.1655	16.1612	4.91035	13.6272	25.1967	53.6218	17.608	6.76887	32.3546	46.0008	20.8175	1.5698	10.2614	6.27399	250.391	186.734	81.0094	5.11977
TCGA-55-6985-01	17.6561	7.0178	46.6555	24.4774	7.67291	20.2979	25.2602	71.9556	26.5448	9.05749	55.73	76.2919	38.3844	0.655947	23.6605	0.580461	267.368	167.544	72.4595	10.5253
TCGA-50-5932-01	34.6814	14.1708	32.2398	38.9321	6.31849	46.248	34.5331	111.954	47.6048	10.5831	65.2002	71.6829	58.9792	0.120931	13.1991	0.176574	304.084	248.801	101.624	16.7955
TCGA-62-A471-01	31.9854	8.86266	68.1604	20.5697	7.99055	10.09	26.12	69.9003	28.7696	6.70281	41.5689	74.6926	29.9965	23.5257	17.7032	7.07281	252.847	213.213	97.4703	4.47193
TCGA-91-6829-01	34.734	10.168	60.1048	47.7471	10.2383	30.1888	41.3942	96.5308	31.8213	11.8646	83.366	106.412	60.7684	7.57672	85.051	73.6838	400.766	225.968	94.712	18.5083
TCGA-MP-A4T9-01	54.5709	8.14434	58.4021	29.2308	8.54808	23.3898	31.1021	77.5471	30.9563	13.7038	83.4652	81.9668	37.8505	1.28813	42.8067	19.7968	287.138	169.67	119.169	9.98588
TCGA-50-6597-01	6.65377	4.80081	30.0886	13.0208	7.69418	5.51258	23.9879	47.7004	13.9234	2.97778	86.798	56.9329	8.14315	1.42111	2.80413	0.916664	169.035	198.179	99.2386	6.44759
TCGA-95-7039-01	19.5261	5.07934	51.9536	23.1256	5.19353	18.2012	29.7427	65.2476	26.6936	5.9952	67.4043	67.2379	31.8258	0.0186942	18.1812	0.746085	239.854	203.938	70.8088	7.66414
TCGA-44-2662-01	24.0172	8.95112	53.6739	26.0309	6.27698	13.9309	25.7067	80.3307	30.9158	15.8125	62.3219	68.9734	32.7662	0.0906948	32.6981	15.3878	325.665	217.895	85.1309	10.4659
TCGA-44-2662-01	47.5462	19.0374	93.2853	39.8983	48.1358	25.2265	11.7143	118.371	56.2987	55.8061	55.7594	76.5977	83.4422	0.676965	43.7911	29.4704	444.36	169.485	32.4427	13.9509
TCGA-44-2662-01	17.8897	7.89599	36.1201	23.71	17.1743	7.16545	18.9927	51.898	18.5568	13.9047	29.4012	55.2878	29.2198	0.0612406	15.2295	14.7839	88.0277	102.643	53.4732	6.0755
TCGA-97-7546-01	36.1492	14.474	88.7308	26.4053	10.9607	24.7691	29.8381	120.496	40.7285	23.2172	75.0779	167.979	51.1194	0	4.16427	0.887095	280.032	167.759	93.7575	9.49503
TCGA-50-6590-01	13.5037	7.08048	56.5376	38.4311	6.65781	24.0109	29.7423	84.2478	31.9035	5.78374	79.9843	62.8463	32.9816	13.1806	42.5068	12.7343	235.225	182.499	126.63	7.38915
TCGA-62-8397-01	19.057	4.26022	29.1555	9.80015	3.41747	6.67805	15.5122	37.8295	15.9085	4.9463	41.2289	50.2307	18.3645	0	1.15826	0.0467485	132.618	99.8041	45.5853	3.71493
TCGA-55-6968-01	33.6624	7.27995	60.6609	24.4337	11.8973	24.4627	37.6157	115.678	29.4894	6.66827	64.0078	92.5742	35.7137	0.0156474	4.66894	6.65611	379.592	257.15	85.628	5.83734
TCGA-44-2665-01	36.4864	7.85427	76.8058	16.0069	3.91798	18.5699	24.6221	94.8224	25.0005	13.5438	52.3035	77.0871	42.3641	0.0646539	11.5678	0.335652	165.844	298.354	58.3191	18.7999
TCGA-64-5778-01	49.9609	5.8327	55.6402	18.429	4.85692	8.46472	22.2205	81.4517	16.7893	6.0466	35.2794	69.6916	32.715	0.0344415	20.7597	1.75452	203.811	213.964	69.03	3.9357
TCGA-44-2655-01	25.3253	9.40278	69.0667	20.5574	6.16102	16.8822	24.3355	68.2598	25.5761	6.88302	43.4014	89.4192	42.7686	0.0156136	1.35912	1.42865	195.86	223.305	94.4829	8.00636
TCGA-75-5147-01	72.0534	8.52576	70.0396	33.9185	8.16319	11.1091	20.5059	117.092	28.0107	6.6927	45.907	98.1735	54.5411	10.9574	25.5882	18.07	216.748	345.365	63.1721	4.9807
TCGA-44-2657-01	25.7513	6.43607	45.559	15.4482	4.72975	14.5016	15.3622	63.2064	22.4525	6.55782	48.259	69.1186	21.9074	0.238732	5.76126	5.37626	153.879	133.613	66.3825	7.2642
TCGA-38-4632-01	20.1468	3.90363	57.463	31.3577	4.24935	5.08796	16.2279	69.2369	11.0852	5.0192	42.2302	44.9489	47.457	6.81134	13.546	1.93346	140.242	275.22	44.4569	6.39673
TCGA-44-2659-01	49.4327	10.2948	42.9839	21.4702	7.45854	19.0294	23.2392	87.2745	26.8588	7.29472	36.4147	75.8418	31.4465	0.00347477	6.18194	8.25979	273.974	217.802	46.8814	9.7056
TCGA-05-4389-01	23.2081	5.7614	48.725	25.6083	5.50208	10.396	22.0506	88.7361	21.4597	4.51481	59.0025	84.3074	45.1772	0.192422	9.33427	1.63165	197.935	245.719	52.0144	6.45898
TCGA-55-6981-01	35.0111	5.72955	37.971	9.46074	6.32612	11.7939	25.6502	48.6752	21.5993	6.10604	60.0422	77.7537	34.3023	0.0332239	49.3191	23.5439	265.752	154.314	63.5553	9.51673
TCGA-55-6971-01	42.5051	9.16307	48.5227	20.6482	5.49155	22.1251	31.1869	77.4677	30.1879	11.2231	50.0531	56.2956	38.4178	0.193594	8.72996	0.640719	220.413	189.059	81.7511	6.94983
TCGA-49-4501-01	23.8641	8.286	61.7124	20.8455	4.7269	10.6514	18.3337	70.4221	20.4992	7.59754	55.4806	123.882	45.55	0.145601	5.68807	4.96671	173.572	255.376	101.86	9.36189
TCGA-44-2656-01	39.0507	11.0717	43.6143	63.7951	19.5174	13.7618	14.0142	86.5952	34.2459	16.5671	29.8926	72.8099	82.0723	0.00454843	9.03086	28.8318	126.567	205.576	41.0163	11.0349
TCGA-44-2656-01	32.1871	7.99087	47.274	38.7524	6.90657	16.2938	21.171	77.4237	28.9749	10.2515	50.8174	75.4194	54.9383	0.009914	14.2942	21.7391	237.522	290.188	64.4765	9.80214
TCGA-44-2656-01	53.4089	15.7093	64.3842	44.966	28.1181	30.8413	11.3336	122.515	51.5431	39.6875	47.6247	62.8774	77.4949	0.0146721	14.8454	94.5468	374.294	210.294	36.1805	14.2486
TCGA-05-4398-01	37.4897	4.07534	91.2926	31.5825	5.09887	11.7492	27.2227	81.2686	18.4268	8.16013	47.1111	63.9155	41.796	0.292705	23.0508	45.9464	285.823	189.524	54.6984	6.58288
TCGA-NJ-A4YQ-01	31.6281	5.63509	43.9185	23.8531	10.7606	11.5931	19.5989	69.3302	32.2276	8.98623	67.997	43.1155	28.3032	0.0521319	1.7836	0.380593	220.363	185.147	67.279	7.83603
TCGA-50-5066-02	42.2567	9.88372	69.0371	68.6259	12.1591	29.6058	27.1327	96.0485	40.9424	13.5649	73.563	89.4126	92.4728	0.306403	52.7237	29.1264	405.108	242.02	98.2965	14.193
TCGA-50-5066-01	11.6237	3.40974	91.9496	19.9089	2.9692	3.29326	7.17599	63.6897	8.00539	4.22672	19.1565	38.2248	39.3218	0.657658	10.6077	13.1538	71.2244	242.68	27.7221	3.07179
TCGA-62-A46O-01	47.1226	8.79244	57.3679	39.6824	17.1716	22.9244	18.4549	97.6169	39.7811	12.7922	41.5169	99.5961	65.1866	62.7222	43.3987	41.5809	415.755	224.825	92.7512	4.84617
TCGA-50-5941-01	22.3247	8.35425	50.8035	43.0061	7.43537	20.8122	25.3728	73.6245	30.1197	7.75939	69.7531	97.3729	28.7233	0.0164036	22.9641	2.20351	268.866	206.525	66.8987	12.5792
TCGA-38-4628-01	17.8694	4.03398	69.2718	20.2065	3.48935	7.32279	17.48	74.3027	11.0496	5.24926	64.7086	62.6292	41.4498	0.437506	3.13052	4.94917	137.533	179.061	67.0922	7.88961
TCGA-62-8402-01	48.0726	11.5017	40.9292	24.621	7.58233	33.8537	47.6811	112.536	40.9968	9.85848	82.2985	81.7199	43.1127	0.849688	56.1032	32.5862	350.346	232.374	95.3657	7.23814
TCGA-50-5068-01	18.9585	5.27318	71.9209	13.6328	4.33361	5.40266	5.85336	76.4678	13.3182	6.79921	25.0212	55.4618	50.1671	0.00814231	5.48016	2.3936	103.338	206.254	30.0564	3.09764
TCGA-MP-A4SY-01	54.1795	11.7171	39.1184	43.5624	8.72988	25.0041	32.4748	80.6159	32.9348	13.3638	91.7837	91.7483	80.5953	0.00626271	6.73011	0.231655	265.471	220.176	72.1073	10.988
TCGA-75-6212-01	29.5073	6.8796	40.2918	12.9845	3.97747	20.2344	21.9424	60.4327	19.4468	7.99029	34.7034	55.2691	21.7818	0.0435934	2.09295	0.848687	176.684	158.573	81.7989	10.9379
TCGA-05-4249-01	28.8722	9.23412	90.4365	35.5992	8.50678	26.6726	22.6715	112.104	37.2131	12.6097	66.7345	117.776	47.9117	0.0917086	16.1458	0.366478	224.653	265.742	79.3066	14.7073
TCGA-78-7633-01	26.6062	9.0562	25.605	22.1443	6.3149	30.5204	28.2207	83.4504	36.1583	8.21674	46.023	82.6466	40.9462	0.0114591	1.92814	0.862612	265.031	194.281	90.4541	10.0943
TCGA-73-7499-01	26.7442	7.01377	55.2836	23.9124	7.45852	10.1124	16.9652	110.866	23.3127	7.98968	54.8223	77.3663	41.8792	0.649414	11.7771	9.51463	281.093	247.75	69.4394	6.89698
TCGA-64-5781-01	12.2161	3.6263	41.315	15.7115	4.96395	6.94658	14.6272	69.363	19.2455	6.28976	46.0029	84.5936	26.9861	0.0976613	11.2994	3.96555	165.383	229.666	50.7236	5.61677
TCGA-73-4658-01	15.4551	7.74399	44.4175	22.5728	6.32205	14.6506	24.4159	62.8188	22.2523	7.37096	55.8967	70.8132	36.9909	0.00738674	4.29218	0.402659	174.221	238.008	60.4729	7.14757
TCGA-50-5946-02	27.8546	6.52963	39.6617	28.2247	6.40512	18.4656	42.1078	89.3298	25.7539	6.94131	73.0061	72.9426	36.105	10.6263	68.7085	19.0818	337.545	187.665	78.7522	8.38576
TCGA-50-5946-01	58.5149	9.02217	27.5242	28.6993	7.95617	27.1043	43.638	104.766	41.7759	12.429	79.6691	85.7657	31.53	25.0072	96.3963	42.1834	597.238	241.077	74.6586	7.5095
TCGA-49-6743-01	27.4894	7.10517	79.7735	27.8687	12.6152	25.5126	31.9287	101.077	29.3092	13.6739	77.6469	78.7137	47.0379	2.63949	2.88906	23.8557	336.91	232.693	109.793	10.1356
TCGA-78-7537-01	16.0317	6.14937	27.3724	13.5357	5.70366	27.9306	28.3603	52.3122	29.2893	8.10649	184.026	81.3044	28.1304	0	3.37916	0.0955391	165.817	177.598	104.841	7.64788
TCGA-55-6972-01	54.8618	7.11568	36.805	26.0818	4.88268	9.67769	22.5987	139.616	29.8108	4.68055	70.2756	133.808	44.0498	0	0.535123	0.0844292	254.7	206.318	40.8051	6.86176
TCGA-62-A46S-01	43.6401	7.35438	37.2343	12.7798	7.21905	17.081	30.1051	78.6056	32.5837	19.0219	166.022	65.4353	24.211	5.68056	14.6441	0.860148	276.408	144.955	59.4353	7.17556
TCGA-49-6744-01	21.071	7.70632	50.7514	18.407	7.32954	20.3711	22.0024	64.6842	28.1707	8.39045	52.191	83.8329	32.7752	0.320631	11.3542	0.318226	203.054	157.278	77.5344	14.5407
TCGA-49-4514-01	8.26064	3.61932	18.8414	10.5379	3.92648	9.74902	12.1269	32.8354	12.8334	1.86834	53.5893	32.31	16.2145	1.21178	7.36291	0.884669	192.098	131.9	56.7216	4.10683
TCGA-62-A46R-01	59.2165	10.2055	38.077	36.1279	9.98359	18.9738	19.1093	87.427	29.0623	14.8969	56.0525	57.2559	49.0836	0	8.44553	0.77527	332.738	196.072	37.7503	7.14091
TCGA-64-1676-01	25.5938	4.23709	46.332	15.3533	5.93704	5.97335	6.85862	62.3612	15.084	4.07559	32.541	63.1424	52.1647	0.0123292	9.79176	2.74831	112.328	282.679	36.1569	4.18328
TCGA-50-5944-01	21.3633	10.6948	45.3409	28.7685	5.99064	25.4349	27.6869	59.0442	35.074	9.72299	113.456	97.6293	46.204	0.00819412	4.28334	5.45575	223.43	182.532	104.609	14.4977
TCGA-MP-A4SW-01	41.6787	5.08118	29.9762	21.979	5.7138	17.6766	19.6882	61.617	25.4684	12.4286	36.2958	103.408	32.2558	1.50061	3.85276	5.27332	209.979	137.945	76.8422	5.50481
TCGA-MP-A4T6-01	106.931	10.3894	36.2486	18.9338	8.29248	15.0196	28.6881	110.142	43.9965	8.58226	91.7752	82.3433	20.1439	0.230056	4.84014	4.17025	333.194	208.124	74.3322	9.55211
TCGA-O1-A52J-01	47.1453	8.33297	49.6517	15.8307	6.8411	16.1458	17.5195	73.475	28.6597	14.1478	85.6386	45.4383	15.3929	6.0622	1.59752	5.62002	240.312	160	163.116	21.482
TCGA-50-5055-01	17.665	5.70054	62.2242	18.4163	5.60086	12.0104	19.1125	68.2198	21.2103	7.70038	36.9737	68.6066	29.7086	0.202574	11.2792	0.824603	178.584	164.999	64.431	7.67948
TCGA-50-5942-01	22.3297	10.5089	27.3774	23.8937	6.46249	28.2425	35.5173	95.513	33.7062	12.2179	44.4561	70.0052	42.662	0.00779957	17.5508	0.121475	196.045	168.625	99.9238	14.9295
TCGA-44-6778-01	30.7375	8.68061	57.1472	34.9946	10.1365	32.8796	31.2531	103.644	40.9754	12.1125	54.1067	93.4778	46.3099	0.0438392	5.62579	6.07672	333.137	210.673	70.09	13.1699
TCGA-97-7553-01	28.2466	9.49723	53.3213	31.7512	8.1227	31.4105	31.8589	71.905	30.1637	12.2962	52.1131	84.6642	49.103	0.204521	19.1141	0.921473	265.95	158.345	79.9129	9.17996
TCGA-49-AAR3-01	28.4369	5.26315	44.1122	16.4621	5.82942	11.3684	21.6885	63.0114	21.8093	5.45154	47.4041	50.2731	22.8529	0.0373762	30.7322	7.84042	250.688	155.965	72.755	6.29488
TCGA-97-7552-01	19.2364	10.1634	49.5143	25.7151	6.49561	32.5091	20.4334	64.7426	37.2605	14.6852	39.5591	59.6476	46.5686	0.0168557	33.5424	1.25791	224.406	163.922	90.0832	13.2044
TCGA-97-7547-01	16.5916	6.42432	33.8371	36.6672	6.65287	31.687	29.7188	67.6919	30.0313	15.8872	48.1998	93.9038	58.1218	0.0282958	17.2288	0.154243	212.898	128.154	92.8639	13.5465
TCGA-78-7159-01	39.5125	7.14786	59.4626	41.6585	8.27503	25.7312	28.2395	85.8002	33.8687	10.0786	57.6405	77.6967	67.2285	0.226293	7.10762	0.964455	299.429	214.368	93.3266	8.09855
TCGA-75-5125-01	41.669	15.186	147.839	61.8099	6.82887	19.3232	51.314	82.657	29.2536	14.1685	89.9187	80.4087	68.9262	0	33.4199	27.3979	399.596	202.748	72.2118	7.17106
TCGA-55-1596-01	54.8492	5.3953	64.7555	40.8994	7.83307	8.93447	25.2744	74.5068	23.6384	6.977	63.2483	85.5965	76.2043	8.00416	11.8242	2.39262	195.187	237.23	77.3045	14.1934
TCGA-55-6980-01	32.7112	6.46383	45.1478	22.0397	6.70638	18.1049	24.3832	56.8075	27.0772	10.834	54.6352	85.6541	29.1601	0.100192	4.07101	3.94446	219.413	183.257	77.5625	13.5589
TCGA-55-6987-01	21.4813	6.35026	48.9872	16.0923	6.7313	11.8417	21.3791	56.8484	19.4476	10.2018	39.3565	59.7272	26.6872	0.0288687	10.6865	4.29386	183.95	157.363	62.0271	5.57665
TCGA-NJ-A4YF-01	31.9693	3.21694	27.7172	36.8363	4.72267	7.14735	18.526	41.3514	14.1682	3.37955	94.0834	42.8768	36.7039	0.235185	16.3435	0.0801262	153.91	120.847	67.0239	5.81743
TCGA-50-5045-01	27.1696	4.80373	52.126	14.026	5.69439	8.08701	15.9939	57.975	16.0727	6.72054	30.7677	58.0866	31.0947	0.0887663	6.477	0.452604	157.878	204.583	51.43	4.63109
TCGA-62-A46V-01	61.1299	11.0403	33.1459	26.7213	4.82632	15.666	27.4087	81.3452	21.7102	9.90325	55.5604	102.296	39.2621	0	3.3924	0.156308	252.57	196.1	110.537	12.6753
TCGA-49-AAR2-01	29.5999	3.63535	26.3576	14.4686	5.84008	7.90576	9.92528	37.842	18.8145	3.11403	42.3182	34.8935	8.95514	0.0392432	11.7487	0.0594219	189.373	91.1118	63.5165	2.80563
TCGA-MP-A5C7-01	49.1512	9.48688	34.4209	23.5988	6.58933	29.5496	46.0691	96.1705	40.216	6.60585	62.2411	83.3846	37.9708	0.00492694	5.07358	0.105511	269.867	190.74	119.507	6.61408
TCGA-NJ-A4YG-01	41.5138	7.05629	46.2623	19.493	7.35324	22.4742	25.576	73.5656	29.3477	14.4162	54.1054	91.7694	32.7924	0	15.3417	0.181305	230.421	192.765	59.7058	5.03332
TCGA-49-4486-01	10.3437	4.86668	40.0745	13.0686	4.15515	8.1046	17.4843	63.4911	17.5773	4.02788	29.4033	71.8535	32.8656	0	1.8652	0.0778685	157.974	170.04	64.6622	4.36369
TCGA-78-8655-01	27.1332	9.99512	34.6599	18.6876	7.04927	17.5808	37.5296	76.9441	32.4128	11.5801	56.3317	57.7796	34.9128	0.00906215	27.6703	0.264636	300.506	162.671	66.1125	5.82457
TCGA-75-5146-01	15.937	4.83197	74.8419	19.3522	4.66999	7.03326	12.1094	63.5319	18.1893	6.18552	43.6051	74.6321	49.4918	0	2.89966	1.39231	135.234	171.16	76.1443	4.79891
TCGA-50-5933-01	14.4733	9.74104	54.2231	68.3402	8.55582	29.688	39.4271	83.4382	37.1318	13.3135	96.6175	85.8926	72.6749	0.0330588	26.0698	6.61296	394.09	256.726	102.001	15.5409
TCGA-55-6642-01	20.2584	5.75887	37.349	41.0595	5.93362	19.8267	25.0718	71.0114	23.4514	10.7737	41.6965	54.3685	50.9728	0.583694	3.11789	0.716982	183.049	138.976	86.429	10.2859
TCGA-64-1679-01	16.3515	7.63154	61.7887	23.6379	7.34347	20.9086	30.1294	64.6493	23.5409	6.63942	64.1631	100.856	30.8657	4.31793	10.6709	22.2757	224.746	211.172	127.998	11.7111
TCGA-73-4662-01	29.9631	9.1482	53.3176	22.7781	6.70347	19.48	32.4187	102.137	30.076	19.6838	82.4166	87.4819	48.5196	0.0129874	10.0378	0.657391	297.109	220.497	92.0022	7.76985
TCGA-75-6206-01	24.1283	8.97013	46.4938	40.0827	6.36022	20.9169	42.5742	82.1209	38.1104	16.7001	71.9491	120.023	66.0432	0	1.75834	0.267019	226.022	151.709	66.2221	14.2608
TCGA-80-5611-01	33.2809	9.69519	66.1147	17.0857	7.37429	33.7094	37.37	123.584	41.1582	7.99099	71.127	120.246	21.5678	0.209245	5.52495	1.89581	387.99	270.421	69.8838	7.26099
TCGA-44-6776-01	21.4827	9.02654	45.8875	21.3385	6.45715	17.9601	14.8371	58.856	29.5875	14.4173	47.235	75.3667	39.3665	0	3.12868	0.10717	223.29	183.834	114.254	11.8068
TCGA-MP-A4T4-01	41.5068	8.17599	48.2819	20.1672	6.95077	15.1911	23.2486	63.1565	30.4622	9.54703	53.0707	59.4536	21.98	0.437033	4.94111	1.46656	203.233	167.653	94.9331	7.33542
TCGA-MP-A4SV-01	61.2285	8.62858	52.742	36.8064	13.1768	21.0999	33.045	99.0056	38.5294	13.6397	94.9901	87.7244	38.3909	4.47004	45.6743	7.54534	334.397	242.096	90.4431	7.04706
TCGA-64-5774-01	35.3806	8.82072	28.0393	28.2098	8.95603	24.8894	45.0141	129.554	37.115	10.2767	87.9558	85.0476	36.0345	0.0588116	2.331	0.572479	284.835	260.643	83.6786	10.9918
TCGA-78-7167-01	55.463	9.82166	36.6104	32.7126	6.59903	38.9404	33.2546	92.6631	47.7534	12.1984	58.4278	98.9806	52.8472	0.0316341	15.6314	0.184758	292.09	222.772	96.6289	8.01673
TCGA-62-8399-01	33.9021	8.4512	52.518	20.6601	11.5331	23.3364	40.5296	101.683	40.5611	8.79219	99.5221	140.763	44.561	0.0175714	19.8814	21.2092	311.662	188.485	115.3	10.3464
TCGA-55-6983-01	16.8521	6.99142	42.5669	20.0848	6.58209	24.8659	28.4805	74.0426	31.0638	10.0587	52.5893	92.9625	40.3311	0.0124124	3.88003	0.169153	202.529	232.644	112.853	13.0928
TCGA-80-5608-01	24.0117	4.29054	67.6582	30.7698	5.65928	19.772	23.9121	66.952	24.4803	5.33074	47.9035	45.5404	36.8067	0.798682	14.6076	3.80436	195.636	195.514	64.6601	8.41895
TCGA-38-4625-01	47.3132	6.54893	65.0227	40.7485	6.03499	11.088	22.9649	86.6818	21.2777	7.64365	63.7122	62.7391	61.5557	0.516413	39.9443	23.2034	268.757	338.825	70.8705	6.44175
TCGA-75-7027-01	29.4472	5.45585	44.3377	25.4749	5.20704	37.5145	27.4974	110.603	25.6012	10.1198	53.4432	50.9917	46.6364	23.9851	10.3046	2.53394	403.891	256.516	92.8198	11.3141
TCGA-50-5049-01	14.0437	5.96571	49.1637	32.1787	5.31936	11.9	16.5473	72.7619	19.9318	6.90444	90.2711	52.9363	38.5406	0.238588	6.80755	7.77722	182.429	168.035	69.3319	6.38418
TCGA-78-7162-01	21.2345	9.5841	39.2082	22.4111	5.71636	25.641	28.0071	61.6949	27.5743	8.41557	51.7281	86.1576	39.4625	0.00469888	5.59775	0.356768	193.799	170.319	84.6755	10.6861
TCGA-55-6986-01	30.5092	8.07251	54.6817	24.0842	5.32371	18.1025	45.0142	88.4953	32.3665	13.2637	76.9184	93.2253	44.8435	0.0564972	4.54192	0.128322	221.195	206.744	101.725	9.78672
TCGA-75-7025-01	42.2607	8.80283	36.1293	15.2119	5.82691	17.7715	24.1305	86.7982	31.2673	13.2894	51.3687	71.0849	28.08	0.0211672	10.1435	3.26374	272.817	136.048	79.7041	14.5308
TCGA-78-8662-01	60.0717	5.14296	50.0855	21.9656	5.70858	14.9148	32.7801	67.3728	30.1285	5.74301	41.9026	66.2866	35.4649	1.12358	31.8912	33.7889	252.561	235.302	119.969	6.57232
TCGA-78-7153-01	30.913	6.45474	25.876	20.5632	6.28305	16.5887	25.4071	61.5936	24.3656	6.90563	86.2244	80.2113	16.5262	1.65539	2.30727	0.224843	196.143	153.142	91.935	7.67293
TCGA-38-4626-01	26.2048	6.87398	54.4281	17.2562	5.18375	20.4076	24.2193	54.7039	21.1587	12.078	41.1879	77.5443	38.7268	0.125289	8.20143	2.41747	220.87	157.755	89.7148	9.89515
TCGA-49-AARO-01	45.542	7.42527	34.2335	19.3894	4.96626	12.1471	25.2193	53.3191	25.0379	9.63727	58.7692	50.9051	21.4391	0.0547818	35.0118	3.14619	205.191	146.485	64.4104	8.07543
TCGA-78-7149-01	27.2855	5.30096	27.4074	16.3143	5.14217	24.4298	27.0373	44.1296	24.584	6.10331	42.1796	79.0076	31.3391	0.761255	1.69584	0.667956	182.099	175.938	104.354	6.2844
TCGA-49-AAR0-01	50.2192	5.34362	36.6105	18.4914	5.99184	11.0589	24.5253	59.2088	22.7523	7.30394	50.7519	66.7132	17.9722	0.0482734	8.35121	4.11423	239.129	157.886	67.5057	6.26878
TCGA-78-7143-01	44.913	14.8032	64.4165	38.5204	10.6878	15.7422	48.229	113.841	53.0893	16.2756	97.4238	112.572	49.0313	0.592303	14.1151	13.722	525.755	217.991	75.3575	8.18683
TCGA-49-AARR-01	37.1585	6.69709	42.2927	16.3555	5.89234	17.6543	23.2132	55.0769	25.5623	12.7257	36.9896	49.2912	26.208	0	21.7511	0.593245	211.773	117.508	101.786	10.3251
TCGA-49-AARQ-01	36.3227	5.05945	30.6192	9.88964	4.71666	11.2827	23.2579	51.7202	15.0178	10.5867	78.3041	46.3643	11.1888	0.0441662	10.7894	4.87242	344.025	151.038	53.6947	2.6503
TCGA-78-8640-01	73.6639	7.03162	38.3985	18.568	8.57381	18.101	36.4415	73.4005	24.7172	6.31821	66.4983	117.075	22.8727	0.538065	9.49621	8.33824	232.299	326.602	49.6821	7.45145
TCGA-78-7163-01	22.4703	11.9739	39.1766	17.2102	3.92785	12.3737	26.1193	77.6524	30.8226	14.4351	70.1869	119.641	26.42	0.00464221	11.6125	0.126526	208.9	149.15	127.92	24.4116
