# Supplementary material for: Genomics and Prognosis Analysis of N6-Methyladenosine Regulators in Lung Adenocarcinoma
Source: Front Genet. 2021 Dec 9;12:746666. doi: 10.3389/fgene.2021.746666 (PMC8697852; doi:10.3389/fgene.2021.746666)
Supplement: Supplementary file 3 [file DataSheet1.ZIP › Original data/Figure 2/Figure 2H.xlsx]

## Sheet: Sheet1
id	TCGA-44-7660-01	TCGA-78-8662-01	TCGA-75-7027-01	TCGA-97-A4M6-01	TCGA-MP-A4SV-01	TCGA-38-4627-01	TCGA-93-A4JO-01	TCGA-05-4426-01	TCGA-97-7937-01	TCGA-75-6206-01	TCGA-62-A472-01	TCGA-49-6743-01	TCGA-50-6597-01	TCGA-55-A490-01	TCGA-99-8032-01	TCGA-55-8299-01	TCGA-64-1676-01	TCGA-86-8279-01	TCGA-97-A4M5-01	TCGA-78-7536-01	TCGA-55-8208-01	TCGA-95-7562-01	TCGA-MP-A4TK-01	TCGA-49-6761-01	TCGA-50-6593-01	TCGA-55-7728-01	TCGA-86-8055-01	TCGA-73-4668-01	TCGA-55-8090-01	TCGA-38-7271-01	TCGA-55-8514-01	TCGA-50-5932-01	TCGA-95-A4VN-01	TCGA-86-7954-01	TCGA-91-A4BC-01	TCGA-MP-A4TJ-01	TCGA-75-5126-01	TCGA-44-6146-01	TCGA-75-6211-01	TCGA-62-A470-01	TCGA-73-4677-01	TCGA-55-7911-01	TCGA-50-8460-01	TCGA-55-6981-01	TCGA-44-8120-01	TCGA-55-8614-01	TCGA-64-1677-01	TCGA-97-8552-01	TCGA-69-8253-01
ADIPOGENESIS	-0.467379	0.310224	0.0769027	-0.0914251	0.0251288	0.264711	-0.431675	0.0544647	-0.0373402	0.55993	0.0782521	0.174123	-0.211845	-0.248345	-0.284302	0.249892	-0.115597	0.111067	-0.0370931	0.053563	-0.4485	0.130644	-0.245934	-0.161892	0.337172	-0.592151	0.220884	0.103451	-0.375098	-0.290823	-0.226052	0.409271	-0.0106426	0.28007	-0.620054	-0.432609	0.393909	-0.347343	0.215869	0.113084	0.374882	-0.265884	-0.235895	0.249648	0.39276	-0.160744	-0.403887	-0.473267	0.151012
ALLOGRAFT REJECTION	-0.542442	-0.562365	-0.452747	0.298926	0.3677	0.374289	0.234304	-0.151966	-0.600127	-0.199281	0.16821	-0.0110123	0.0853405	-0.294433	-0.422838	0.608307	0.398041	-0.552194	-0.199649	-0.166587	0.544934	-0.0900303	0.281659	0.316516	-0.084163	0.104475	0.00857229	-0.309873	-0.399789	0.685874	-0.47333	-0.474944	0.423076	0.29093	0.124832	0.41808	0.587726	-0.653218	-0.281142	-0.583216	-0.169772	0.298487	0.313605	-0.516027	-0.194733	-0.378371	-0.0429899	-0.146742	-0.440939
ANDROGEN RESPONSE	-0.382833	0.00471779	-0.036192	0.391444	0.105908	0.359267	-0.438824	-0.348537	0.013292	0.52261	-0.179389	0.381052	-0.333375	-0.378535	-0.369539	0.233412	-0.194119	0.144495	-0.228301	0.217924	-0.144939	0.366897	-0.245817	-0.339311	0.0402348	-0.502789	0.366253	0.251914	-0.293862	0.374316	-0.323877	0.298925	-0.214809	0.228492	-0.534182	0.0560443	0.382095	-0.0554976	0.232738	-0.0438351	0.106442	-0.364594	-0.261428	-0.0918571	0.105561	0.00943479	-0.4316	-0.264584	-0.157776
ANGIOGENESIS	-0.526961	-0.448511	-0.425523	-0.319727	0.126552	0.552128	-0.416261	0.458306	-0.331203	0.101055	-0.196177	-0.425169	-0.0916186	0.724321	0.640826	0.3734	0.130275	-0.0286345	0.51111	-0.725388	-0.224396	-0.378138	0.516467	0.176184	0.0568339	-0.457715	0.239611	0.480883	0.474697	0.681142	0.138362	-0.0177098	0.0399578	0.17842	-0.117431	-0.117406	0.506496	-0.714635	-0.0205978	0.59444	0.319529	-0.280653	0.613656	0.347641	0.502513	0.304308	-0.0472681	0.0528309	0.106904
APICAL JUNCTION	-0.388469	0.000820466	-0.0106365	0.156226	-0.166153	0.476502	-0.156608	-0.0269602	-0.18899	0.300459	-0.235337	0.197088	-0.246419	0.264871	-0.184063	0.329159	-0.282509	0.109142	0.246299	-0.440307	-0.0337981	-0.149158	0.422568	0.0624916	0.451687	-0.0765995	0.398425	0.207914	0.0865191	0.426919	-0.0940301	0.144678	0.156457	0.0251474	-0.142861	-0.316595	0.277201	-0.462576	-0.287017	-0.456407	-0.0932655	-0.341543	0.15444	0.303191	0.443288	0.282572	-0.50438	-0.108276	0.0268515
APICAL SURFACE	-0.283834	-0.126298	-0.356375	0.29917	0.287576	0.125487	0.118207	-0.186153	-0.226546	0.20822	-0.302651	-0.187086	0.0412188	0.137638	0.0674621	0.30353	0.097657	-0.0257576	0.530523	-0.295273	-0.134938	-0.12287	0.150866	-0.0763492	-0.0423457	0.0685515	-0.29771	-0.176904	-0.25849	0.48224	0.0569313	-0.273856	0.103698	0.0321201	0.0161705	0.149481	0.160947	-0.277993	-0.0916334	-0.210136	-0.0792482	-0.475035	0.337547	-0.302686	0.182304	0.274019	-0.472934	0.287431	-0.123288
APOPTOSIS	-0.356231	-0.053217	-0.295221	0.320433	0.0675854	0.258761	-0.180794	0.0117652	-0.185543	0.342077	0.0390475	0.386404	-0.248205	0.0161181	-0.574749	0.112353	-0.0319126	0.129212	-0.106627	-0.180456	-0.0714825	0.159514	0.0828964	-0.0359376	0.343783	-0.320034	0.357971	0.128009	-0.0485822	0.375809	-0.157494	0.0631753	0.36987	0.278401	-0.176973	-0.436582	0.259106	-0.459954	-0.0940675	-0.395233	0.00151528	-0.279358	0.145245	0.383316	0.27234	0.0600724	-0.45476	-0.301612	-0.13416
BILE ACID METABOLISM	-0.295027	0.0381416	-0.256236	0.195616	-0.200358	0.412849	-0.190833	0.0936973	-0.295496	0.0929623	-0.179505	0.281903	0.00102936	-0.286859	-0.123103	0.170857	-0.110373	-0.162477	0.0903776	-0.200215	-0.0775954	-0.0875432	0.0463805	-0.297198	0.202382	-0.221352	-0.0247915	-0.274664	-0.062141	0.175779	-0.100565	-0.163223	-0.430796	0.149534	-0.0849609	0.0393171	0.232493	-0.185172	0.130461	0.120521	-0.0951056	-0.109599	0.124949	0.236401	0.307826	0.139735	-0.344114	0.292324	-0.241768
CHOLESTEROL HOMEOSTASIS	-0.494888	0.520232	-0.223113	0.161187	-0.158783	-0.121678	-0.115041	-0.197701	0.0645107	0.557039	-0.25338	0.436913	-0.0479364	0.0153068	-0.393755	0.0174249	-0.0463362	0.205155	0.173223	-0.346833	0.01605	0.209371	-0.019913	-0.253345	0.428984	-0.0695207	-0.260904	0.154864	-0.458482	0.0651073	0.195367	0.116441	-0.2864	-0.147194	-0.556374	-0.370768	0.270993	-0.487253	-0.233175	-0.0595864	0.14831	-0.247811	-0.184671	0.135295	0.426423	-0.10265	-0.257203	-0.430184	0.226895
COAGULATION	-0.318066	-0.197198	-0.28713	0.190238	-0.336841	0.365363	-0.143384	0.0942135	-0.193664	0.272222	0.235812	-0.0176965	0.225548	0.0186825	0.014965	0.160153	0.316077	-0.196641	-0.0199145	-0.276138	-0.174562	-0.0209045	0.0605377	-0.0576488	0.224542	0.0368489	0.0909884	0.0419378	-0.2014	0.087118	-0.169849	0.0428832	0.0307029	0.219222	0.00968188	-0.137964	0.467899	-0.448733	0.0431631	-0.0482145	-0.134036	-0.39291	0.0268663	0.24495	0.239572	0.232489	-0.332247	-0.0235501	-0.167223
COMPLEMENT	-0.389289	-0.480943	-0.267661	0.185969	0.0731178	0.34796	-0.161977	-0.228501	-0.368233	0.0390964	-0.0681868	0.185332	-0.304774	0.024704	-0.421727	0.344413	0.0988436	-0.310772	0.0214746	0.0177359	0.412281	-0.0502984	0.12817	0.117883	0.205184	-0.0697901	0.361529	-0.116544	-0.255636	0.503853	-0.476682	-0.0214286	0.141289	0.420467	-0.186561	0.26956	0.495646	-0.45978	-0.085158	-0.210107	-0.34477	-0.0444116	-0.156392	-0.00710113	0.0584746	-0.16869	-0.303345	-0.248886	-0.339736
DNA REPAIR	-0.0236879	0.375608	0.12242	0.233546	0.308589	0.0131571	-0.179771	0.331815	-0.082509	0.183055	0.112024	-0.0345042	-0.25506	0.0270191	-0.45056	-0.175025	0.174012	0.466483	-0.271296	0.354136	-0.490493	0.297101	-0.270621	0.163501	0.0493149	-0.528141	-0.121016	0.0468273	-0.191827	-0.511141	0.156165	0.425609	0.012753	0.190168	-0.532224	-0.429987	0.248816	-0.629426	0.342134	-0.111309	-0.108241	0.118592	-0.397898	-0.0326955	0.287448	0.159101	0.241397	-0.419745	0.0990259
E2F TARGETS	0.431152	0.421645	0.453813	-0.473669	0.561651	-0.519621	-0.28912	-0.044604	0.35696	-0.504645	0.346745	0.542045	-0.515301	-0.00320287	-0.24916	0.230642	-0.120632	0.454953	-0.592784	0.710961	-0.0870146	0.621586	-0.0205409	0.158102	0.0502688	-0.685321	0.101015	0.0715284	-0.339633	-0.59149	-0.641055	-0.10233	0.50485	0.508081	0.0403838	-0.449838	0.415954	-0.723811	0.587397	-0.0524046	-0.604506	0.471238	-0.61228	0.19503	-0.457862	0.310255	0.462277	-0.695212	-0.553258
EPITHELIAL MESENCHYMAL TRANSITION	-0.414507	-0.370471	0.532661	0.0327219	-0.408096	0.776687	-0.370128	-0.340967	-0.347987	0.134945	-0.601721	0.451514	-0.245502	0.251597	0.434522	0.557134	0.068899	0.403513	-0.00273751	-0.430988	0.449113	-0.0254144	0.665647	-0.0794579	0.577265	-0.507974	0.675619	0.485758	0.00511177	0.462566	-0.562776	-0.346919	-0.433609	-0.164643	0.37295	0.11122	0.182414	-0.56095	0.290557	-0.530325	-0.433957	-0.636087	-0.107906	0.138269	0.53279	0.458093	-0.487738	-0.368449	-0.450531
ESTROGEN RESPONSE EARLY	-0.378597	-0.108934	-0.165358	0.314165	-0.0247922	0.0695793	-0.254086	0.0208649	-0.270124	0.509335	-0.0135916	0.00392087	0.0111141	0.142735	-0.241882	0.213665	-0.372769	0.0385661	0.215756	-0.0437935	-0.343006	-0.197323	-0.133123	-0.144657	0.201151	-0.162801	0.182105	0.0250341	-0.211204	0.142611	-0.212585	0.417236	0.101189	-0.0524632	-0.50316	-0.275866	-0.0354435	-0.355965	0.084957	-0.206461	0.208205	-0.136461	0.0575364	0.19894	0.207062	-0.0359327	-0.533583	-0.170155	0.116457
ESTROGEN RESPONSE LATE	-0.131414	0.0504217	-0.227877	-0.203708	0.223197	-0.0043399	-0.291281	0.0974442	-0.211029	0.113468	0.127948	-0.109145	0.152028	0.00523587	-0.100082	-0.0154129	-0.332193	-0.32526	0.188001	0.0155573	-0.356178	0.150815	-0.187847	-0.195136	0.134319	0.0200902	-0.0382732	-0.0432065	-0.0119279	0.0377753	-0.0867376	0.332205	-0.0924759	-0.080773	-0.342137	-0.0604829	0.165733	-0.362317	-0.18723	0.165823	0.171509	-0.285232	-0.185202	-0.0690393	0.0824911	-0.00057246	0.0789315	0.0334078	0.319306
FATTY ACID METABOLISM	-0.27362	0.0930465	-0.171208	0.210255	-0.272952	0.179765	-0.340899	-0.344597	-0.342845	0.417255	0.162137	-0.0531085	0.00395155	-0.16089	-0.423656	-0.155131	0.131747	-0.411541	0.300859	-0.0106373	-0.356262	0.0918283	-0.349242	-0.383057	0.178665	-0.460439	-0.0776057	-0.30313	-0.208515	0.024401	-0.0737157	0.173958	-0.421865	0.0201351	-0.479816	-0.29049	0.132733	-0.460951	-0.111777	0.351675	0.496266	-0.248257	0.158005	0.175367	-0.0441692	-0.0255046	-0.0270493	-0.0597297	0.303354
G2M CHECKPOINT	0.393849	0.295547	0.422928	-0.277152	0.578379	-0.499582	-0.358648	-0.110646	0.26561	-0.173126	0.406441	0.521276	-0.628921	-0.0388722	-0.410042	0.253357	-0.428525	-0.0294554	-0.330819	0.66554	-0.350649	0.532057	-0.338272	0.0360777	-0.221118	-0.644699	0.422317	0.333301	-0.356842	-0.320336	-0.492048	0.205989	0.329304	0.276157	-0.269837	-0.202035	0.0609011	-0.317528	0.552699	-0.154055	-0.381381	0.237949	-0.592202	0.1108	-0.0121534	0.499996	-0.20836	-0.603409	-0.483178
GLYCOLYSIS	-0.265955	0.386648	-0.0282843	-0.118845	0.137098	0.237145	-0.306021	0.177208	0.0210187	0.120248	-0.254798	0.338759	-0.0670379	-0.0162707	-0.440325	-0.0643886	-0.0624385	0.0503548	-0.333826	-0.0770356	-0.356163	0.355143	-0.0307386	-0.0342324	0.218197	-0.483557	0.322051	0.29113	-0.155183	-0.40681	0.191066	0.106273	0.051417	0.217346	-0.507125	-0.461485	0.0889916	-0.439326	0.207298	-0.238056	-0.105668	-0.343095	-0.199661	0.453474	0.411399	-0.0608724	-0.232606	-0.379709	-0.0423495
HEDGEHOG SIGNALING	-0.16506	-0.415064	0.079193	0.270174	-0.386045	0.639227	-0.157192	-0.139458	-0.146139	0.403064	-0.0927207	-0.19268	-0.430723	0.00734402	-0.0395679	0.318946	-0.377995	0.216742	0.521831	-0.620221	-0.0568155	0.0691939	0.516922	-0.38719	0.593705	-0.139352	0.527645	-0.319579	0.22895	0.72124	-0.169694	0.230698	-0.298145	0.151341	-0.43537	-0.178689	-0.0121166	-0.190355	-0.355821	-0.388013	-0.197951	-0.539977	0.129587	0.446678	0.672505	-0.0279162	-0.631336	0.307853	-0.380485
HEME METABOLISM	-0.358335	-0.132519	-0.204075	0.225254	-0.0652142	0.248666	-0.260699	0.108986	-0.201162	0.307434	0.044013	0.273879	-0.373141	0.0146582	-0.438733	0.0350264	-0.320793	-0.0802018	0.12486	-0.0876544	-0.121277	0.169012	-0.218807	-0.223008	-0.00445665	-0.318866	0.188388	-0.125712	0.0924482	0.163277	-0.247456	0.146492	-0.133265	0.162586	-0.525551	-0.0698995	0.238822	-0.219538	-0.0341994	-0.0894366	0.126714	-0.250009	-0.241621	0.24396	0.220112	-0.0558949	-0.481967	-0.0727392	-0.0900291
HYPOXIA	-0.373527	-0.0146821	0.153962	0.226272	-0.161684	0.385591	-0.0963994	0.0429397	-0.172778	0.013151	0.0266877	0.162976	-0.33138	-0.125314	0.201612	0.335626	-0.124505	-0.00628977	0.203346	-0.0970844	0.207363	-0.203954	0.41305	-0.112151	0.261349	-0.225381	0.27291	-0.0328848	0.0604522	0.119588	-0.230751	-0.229666	0.131214	-0.119145	-0.210916	0.013103	0.331616	-0.459289	0.0232111	-0.227034	-0.116511	-0.286066	-0.391368	0.0315361	0.341603	0.199417	-0.424718	-0.0310119	-0.120416
IL2 STAT5 SIGNALING	-0.478091	-0.381191	-0.162926	0.253614	0.20129	0.32848	-0.124332	-0.409093	-0.421996	-0.00451197	-0.0648509	0.143711	-0.0720617	-0.0737057	-0.305717	0.364071	-0.226208	-0.412762	0.0232797	-0.226971	0.218896	0.042749	0.241938	-0.0325473	0.234685	-0.0910451	0.353103	0.0294884	-0.0203885	0.555609	-0.287683	-0.044144	0.299226	0.300894	-0.190389	0.234622	0.42383	-0.353202	0.0346863	-0.318733	-0.149259	-0.1067	-0.0128787	0.113263	0.118538	-0.0454377	-0.343095	-0.349912	-0.201803
IL6 JAK STAT3 SIGNALING	-0.584763	-0.131307	-0.340683	0.415856	-0.145862	0.434125	-0.0334494	0.246554	-0.505366	-0.138582	-0.357464	0.388817	-0.456564	0.366385	-0.180291	0.523668	-0.1102	-0.249269	0.019342	-0.629975	0.438477	-0.542285	0.532941	-0.370482	0.262702	-0.178369	0.155897	-0.102891	0.119106	0.436996	-0.475078	-0.305959	0.0340511	0.135745	0.15923	0.273952	0.522262	-0.652362	-0.338665	-0.473729	-0.0621128	-0.0308073	0.351415	0.0753549	0.39274	-0.282795	-0.489506	-0.151004	-0.214703
INFLAMMATORY RESPONSE	-0.585468	-0.569907	-0.463158	0.388486	-0.184073	0.498542	0.184993	-0.130117	-0.529002	0.0702753	0.0250349	0.163751	-0.110916	-0.159473	-0.350743	0.522996	0.0429919	-0.494152	0.171477	-0.376353	0.55019	-0.214616	0.36191	-0.0343945	0.345917	0.294098	0.347909	-0.369779	-0.0972267	0.640068	-0.125573	-0.473433	0.365241	0.309327	-0.0191606	0.435078	0.564656	-0.488521	-0.513304	-0.321659	-0.348747	-0.255841	0.0484982	0.0717504	-0.0458116	-0.148754	-0.344512	0.328415	-0.253614
INTERFERON ALPHA RESPONSE	-0.5403	-0.802713	-0.615614	0.557278	0.527002	0.478234	0.163791	0.537984	-0.639771	0.182407	0.197886	-0.202341	-0.0661873	-0.687358	-0.711442	0.662992	-0.17988	-0.631697	0.0420982	-0.0495966	0.549448	0.0751865	-0.609771	-0.302834	-0.475863	0.169766	0.361175	-0.727256	0.0282163	0.132632	-0.219301	-0.163685	0.643279	0.840602	0.167001	0.431888	0.722406	-0.212736	-0.627187	-0.634212	-0.441902	0.705006	-0.388961	0.156641	-0.353446	-0.24617	-0.546669	-0.618799	-0.692786
INTERFERON GAMMA RESPONSE	-0.550241	-0.612794	-0.598369	0.602339	0.323021	0.155387	0.144123	-0.279106	-0.424257	0.0474963	0.368043	-0.0617726	-0.00590613	-0.425668	-0.64203	0.532703	-0.0784474	-0.546153	0.272125	-0.39681	0.544064	-0.141553	-0.191944	0.196654	-0.321856	0.205497	0.165443	-0.506219	-0.377913	0.613308	-0.302003	-0.29684	0.531599	0.6873	-0.060412	0.485995	0.605742	-0.531364	-0.581776	-0.624565	-0.440924	0.506096	-0.235091	-0.161701	-0.369268	-0.395686	-0.194162	-0.214465	-0.440126
KRAS SIGNALING DN	-0.0134593	0.068425	-0.275831	0.150804	-0.139673	0.184113	-0.0210344	0.0153859	-0.296268	0.10608	-0.116406	0.0288303	0.161671	0.273619	0.0569557	-0.138124	-0.325462	0.0999824	0.25382	-0.180877	0.0144767	-0.0873801	0.187782	-0.0714466	0.274273	0.124737	0.0602064	0.0373854	0.0875877	0.349226	0.108322	-0.0938521	-0.216837	-0.153121	-0.0346798	0.101346	0.0174438	-0.322874	0.00926537	-0.0761544	-0.0736288	-0.112033	0.216851	0.161942	-0.0356903	0.18481	-0.175091	0.214855	-0.0618342
KRAS SIGNALING UP	-0.314529	-0.480188	-0.0179432	0.0558764	-0.271171	0.424326	-0.180797	-0.117752	-0.368336	0.212359	-0.134562	0.0909518	-0.351578	-0.113617	-0.178708	0.332745	0.0443431	-0.271778	-0.0318283	-0.252816	0.0993808	-0.0946317	0.153375	0.0928487	0.212903	-0.203437	0.422618	-0.104948	-0.085894	0.412449	-0.229399	0.0488311	0.0285711	0.131705	-0.232955	-0.0196703	0.312599	-0.173544	-0.17557	-0.230055	-0.0419453	-0.309682	-0.105821	0.027018	0.0920321	-0.253028	-0.391099	-0.168409	-0.182474
MITOTIC SPINDLE	-0.374562	-0.0135281	0.376411	0.220342	0.374438	-0.253373	-0.230356	0.109313	0.0929632	0.351952	-0.0046575	0.408215	-0.636942	0.143082	-0.525878	0.271008	-0.60697	0.175224	0.156433	0.289319	-0.285131	0.145563	0.0117041	-0.201308	0.382579	-0.383418	0.434795	0.307998	0.260752	-0.110883	-0.300728	0.33737	0.381791	0.42797	-0.440602	-0.0974593	-0.00339691	-0.248914	0.405963	-0.279928	-0.284999	-0.0122133	-0.439133	0.221472	0.311211	0.213636	-0.592973	-0.427554	-0.203298
MTORC1 SIGNALING	-0.096591	0.605172	0.333776	-0.275901	0.326582	-0.0479021	-0.428562	-0.173541	0.128648	-0.132303	0.189675	0.398235	-0.221589	-0.561218	-0.0347056	0.314133	0.0274236	0.0884534	-0.528675	0.392268	-0.443724	0.471553	-0.232465	0.291885	0.453215	-0.668526	0.247133	0.0807353	-0.437361	-0.436253	-0.237904	0.342097	0.321219	0.261936	-0.425585	-0.495079	0.106399	-0.594488	0.556465	-0.0832735	-0.142109	0.0928345	-0.544321	0.326206	0.229658	-0.222787	0.200315	-0.626587	0.249559
MYC TARGETS V1	0.244144	0.451582	0.484121	-0.406649	0.440479	0.0797213	-0.434162	0.0471844	-0.12428	0.0992684	0.307487	0.267983	-0.151465	0.0581938	-0.327178	-0.0386289	0.126941	0.272132	-0.478506	0.600301	-0.474104	0.66128	-0.55637	0.448532	0.156398	-0.742848	-0.179064	0.518191	-0.270246	-0.14485	-0.488097	0.517764	0.405239	0.0151876	-0.637163	-0.527564	0.508204	-0.740111	0.491286	-0.213411	-0.0717625	0.352107	-0.416488	-0.224929	0.166579	0.155331	0.408394	-0.737014	0.140681
MYC TARGETS V2	0.326045	0.602197	0.506183	-0.304957	0.723329	-0.461241	0.0220537	-0.214309	0.0889151	0.28997	0.349606	0.0622488	-0.26715	0.0222642	-0.237622	0.0740165	-0.334501	0.454624	0.400904	0.515328	-0.558595	0.634842	-0.391389	0.617863	0.284984	-0.785996	-0.0720098	0.483864	-0.592619	-0.57581	0.195476	0.0543147	0.497279	0.0697932	-0.537439	-0.528108	0.278452	-0.837993	0.477187	-0.0963857	-0.474337	0.108829	-0.50157	0.273768	0.162588	0.586723	0.200372	-0.627099	0.676762
MYOGENESIS	-0.272677	0.0980254	-0.198724	0.293832	-0.392764	0.523791	-0.0432277	-0.128849	-0.261305	0.161471	-0.171221	0.0721029	0.0322543	0.199945	0.109067	0.319102	-0.262034	0.191151	0.357315	-0.365131	0.098385	-0.412966	0.448879	-0.097607	0.441351	-0.0394242	0.24144	0.12093	-0.0188429	0.344936	-0.095118	-0.102795	-0.265154	-0.419218	0.0313077	-0.17069	0.00856834	-0.540971	-0.0174044	-0.153115	-0.237403	-0.511362	0.45051	0.0945968	0.402486	0.2926	-0.373745	0.35213	-0.000275558
NOTCH SIGNALING	-0.431707	-0.190514	0.0205958	0.313533	-0.179369	0.505288	-0.284953	0.105325	-0.0915785	0.365683	-0.27993	0.349127	-0.434002	-0.138887	-0.273569	0.0916548	-0.121874	0.165714	0.246319	-0.187579	-0.106296	-0.112776	-0.0434401	-0.366564	0.301987	-0.425145	0.323502	-0.073712	0.070564	0.383599	-0.0836292	0.312297	-0.119116	0.19847	-0.564351	-0.484866	-3.54e-05	-0.337463	-0.089961	-0.220802	0.12455	-0.380291	-0.135768	0.32007	0.275596	0.058635	-0.565129	-0.0502084	0.0457617
OXIDATIVE PHOSPHORYLATION	-0.196382	0.460764	0.260582	-0.289011	-0.116635	0.316069	-0.479281	-0.0459899	-0.250168	0.0198191	0.0159656	-0.0126271	0.303211	-0.392717	-0.145074	0.0229587	0.527076	-0.107685	0.149093	0.380705	-0.572227	0.397881	-0.460604	0.00742475	0.251162	-0.576155	-0.322627	-0.11902	-0.445731	-0.495682	-0.207261	0.418688	-0.456825	-0.261915	-0.61067	-0.57539	0.505097	-0.691183	0.139243	0.139157	0.362837	-0.100555	-0.355686	-0.182033	0.241386	-0.362946	0.450583	-0.474598	0.43027
P53 PATHWAY	-0.258848	0.0410829	-0.0152726	0.226163	0.13894	0.191575	-0.13699	0.311975	-0.2049	0.278019	-0.0420395	-0.0794447	-0.144832	-0.25035	-0.383522	0.130668	-0.112559	-0.131505	0.113924	-0.177226	-0.26246	0.161525	-0.23696	0.0530538	-0.0151404	-0.203165	0.0454637	0.0824893	0.28077	-0.00244505	-0.159598	0.234731	0.0450288	0.0891554	-0.518515	-0.215886	0.222315	-0.417757	-0.101363	-0.171352	0.0768991	-0.226095	-0.167856	-0.0849786	0.109374	0.249541	-0.126172	-0.300676	0.0993119
PANCREAS BETA CELLS	-0.152026	-0.163225	0.225286	0.113273	-0.179863	0.351824	-0.328068	0.147158	0.0322213	0.33779	-0.210905	-0.0133054	0.0827207	-0.192311	0.33567	0.020212	0.0869604	-0.270804	0.172881	-0.0837685	0.00213354	-0.05674	0.148028	-0.095223	-0.0528685	-0.0471364	-0.208054	-0.0832405	-0.134424	0.453517	-0.076596	0.419705	-0.38648	-0.196116	0.065504	-0.160528	0.0786652	-0.200449	0.183363	0.158781	0.452087	-0.285106	-0.168615	-0.29712	-0.126981	-0.121686	0.0733826	-0.129877	0.324511
PEROXISOME	-0.256983	-0.185774	-0.0154286	0.35736	0.14454	0.256962	-0.188055	0.0998846	-0.155667	0.00910607	0.190671	-0.139499	-0.163401	0.0235344	-0.436847	-0.16698	0.159227	0.0487123	-0.01691	0.0368802	-0.332466	0.278226	0.0200291	0.160318	0.206735	-0.461506	0.0137694	-0.149257	-0.175352	-0.12769	0.0176426	0.21041	0.015195	-0.0841852	-0.559662	-0.475625	0.0354398	-0.47487	0.136666	-0.140511	-0.044023	0.0233098	-0.389688	0.340355	-0.0508578	0.0732239	-0.0824489	-0.28756	0.0508159
PI3K AKT MTOR SIGNALING	-0.182681	-0.00121442	0.180911	0.116149	0.223241	0.252913	-0.45419	-0.186376	-0.0734941	0.30663	-0.166595	0.404897	-0.290732	0.101905	-0.355384	0.0959013	-0.226846	-0.14048	0.241369	0.223812	-0.229322	0.158728	-0.347468	0.0897205	0.0999348	-0.399135	0.0515546	-0.0725798	-0.145344	-0.0212804	-0.277917	0.242398	0.0856329	0.30952	-0.429139	-0.22641	0.347015	-0.317799	-0.0303359	-0.134178	-0.0602753	-0.199081	-0.579215	-0.11919	0.267092	-0.160695	-0.161603	-0.485099	-0.101328
PROTEIN SECRETION	-0.55097	-0.0939752	0.106326	0.0347267	-0.242318	0.357416	-0.503967	0.317107	0.166163	0.511566	-0.0982164	0.391198	-0.467413	-0.278536	-0.534163	-0.21755	-0.195761	0.108596	-0.0864415	0.17296	-0.445735	0.286402	-0.473769	-0.156829	-0.156178	-0.634805	0.502643	0.286699	-0.286	-0.389476	-0.362675	0.547368	-0.2982	0.381575	-0.73437	-0.440972	0.307352	0.0902923	0.187843	-0.247671	0.497304	-0.356766	-0.529988	0.0430432	0.256517	-0.336185	-0.500409	-0.498951	0.0201057
REACTIVE OXIGEN SPECIES PATHWAY	-0.115492	0.117751	0.0337206	0.399033	-0.110244	0.193708	-0.167906	-0.0281938	-0.318045	0.229644	-0.134242	0.123678	-0.254202	0.0579305	-0.356471	0.44277	-0.0266953	-0.0502318	0.0502713	-0.348989	0.108312	0.214954	-0.284922	0.0629046	0.292129	-0.0701009	-0.214587	-0.407132	0.0385142	0.29105	-0.0658723	-0.213313	0.523552	0.169559	-0.589274	-0.233675	0.452642	-0.670645	0.149763	-0.161704	0.214311	-0.362036	0.328921	-0.142664	0.29036	-0.186195	-0.528477	0.00985715	0.520141
SPERMATOGENESIS	0.0914656	-0.00165985	-0.226193	-0.142961	-0.0321544	0.0720141	-0.183953	0.0430602	-0.155151	0.120271	0.0710583	0.356984	-0.149245	-0.0584158	-0.162249	-0.102497	-0.261523	-0.0775896	0.0834735	0.253382	-0.144565	0.167758	-0.191597	0.0707559	0.166739	-0.344567	0.000475263	0.0605652	-0.287752	-0.00533849	-0.193826	0.00951237	0.143108	0.311475	-0.176168	0.0967165	0.248221	-0.371324	0.175609	-0.0641056	-0.138005	-0.15126	-0.128903	-0.118105	0.075698	0.0611353	-0.0983815	0.00351361	-0.232733
TGF BETA SIGNALING	-0.443544	-0.477165	0.0463398	0.386457	0.076777	0.30255	-0.371724	0.159328	0.336153	0.64226	-0.0990395	0.315318	-0.466526	0.154742	-0.425238	0.390232	-0.293535	0.480698	0.211074	0.0217114	-0.467925	-0.0524798	0.261245	0.054629	0.299596	-0.548472	0.461816	0.170932	0.384332	0.155359	-0.376865	0.102788	-0.00205124	-0.0195182	-0.603391	-0.482544	0.155192	0.138815	0.28861	-0.330616	0.0689456	-0.450814	-0.565709	0.0226493	0.329615	0.515514	-0.297701	-0.562422	0.0779931
TNFA SIGNALING VIA NFKB	-0.526236	-0.142356	0.139777	0.10809	0.125477	0.207865	-0.138144	-0.0552421	-0.457961	0.236889	-0.223508	0.32625	-0.428945	0.12097	-0.426264	0.506306	-0.314684	0.088898	-0.242509	-0.358432	0.0468921	-0.280907	0.322711	0.276983	0.307445	0.107123	0.140311	0.265952	0.374535	0.565525	-0.0736296	-0.0237845	0.423077	-0.114443	-0.389714	0.444919	0.576254	-0.447723	-0.284462	-0.316854	-0.156912	-0.140702	-0.455114	-0.0315612	0.377654	0.360456	-0.480793	-0.428846	0.166106
UNFOLDED PROTEIN RESPONSE	-0.358014	0.320946	0.369792	-0.206782	0.399107	-0.1599	-0.24797	-0.144884	-0.169094	0.429426	-0.0862233	0.304295	-0.450381	0.186148	-0.0720888	0.300396	-0.353744	0.509279	-0.179929	0.437611	-0.483987	0.470472	-0.327077	0.287637	0.130246	-0.659122	0.254096	0.285651	-0.297598	-0.185006	-0.151858	0.385579	0.27508	0.401157	-0.413018	-0.327871	0.0517114	-0.510409	0.39961	-0.152186	0.0721712	0.154638	-0.430579	0.0133922	0.349739	0.209946	-0.167831	-0.537425	0.229664
UV RESPONSE DN	-0.30172	0.0175077	-0.347379	0.129612	-0.0224586	0.185954	-0.207781	0.0830773	0.184051	0.400767	-0.114343	0.231422	-0.472368	-0.178572	-0.359015	0.34516	-0.611317	0.0519209	0.321058	-0.141858	-0.203806	0.105455	-0.0918803	-0.276981	0.126225	-0.542196	0.468056	0.112696	-0.272169	0.510579	-0.410982	0.437169	-0.290025	0.23286	-0.45027	0.287843	-0.144299	0.162571	-0.0545597	-0.39464	0.115177	-0.256252	-0.185915	0.105174	0.448395	0.224462	-0.597161	0.0681878	-0.0219205
UV RESPONSE UP	-0.39003	0.134807	-0.161666	-0.000216065	-0.0387936	0.211017	-0.0112828	0.230969	-0.282753	0.193723	-0.00396748	0.0862905	-0.194093	0.0560374	-0.375844	0.181386	-0.122048	0.108928	-0.0295527	0.204813	-0.0812507	0.267259	0.0247441	0.112626	0.369722	-0.398719	0.0771033	-0.0545679	-0.318729	0.221939	-0.112906	0.202061	0.285069	0.181465	-0.422616	-0.330121	0.24259	-0.544908	-0.139304	-0.314686	0.183829	-0.0618079	-0.334985	0.133717	0.394188	-0.0344377	-0.16191	-0.365434	0.145049
WNT BETA CATENIN SIGNALING	-0.134077	0.352115	0.458046	0.435276	0.477418	-0.179418	-0.326645	-0.171648	-0.401832	0.27956	-0.0390873	0.383534	-0.315459	0.223274	-0.0982443	0.0150861	-0.614026	0.0814381	0.329264	-0.159842	-0.130067	-0.22494	0.149861	-0.148719	-0.186128	-0.273322	0.243531	0.0193174	0.215801	-0.101967	-0.0773248	0.351331	-0.181983	0.326968	-0.000207118	-0.170119	-0.297623	-0.608648	-0.117729	0.207481	-0.044633	-0.435949	-0.110826	-0.030322	0.519211	0.266832	-0.586744	-0.034766	0.463025
XENOBIOTIC METABOLISM	-0.0658156	0.119737	-0.132179	0.243101	-0.174041	0.138081	-0.201181	0.0146074	-0.206737	0.148645	-0.0646158	0.178647	-0.132785	-0.0924496	-0.150621	0.0663584	-0.0643455	-0.00443438	0.134362	-0.286519	-0.0766613	-0.0271888	-0.00861832	-0.247036	0.154727	-0.11073	-0.193512	-0.0927784	-0.217515	-0.187811	0.123972	-0.0231559	-0.106481	-0.0752379	-0.310434	-0.198963	0.00524253	-0.469554	0.0951625	0.160368	0.219171	-0.312255	0.17298	0.22223	0.0435606	0.0332508	-0.158706	0.050738	0.144761
[truncated: 466 more columns]
