# Supplementary material for: Genomics and Prognosis Analysis of N6-Methyladenosine Regulators in Lung Adenocarcinoma
Source: Front Genet. 2021 Dec 9;12:746666. doi: 10.3389/fgene.2021.746666 (PMC8697852; doi:10.3389/fgene.2021.746666)
Supplement: Supplementary file 3 [file DataSheet1.ZIP › Original data/Figure 3/Figure 3A-C.xlsx]

## Sheet: Sheet1
ID	Subtype	StromalScore	ImmuneScore	ESTIMATEScore	TumorPurity
TCGA-44-7660-01	C1	-719.074	786.783	67.709	0.816816
TCGA-78-8662-01	C2	-902.241	9.47564	-892.765	0.889777
TCGA-75-7027-01	C2	305.713	486.187	791.901	0.750995
TCGA-97-A4M6-01	C1	340.677	2193.57	2534.25	0.559523
TCGA-MP-A4SV-01	C2	-9.14388	1696.95	1687.81	0.657924
TCGA-38-4627-01	C1	2006.24	1937.84	3944.08	0.377286
TCGA-93-A4JO-01	C1	351.356	2389.68	2741.04	0.534111
TCGA-05-4426-01	C1	-430.591	1221.59	791.002	0.751082
TCGA-97-7937-01	C1	-273.707	410.562	136.855	0.810919
TCGA-75-6206-01	C1	180.855	1091.12	1271.97	0.702638
TCGA-62-A472-01	C1	-555.148	1460.71	905.567	0.739874
TCGA-49-6743-01	C2	377.727	1240.93	1618.66	0.665534
TCGA-50-6597-01	C1	-325.925	1663.85	1337.92	0.695717
TCGA-55-A490-01	C2	228.736	1156.36	1385.1	0.690726
TCGA-99-8032-01	C1	462.295	952.052	1414.35	0.687615
TCGA-55-8299-01	C1	1255.29	2524.34	3779.63	0.39953
TCGA-64-1676-01	C1	650.652	2052.07	2702.72	0.538859
TCGA-86-8279-01	C1	242.904	601.767	844.671	0.745858
TCGA-97-A4M5-01	C1	485.673	1689.5	2175.18	0.602411
TCGA-78-7536-01	C2	-457.306	1139.13	681.821	0.761566
TCGA-55-8208-01	C2	1169.82	2881.73	4051.55	0.36263
TCGA-95-7562-01	C2	-41.5844	1234.34	1192.75	0.710865
TCGA-MP-A4TK-01	C2	1220.84	1960.28	3181.11	0.478424
TCGA-49-6761-01	C1	-127.237	1627.86	1500.62	0.678365
TCGA-50-6593-01	C1	784.683	1560.46	2345.14	0.582312
TCGA-55-7728-01	C1	-140.484	2715.16	2574.68	0.554595
TCGA-86-8055-01	C2	1208.67	1451.94	2660.61	0.544055
TCGA-73-4668-01	C1	17.7196	675.958	693.677	0.760437
TCGA-55-8090-01	C1	24.3833	1259.38	1283.76	0.701406
TCGA-38-7271-01	C1	1183.13	3007.99	4191.12	0.343462
TCGA-55-8514-01	C1	-388.121	1109.47	721.347	0.757793
TCGA-50-5932-01	C1	-629.409	484.859	-144.55	0.834391
TCGA-95-A4VN-01	C1	203.605	2226.68	2430.29	0.572106
TCGA-86-7954-01	C2	359.888	2196.99	2556.88	0.556768
TCGA-91-A4BC-01	C2	883.486	2603.99	3487.47	0.438464
TCGA-MP-A4TJ-01	C1	845.417	2944.93	3790.34	0.398087
TCGA-44-6146-01	C1	-1065.01	47.0593	-1017.95	0.898013
TCGA-62-A470-01	C1	-608.924	636.255	27.3309	0.820221
TCGA-73-4677-01	C1	-325.503	1138.33	812.824	0.748963
TCGA-55-7911-01	C1	-186.853	2125.48	1938.63	0.629757
TCGA-50-8460-01	C1	211.83	1969.44	2181.27	0.601697
TCGA-55-6981-01	C2	-125.321	953.202	827.88	0.747497
TCGA-44-8120-01	C2	433.892	1110.33	1544.22	0.673649
TCGA-55-8614-01	C2	32.6775	825.307	857.984	0.744554
TCGA-64-1677-01	C1	-674.946	1437.21	762.267	0.75386
TCGA-97-8552-01	C1	27.8994	1905.68	1933.58	0.630333
TCGA-69-8253-01	C1	-579.811	930.935	351.124	0.792116
TCGA-86-8668-01	C1	715.343	1597.28	2312.62	0.586186
TCGA-86-8074-01	C2	643.755	1385.79	2029.55	0.619335
TCGA-69-7765-01	C1	1092.88	1624.25	2717.13	0.537075
TCGA-50-5066-02	C2	-69.5313	979.365	909.834	0.739452
TCGA-55-8092-01	C2	154.113	2009.53	2163.64	0.603762
TCGA-NJ-A4YQ-01	C1	-34.1932	2471.56	2437.37	0.571253
TCGA-55-6983-01	C1	392.649	1877.54	2270.18	0.591221
TCGA-62-8394-01	C2	-398.006	946.142	548.136	0.774136
TCGA-44-2661-01	C1	1028.84	2881.67	3910.51	0.381845
TCGA-44-7659-01	C1	-530.9	1114.28	583.376	0.770851
TCGA-55-6712-01	C2	335.58	2205.77	2541.35	0.55866
TCGA-05-4403-01	C2	200.536	1764.77	1965.31	0.626711
TCGA-97-7553-01	C1	813.871	2823.79	3637.66	0.418545
TCGA-78-8655-01	C1	113.997	1774.78	1888.78	0.635424
TCGA-55-7724-01	C2	702.362	2016.7	2719.06	0.536836
TCGA-73-4659-01	C1	441.622	1186.25	1627.88	0.664523
TCGA-50-6673-01	C2	269.842	1088.6	1358.45	0.69355
TCGA-78-7542-01	C1	-1284.72	845.871	-438.852	0.857416
TCGA-38-4625-01	C2	-16.5746	1544.06	1527.48	0.675463
TCGA-55-7570-01	C2	-818.679	-136.204	-954.884	0.893902
TCGA-69-7979-01	C2	-161.765	354.174	192.409	0.80612
TCGA-55-A4DF-01	C2	-410.983	1762.3	1351.31	0.694304
TCGA-67-3773-01	C1	553.927	2038.32	2592.25	0.552447
TCGA-55-7573-01	C1	165.417	1805.5	1970.92	0.626069
TCGA-50-5068-01	C1	674.556	2458.65	3133.2	0.484587
TCGA-49-AARN-01	C1	-276.42	1172.87	896.449	0.740773
TCGA-78-7150-01	C2	-23.379	144.425	121.046	0.812274
TCGA-MP-A4TA-01	C2	-370.789	1176.51	805.716	0.749654
TCGA-55-7907-01	C2	252.977	1665.83	1918.8	0.632015
TCGA-55-5899-01	C2	236.097	1161.66	1397.76	0.689381
TCGA-55-7574-01	C1	995.174	2441.26	3436.43	0.445185
TCGA-86-8073-01	C2	319.182	1096.4	1415.58	0.687484
TCGA-L9-A7SV-01	C2	-1001.84	227.437	-774.4	0.881714
TCGA-93-A4JP-01	C1	392.832	1620.59	2013.42	0.621192
TCGA-78-7163-01	C1	-1767.35	260.83	-1506.52	0.927231
TCGA-64-1678-01	C1	-908.976	28.1679	-880.808	0.888975
TCGA-NJ-A55R-01	C1	-466.026	335.499	-130.527	0.833255
TCGA-97-A4M7-01	C2	364.673	2197.44	2562.11	0.556129
TCGA-38-A44F-01	C1	506.536	2364.1	2870.63	0.517934
TCGA-62-8399-01	C2	-33.2918	711.23	677.938	0.761935
TCGA-49-4514-01	C1	-646.572	1295.74	649.17	0.764663
TCGA-44-6775-01	C2	1311.13	1726.67	3037.8	0.49679
TCGA-44-5643-01	C2	-1062.62	1059.52	-3.09607	0.822768
TCGA-44-6147-01	C1	586.471	1258.58	1845.05	0.640368
TCGA-J2-A4AE-01	C1	-499.192	1597.38	1098.19	0.720558
TCGA-44-2657-01	C1	701.949	2775.85	3477.8	0.439739
TCGA-78-7158-01	C1	-717.955	555.671	-162.283	0.835823
TCGA-93-7347-01	C1	892.128	2594.01	3486.13	0.43864
TCGA-38-4630-01	C2	-406.866	235.764	-171.102	0.836533
TCGA-86-7953-01	C2	88.5278	1832.95	1921.47	0.631712
TCGA-50-5072-01	C2	-95.5055	659.018	563.512	0.772705
TCGA-62-A46S-01	C1	-381.046	1183.27	802.225	0.749993
TCGA-53-A4EZ-01	C2	-1013.82	397.087	-616.736	0.87056
TCGA-69-7973-01	C2	-202.112	456.148	254.036	0.800734
TCGA-55-8204-01	C1	-61.4082	1350.66	1289.25	0.700832
TCGA-35-5375-01	C1	4.96075	1564.64	1569.6	0.670892
TCGA-78-7539-01	C1	-194.88	2038.64	1843.76	0.640513
TCGA-95-A4VK-01	C1	-487.814	1316.3	828.489	0.747438
TCGA-50-5055-01	C1	1272.68	2930.03	4202.7	0.341865
TCGA-44-7667-01	C2	-542.538	307.092	-235.447	0.841671
TCGA-MP-A4TI-01	C1	1146.28	2950.81	4097.09	0.356392
TCGA-55-6979-01	C1	959.018	2763.68	3722.7	0.407176
TCGA-55-7284-01	C2	311.111	1676.48	1987.59	0.624159
TCGA-44-2656-01	C2	796.422	2300.99	3097.41	0.489176
TCGA-44-6778-01	C1	670.967	2927.57	3598.53	0.423754
TCGA-35-4123-01	C2	722.749	2466.18	3188.93	0.477415
TCGA-44-6776-01	C1	-773.556	226.443	-547.114	0.865486
TCGA-73-4676-01	C2	-113.984	1029.45	915.465	0.738895
TCGA-86-8673-01	C1	-52.8483	1094.34	1041.5	0.726304
TCGA-62-8395-01	C1	282.2	730.031	1012.23	0.72925
TCGA-44-A4SS-01	C2	473.461	2117	2590.47	0.552665
TCGA-86-8358-01	C2	-593.255	424.427	-168.828	0.83635
TCGA-55-6968-01	C1	-121.937	1633.59	1511.65	0.677174
TCGA-99-AA5R-01	C1	907.13	2750.3	3657.43	0.415908
TCGA-55-8085-01	C1	-154.929	1868.08	1713.15	0.655118
TCGA-44-8117-01	C1	165.129	818.054	983.182	0.732161
TCGA-55-8506-01	C1	-27.384	1274.53	1247.15	0.705226
TCGA-NJ-A7XG-01	C1	-1626.39	158.96	-1467.43	0.925067
TCGA-05-4384-01	C1	14.0556	1304.83	1318.89	0.697721
TCGA-64-1679-01	C2	1056.38	1337.37	2393.75	0.576497
TCGA-73-4666-01	C2	4.10344	2248.87	2252.97	0.593257
TCGA-55-8616-01	C1	-318.863	856.119	537.256	0.775146
TCGA-38-6178-01	C2	305.979	919.752	1225.73	0.707452
TCGA-93-7348-01	C1	454.85	1297.12	1751.97	0.650802
TCGA-55-1594-01	C2	-499.612	987.421	487.809	0.779711
TCGA-73-4658-01	C1	1339	2307.18	3646.17	0.41741
TCGA-55-8505-01	C2	140.426	269.932	410.358	0.786779
TCGA-MP-A4T4-01	C1	718.376	2415.66	3134.04	0.48448
TCGA-49-4506-01	C1	-212.553	1806.07	1593.51	0.668284
TCGA-97-8172-01	C1	810.386	2168.14	2978.53	0.504321
TCGA-O1-A52J-01	C1	-236.858	1732.58	1495.72	0.678894
TCGA-78-7537-01	C1	2.11853	784.796	786.915	0.751478
TCGA-73-4662-01	C1	95.826	1868.04	1963.87	0.626875
TCGA-62-8398-01	C2	-199.757	1253	1053.24	0.725118
TCGA-49-AAQV-01	C1	-586.392	1456.13	869.743	0.743401
TCGA-55-8621-01	C1	977.371	2559.57	3536.94	0.431926
TCGA-53-7626-01	C1	688.213	2498.26	3186.48	0.477732
TCGA-44-7669-01	C2	-156.729	1298.57	1141.84	0.716101
TCGA-93-8067-01	C1	-622.303	613.677	-8.62637	0.823229
TCGA-97-A4M2-01	C1	357.522	2520.86	2878.38	0.51696
TCGA-05-4425-01	C1	517.647	2032.5	2550.15	0.557588
TCGA-69-7763-01	C1	660.076	1092.59	1752.66	0.650725
TCGA-86-8056-01	C1	-38.7241	1367.44	1328.72	0.696687
TCGA-44-2662-01	C2	790.67	2090.14	2880.81	0.516655
TCGA-50-5931-01	C2	-601.938	-182.954	-784.892	0.882439
TCGA-55-8512-01	C1	-569.227	815.531	246.303	0.801413
TCGA-75-7025-01	C1	387.35	1763.34	2150.69	0.605276
TCGA-50-5930-01	C2	522.435	1693.87	2216.3	0.597582
TCGA-75-6214-01	C2	-1034.57	353.648	-680.923	0.875157
TCGA-L9-A743-01	C1	631.735	2450.71	3082.45	0.491091
TCGA-50-5939-01	C1	475.535	1793.41	2268.95	0.591368
TCGA-78-7161-01	C1	-419.947	2.41157	-417.535	0.855802
TCGA-44-5645-01	C1	246.966	2170.72	2417.69	0.573621
TCGA-44-3398-01	C1	1237.5	2255.85	3493.35	0.437688
TCGA-97-8547-01	C1	912.406	1309.08	2221.49	0.596971
TCGA-91-6847-01	C2	-1831.51	-455.384	-2286.89	0.963958
TCGA-55-8511-01	C1	568.924	1884.67	2453.59	0.569297
TCGA-50-5944-01	C1	696.063	1020.04	1716.11	0.65479
TCGA-55-1592-01	C2	-27.8576	1208.88	1181.02	0.712075
TCGA-50-8457-01	C1	673.867	2192.34	2866.21	0.518489
TCGA-78-7159-01	C1	-74.3614	763.813	689.452	0.760839
TCGA-67-6215-01	C1	-711.676	1141.1	429.421	0.785049
TCGA-MP-A4T9-01	C2	339.468	1599.62	1939.09	0.629705
TCGA-97-7938-01	C1	-7.64352	904.275	896.632	0.740755
TCGA-05-5425-01	C2	308.205	2258.14	2566.34	0.555613
TCGA-55-7913-01	C2	-1403.11	285.163	-1117.94	0.904374
TCGA-05-4417-01	C2	1305.3	2109.44	3414.74	0.448034
TCGA-05-4434-01	C2	623.492	2320.1	2943.59	0.508743
TCGA-55-8096-01	C2	890.748	1682.36	2573.11	0.554787
TCGA-49-6767-01	C2	-345.275	1581.96	1236.69	0.706314
TCGA-44-2666-01	C1	-635.613	393.398	-242.216	0.842207
TCGA-MP-A4T6-01	C1	-1078.28	1377.16	298.875	0.796774
TCGA-MP-A4TE-01	C1	-1166.3	-204.628	-1370.93	0.919594
TCGA-50-5946-02	C2	930.238	925.731	1855.97	0.639136
TCGA-99-7458-01	C1	758.719	2095.07	2853.79	0.520047
TCGA-91-6840-01	C2	-302.013	1211.02	909.003	0.739534
TCGA-55-6986-01	C1	-313.645	1321.35	1007.71	0.729704
TCGA-44-7672-01	C1	1021.81	2494.05	3515.86	0.434715
TCGA-97-8175-01	C1	-206.423	1633.93	1427.51	0.686211
TCGA-55-8087-01	C1	-285.922	815.044	529.122	0.7759
TCGA-78-7160-01	C1	592.025	2087.64	2679.66	0.541707
TCGA-L4-A4E5-01	C2	-675.109	533.651	-141.457	0.834141
TCGA-97-A4LX-01	C1	1032.93	2724.71	3757.64	0.402486
TCGA-86-8359-01	C1	-245.446	1686.41	1440.97	0.684773
TCGA-44-6145-01	C1	710.392	2353.52	3063.91	0.493459
TCGA-78-7155-01	C2	-1195.42	-170.604	-1366.03	0.919311
TCGA-55-7816-01	C1	1540.22	2149.03	3689.25	0.411656
TCGA-99-8025-01	C1	22.8523	687.762	710.614	0.75882
TCGA-44-A47G-01	C1	812.999	2578.46	3391.46	0.451087
TCGA-55-8615-01	C1	-724.365	267.084	-457.282	0.858805
TCGA-73-7499-01	C2	85.3604	2119.06	2204.42	0.598979
TCGA-86-7711-01	C2	579.676	1677.96	2257.64	0.592705
TCGA-86-8075-01	C2	1106.91	1376.53	2483.43	0.56569
TCGA-86-7955-01	C1	-1723.8	-461.347	-2185.15	0.959877
TCGA-05-4415-01	C2	-997.373	602.587	-394.786	0.854069
TCGA-91-6830-01	C2	706.262	1686.11	2392.37	0.576662
TCGA-49-6745-01	C2	662.886	2010.64	2673.52	0.542464
TCGA-86-A4P7-01	C1	507.422	2034.93	2542.35	0.558537
TCGA-44-4112-01	C1	850.705	1150.3	2001	0.622619
TCGA-55-6975-01	C2	853.827	843.297	1697.12	0.656893
TCGA-95-7039-01	C1	33.7659	864.269	898.035	0.740617
TCGA-05-4432-01	C2	-113.952	1430.19	1316.24	0.698
TCGA-49-4487-01	C2	548.473	2255.82	2804.29	0.526239
TCGA-55-7727-01	C1	-309	1566.81	1257.81	0.704116
TCGA-73-A9RS-01	C1	-998.741	445.198	-553.543	0.865958
TCGA-44-5644-01	C2	-1157.98	-78.129	-1236.11	0.91164
TCGA-55-7914-01	C1	-138.157	1295.05	1156.9	0.714557
TCGA-62-A46R-01	C1	-9.0936	1756	1746.91	0.651366
TCGA-49-AARQ-01	C1	-993.811	1213.91	220.096	0.803708
TCGA-53-7813-01	C1	-924.222	925.2	0.977897	0.822428
TCGA-44-3918-01	C1	950.23	2029.65	2979.88	0.50415
TCGA-64-1681-01	C1	200.117	1451.74	1651.86	0.661889
TCGA-55-8620-01	C2	-969.795	1044.28	74.4831	0.816242
TCGA-64-5774-01	C1	-660.21	100.427	-559.782	0.866416
TCGA-97-A4M1-01	C1	6.42455	1640.45	1646.87	0.662437
TCGA-83-5908-01	C2	250.663	2359.65	2610.31	0.550235
TCGA-97-8179-01	C1	-102.854	752.514	649.66	0.764617
TCGA-64-1680-01	C1	-731.068	747.433	16.3659	0.821141
TCGA-73-4670-01	C1	45.2065	698.311	743.517	0.755665
TCGA-44-3396-01	C1	1148.58	2332.68	3481.25	0.439284
TCGA-80-5611-01	C1	-251.605	1992.72	1741.12	0.652011
TCGA-53-7624-01	C2	-917.414	656.742	-260.672	0.843665
TCGA-91-6835-01	C2	862.46	2861.42	3723.88	0.407018
TCGA-L9-A50W-01	C1	-379.63	1217.89	838.264	0.746484
TCGA-86-7713-01	C2	-1062.3	-28.2479	-1090.55	0.90265
TCGA-50-5044-01	C1	203.051	1532.98	1736.03	0.652577
TCGA-50-6595-01	C2	1068.82	1647.83	2716.65	0.537134
TCGA-55-7903-01	C1	-537.552	1405.25	867.699	0.743602
TCGA-55-8508-01	C1	-91.6371	1264.42	1172.78	0.712923
TCGA-67-3771-01	C2	296.07	1634.73	1930.8	0.63065
TCGA-55-A4DG-01	C1	-489.11	1402.73	913.616	0.739078
TCGA-91-7771-01	C1	662.85	2158.33	2821.18	0.524129
TCGA-91-6849-01	C1	29.5646	1754.48	1784.05	0.64722
TCGA-64-5781-01	C1	192.87	1787.04	1979.91	0.625039
TCGA-97-7552-01	C1	365.2	2763.59	3128.79	0.485154
TCGA-80-5608-01	C1	-736.296	899.237	162.942	0.808672
TCGA-91-6829-01	C2	1062.94	792.917	1855.85	0.639149
TCGA-49-AARE-01	C1	-174.758	1090.76	916.003	0.738842
TCGA-97-7941-01	C1	46.7899	1257.5	1304.29	0.699255
TCGA-86-7714-01	C1	-23.4973	1328.11	1304.62	0.69922
TCGA-62-8402-01	C2	-700.926	1815.76	1114.83	0.718863
TCGA-78-7162-01	C1	306.094	1606.97	1913.06	0.632668
TCGA-49-AAR0-01	C1	-62.6308	1774.99	1712.36	0.655206
TCGA-35-4122-01	C2	812.194	2532.25	3344.45	0.457234
TCGA-55-7726-01	C2	997.813	1088.39	2086.2	0.612784
TCGA-62-A46Y-01	C1	-223.594	1999.65	1776.06	0.648114
TCGA-55-6980-01	C1	748.895	2040.5	2789.4	0.528097
TCGA-05-4430-01	C1	1084.28	1824.37	2908.66	0.513151
TCGA-67-3772-01	C1	854.606	1699.76	2554.36	0.557074
TCGA-MP-A4SY-01	C1	479.237	930.782	1410.02	0.688076
TCGA-78-7148-01	C1	-457.104	959.179	502.076	0.778398
TCGA-35-3615-01	C1	-246.689	956.129	709.44	0.758932
TCGA-55-A493-01	C2	102.396	2161.93	2264.33	0.591914
TCGA-49-6744-01	C1	1071.95	2397.92	3469.87	0.440784
TCGA-49-4494-01	C1	-237.317	1414.56	1177.24	0.712464
TCGA-78-7143-01	C2	-767.351	1279.24	511.893	0.777493
TCGA-55-8513-01	C1	507.224	2200.52	2707.74	0.538237
TCGA-MP-A4TC-01	C1	908.108	1680	2588.11	0.552954
TCGA-05-4420-01	C2	-295.454	419.853	124.398	0.811987
TCGA-97-8174-01	C1	703.556	1606.77	2310.33	0.586459
TCGA-44-6777-01	C1	1907.6	2638.33	4545.93	0.294105
TCGA-62-A46P-01	C1	-515.101	564.628	49.5261	0.818353
TCGA-55-8089-01	C1	545.17	2892.39	3437.56	0.445036
TCGA-MN-A4N5-01	C1	-595.921	1450.76	854.841	0.744862
TCGA-49-AAR9-01	C2	-929.215	8.13691	-921.078	0.891666
TCGA-86-8671-01	C1	1330.5	3206.37	4536.87	0.295376
TCGA-49-4507-01	C1	-237.968	1943.75	1705.79	0.655934
TCGA-62-A46V-01	C1	149.037	747.361	896.398	0.740778
TCGA-05-4389-01	C1	-250.566	1983	1732.43	0.652977
TCGA-50-6592-01	C2	322.162	1928.14	2250.3	0.593573
TCGA-91-6831-01	C2	611.774	1249.79	1861.56	0.638505
TCGA-55-6987-01	C1	589.872	2947.2	3537.08	0.431908
TCGA-49-4510-01	C1	-286.567	716.7	430.133	0.784984
TCGA-86-8672-01	C2	477.687	1876.43	2354.11	0.581241
TCGA-44-2668-01	C2	786.717	2478.47	3265.19	0.46755
TCGA-93-A4JQ-01	C2	817.943	2289.53	3107.48	0.487887
TCGA-97-8177-01	C1	955.158	2110.46	3065.62	0.493241
TCGA-05-4396-01	C2	-668.633	275.832	-392.801	0.853918
TCGA-55-6978-01	C2	1374.17	2583.08	3957.26	0.375494
TCGA-69-8453-01	C1	495.227	2564.16	3059.38	0.494037
TCGA-50-7109-01	C1	89.1867	1312.97	1402.15	0.688914
TCGA-49-4501-01	C1	471.742	1707.28	2179.02	0.60196
TCGA-50-5049-01	C1	1611.03	3077.68	4688.71	0.274011
TCGA-78-8660-01	C2	-35.1836	2146.61	2111.43	0.609853
TCGA-91-6828-01	C2	499.584	2077.24	2576.82	0.554333
TCGA-50-6590-01	C2	363.316	2212.37	2575.68	0.554472
TCGA-97-8176-01	C2	-347.25	1063.51	716.262	0.75828
TCGA-50-5935-01	C1	85.0106	1477.9	1562.91	0.67162
TCGA-55-7281-01	C1	675.53	2055.02	2730.55	0.535413
TCGA-49-4488-01	C1	-324.398	1516.82	1192.43	0.710898
TCGA-NJ-A55A-01	C1	243.865	1975.13	2218.99	0.597265
TCGA-95-8494-01	C2	-437.989	1337.92	899.93	0.74043
TCGA-64-5775-01	C2	-88.6818	873.291	784.609	0.751701
TCGA-97-7547-01	C1	77.5407	1139.09	1216.63	0.708395
TCGA-44-2655-01	C1	-232.696	1412.7	1180	0.71218
TCGA-75-6212-01	C1	151.827	1959.69	2111.52	0.609843
TCGA-05-4390-01	C2	132.941	679.381	812.322	0.749012
TCGA-86-8674-01	C1	-1000.86	-93.6269	-1094.48	0.902899
TCGA-49-6742-01	C2	-904.701	264.382	-640.319	0.872258
TCGA-44-A47B-01	C2	-216.203	1328.84	1112.63	0.719087
TCGA-MP-A4SW-01	C1	-7.29027	1791.81	1784.52	0.647167
TCGA-64-5815-01	C1	1445.31	1905.75	3351.05	0.456372
TCGA-MP-A4T8-01	C1	-87.2503	268.311	181.06	0.807105
TCGA-NJ-A4YI-01	C1	58.6192	1332.8	1391.42	0.690055
TCGA-L4-A4E6-01	C1	952.996	2696.43	3649.42	0.416976
TCGA-49-AAR4-01	C1	-10.9836	2365.46	2354.47	0.581198
TCGA-97-A4M3-01	C1	-59.8848	437.005	377.12	0.789781
TCGA-05-4397-01	C1	-578.593	947.029	368.436	0.790562
TCGA-55-6984-01	C1	-854.615	912.969	58.3541	0.817608
TCGA-05-4427-01	C2	88.9209	1333.58	1422.5	0.686746
TCGA-44-A4SU-01	C1	-208.111	1121.32	913.211	0.739118
TCGA-75-5147-01	C2	225.016	1701.63	1926.64	0.631123
TCGA-97-7546-01	C1	706.827	1780.61	2487.44	0.565205
TCGA-86-8585-01	C2	-64.6431	2119.68	2055.04	0.616392
TCGA-55-8301-01	C1	687.158	2581.85	3269.01	0.467054
TCGA-86-6562-01	C2	720.424	1094.55	1814.97	0.643753
TCGA-J2-A4AD-01	C1	-433.906	175.869	-258.036	0.843457
TCGA-50-5946-01	C2	-1068.13	-76.8546	-1144.99	0.906061
TCGA-55-8510-01	C2	609.893	2282.17	2892.06	0.51524
TCGA-99-8033-01	C1	-263.357	1628.65	1365.3	0.692825
TCGA-69-7978-01	C2	901.38	2654.34	3555.72	0.429438
TCGA-86-8054-01	C2	-628.548	-23.0229	-651.571	0.873064
TCGA-55-8302-01	C2	-392.721	1319.52	926.803	0.737773
TCGA-05-4405-01	C1	845.064	1289.54	2134.6	0.607154
TCGA-78-7147-01	C1	-893.883	965.03	71.1474	0.816525
TCGA-MP-A4TD-01	C1	694.886	1363.74	2058.62	0.615978
TCGA-55-6971-01	C1	578.877	2670.9	3249.78	0.469549
TCGA-50-6591-01	C2	-1020.54	-885.586	-1906.12	0.94759
TCGA-95-7944-01	C1	80.1988	2265.38	2345.58	0.582259
TCGA-NJ-A4YF-01	C1	-746.883	425.142	-321.742	0.848443
TCGA-55-A48Z-01	C2	528.198	1356.16	1884.35	0.635926
TCGA-05-5428-01	C1	269.652	1319.63	1589.28	0.668746
TCGA-69-8255-01	C2	-850.272	1874.96	1024.69	0.727998
TCGA-75-5125-01	C2	289.523	2004.63	2294.15	0.58838
TCGA-55-8097-01	C1	-12.0391	1208.02	1195.98	0.710531
TCGA-86-A4D0-01	C2	-1094.98	378.114	-716.863	0.877698
TCGA-L9-A444-01	C1	547.423	2682.01	3229.43	0.472184
TCGA-MP-A4T7-01	C1	-600.25	1285.7	685.454	0.76122
TCGA-91-A4BD-01	C1	-532.466	1947.7	1415.23	0.687521
TCGA-05-4250-01	C2	355.072	1730.59	2085.66	0.612847
TCGA-55-7994-01	C2	-329.483	2167.91	1838.43	0.641114
TCGA-99-8028-01	C1	1278.52	3027.42	4305.94	0.327585
TCGA-97-8171-01	C1	-1139.87	49.0168	-1090.85	0.90267
TCGA-67-6216-01	C1	-238.771	1808.72	1569.95	0.670853
TCGA-91-6848-01	C2	961.682	2075.41	3037.09	0.496879
TCGA-44-2665-01	C1	1435	1752.89	3187.89	0.47755
TCGA-86-7701-01	C2	521.237	2092.56	2613.8	0.549808
TCGA-78-7156-01	C1	-769.482	282.917	-486.565	0.860999
TCGA-05-5420-01	C1	672.286	2887.32	3559.61	0.428922
TCGA-55-6642-01	C1	1270.53	1577.74	2848.27	0.520739
TCGA-78-7149-01	C1	-173.122	403.919	230.797	0.802773
TCGA-05-4418-01	C2	14.0339	1765.18	1779.21	0.647761
TCGA-05-4422-01	C1	-557.875	1949.83	1391.95	0.689998
TCGA-78-7146-01	C2	-666.768	741.405	74.6364	0.816229
TCGA-86-A4P8-01	C1	943.917	2923.92	3867.83	0.387627
TCGA-67-6217-01	C1	96.3518	1787.81	1884.16	0.635948
TCGA-78-8640-01	C2	-777.935	1122.66	344.726	0.792689
TCGA-44-7670-01	C2	-1102.14	272.827	-829.31	0.885488
TCGA-49-AARO-01	C1	617.145	2240.5	2857.65	0.519563
TCGA-50-5941-01	C1	612.518	2570.55	3183.07	0.478171
TCGA-49-AARR-01	C1	458.094	1861.19	2319.28	0.585394
TCGA-J2-8192-01	C2	1475.3	2032.1	3507.4	0.435833
TCGA-64-5779-01	C2	271.9	1294.77	1566.67	0.67121
TCGA-62-A46O-01	C2	-1621.66	-713.233	-2334.89	0.965808
TCGA-50-8459-01	C1	1715.25	2375.7	4090.95	0.357234
TCGA-86-A4JF-01	C1	-283.254	1631	1347.75	0.694681
TCGA-05-4249-01	C1	97.3391	1515.64	1612.98	0.666156
TCGA-J2-A4AG-01	C1	385.326	1930.86	2316.19	0.585762
TCGA-86-8280-01	C1	666.502	2132.74	2799.25	0.526869
TCGA-78-7166-01	C1	-971.67	778.07	-193.6	0.838338
TCGA-91-8499-01	C2	-371.221	1131.51	760.293	0.75405
TCGA-71-6725-01	C1	-838.536	570.555	-267.981	0.84424
TCGA-69-7980-01	C2	186.234	1607.3	1793.53	0.646158
TCGA-L9-A8F4-01	C2	53.9774	2039.1	2093.08	0.611986
TCGA-05-4433-01	C2	-238.756	1967.91	1729.16	0.653341
TCGA-55-A492-01	C1	-615.163	718.618	103.455	0.813778
TCGA-73-4675-01	C1	214.642	909.719	1124.36	0.71789
TCGA-50-5936-01	C2	211.773	1107.5	1319.27	0.697681
TCGA-44-7662-01	C2	1142.74	1584.45	2727.19	0.535829
TCGA-78-7154-01	C2	-467.361	447.796	-19.5646	0.824139
TCGA-73-7498-01	C1	256.666	1242.28	1498.95	0.678546
TCGA-50-5933-01	C2	1382.25	1869.11	3251.36	0.469344
TCGA-55-8507-01	C2	-281.489	813.658	532.169	0.775618
TCGA-S2-AA1A-01	C1	731.232	2418.36	3149.59	0.482481
TCGA-95-7948-01	C1	-463.299	641.593	178.294	0.807344
TCGA-67-3774-01	C1	94.8396	1686.55	1781.39	0.647517
TCGA-38-4628-01	C1	408.692	1146.84	1555.53	0.672422
TCGA-50-5051-01	C1	-683.117	342.189	-340.928	0.849931
TCGA-86-6851-01	C2	247.743	2714.74	2962.48	0.506354
TCGA-44-6148-01	C1	408.939	1264.97	1673.91	0.659459
TCGA-MN-A4N1-01	C2	-654.167	261.046	-393.12	0.853942
TCGA-05-5429-01	C2	-299.007	569.903	270.895	0.799249
TCGA-55-8091-01	C1	980.595	1899.51	2880.1	0.516744
TCGA-44-3917-01	C2	243.243	1355.11	1598.36	0.667755
TCGA-49-4505-01	C1	504.743	2083.47	2588.22	0.55294
TCGA-62-8397-01	C1	-152.419	1375.33	1222.91	0.707744
TCGA-50-5942-01	C1	14.4575	1033.97	1048.43	0.725604
TCGA-55-8206-01	C1	374.186	2314.3	2688.49	0.540617
TCGA-55-8094-01	C2	-1802.53	-493.737	-2296.27	0.964323
TCGA-05-4382-01	C2	1186.93	2061.96	3248.88	0.469664
TCGA-05-5423-01	C1	238.91	2218.57	2457.48	0.568828
TCGA-75-5146-01	C1	-31.1296	1587.56	1556.43	0.672323
TCGA-78-7167-01	C1	-713.189	110.699	-602.49	0.869529
TCGA-J2-8194-01	C1	194.323	1184.69	1379.01	0.691372
TCGA-97-A4M0-01	C1	-325.093	2038.38	1713.29	0.655102
TCGA-38-4632-01	C1	230.252	1985.53	2215.78	0.597643
TCGA-44-7661-01	C1	851.905	2133.94	2985.85	0.503393
TCGA-55-8205-01	C2	656.633	2652.92	3309.56	0.461783
TCGA-05-4424-01	C2	539.327	1637.65	2176.97	0.6022
TCGA-38-4631-01	C2	-595.171	891.172	296.001	0.797029
TCGA-55-7283-01	C1	-225.664	1327.3	1101.64	0.720208
TCGA-95-7567-01	C1	99.0346	1264.65	1363.69	0.692995
TCGA-38-4629-01	C1	940.301	2256.41	3196.71	0.476411
TCGA-91-8497-01	C1	475.425	2102.38	2577.8	0.554213
TCGA-78-7540-01	C1	-777.441	928.041	150.6	0.809736
TCGA-55-A48Y-01	C1	523.919	1009	1532.92	0.674874
TCGA-55-7995-01	C2	-34.7901	2424.19	2389.4	0.577019
TCGA-44-3919-01	C1	478.428	2135.05	2613.48	0.549846
TCGA-69-7764-01	C1	-367.795	878.031	510.235	0.777646
TCGA-95-7947-01	C1	-779.461	1191.49	412.026	0.786628
TCGA-MP-A4TH-01	C1	102.771	2231.44	2334.21	0.583615
TCGA-55-7725-01	C1	-208.23	2055	1846.77	0.640174
TCGA-L9-A5IP-01	C2	-674.681	1002.18	327.501	0.794228
TCGA-97-7554-01	C2	1018.34	1373.04	2391.38	0.57678
TCGA-55-8619-01	C1	599.969	2588.75	3188.72	0.477443
TCGA-55-7227-01	C1	738.106	2015.72	2753.83	0.532524
TCGA-67-3770-01	C1	35.805	1735.07	1770.87	0.648693
TCGA-78-7145-01	C2	44.8551	935.461	980.316	0.732448
TCGA-49-AAR3-01	C2	633.767	2458.89	3092.65	0.489785
TCGA-44-A479-01	C2	874.821	2579.04	3453.86	0.442893
TCGA-4B-A93V-01	C1	-859.129	972.911	113.783	0.812896
TCGA-78-7633-01	C1	-544.961	129.705	-415.256	0.855628
TCGA-NJ-A4YP-01	C1	739.46	1191.78	1931.24	0.6306
TCGA-38-4626-01	C1	1055.2	2279.42	3334.62	0.458517
TCGA-78-7535-01	C1	-108.885	1645.55	1536.66	0.674469
TCGA-55-6970-01	C1	-18.3757	1689.73	1671.35	0.659741
TCGA-55-6543-01	C1	81.4206	1475.38	1556.8	0.672283
TCGA-05-4402-01	C2	289.313	1376.34	1665.65	0.66037
TCGA-55-1596-01	C2	-655.858	718.368	62.5102	0.817256
TCGA-49-4490-01	C2	126.385	984.248	1110.63	0.719291
TCGA-62-A471-01	C2	-1369.37	370.258	-999.116	0.896793
TCGA-86-A456-01	C1	219.476	1728.11	1947.59	0.628735
TCGA-49-4512-01	C1	766.796	1410.23	2177.02	0.602195
TCGA-55-A48X-01	C2	113.276	2018.11	2131.39	0.607529
TCGA-86-8278-01	C1	423.872	1305.04	1728.91	0.653368
TCGA-55-6982-01	C2	871.369	1556.74	2428.11	0.572368
TCGA-50-5045-01	C1	1400.53	2675.06	4075.59	0.35934
TCGA-05-4398-01	C2	398.64	1961.17	2359.81	0.580561
TCGA-78-7152-01	C1	-155.626	1499.79	1344.16	0.695059
TCGA-MP-A4TF-01	C2	-1171.58	756.474	-415.104	0.855617
TCGA-67-4679-01	C1	467.475	1667.07	2134.55	0.607161
TCGA-91-6836-01	C1	-919.618	560.515	-359.103	0.851333
TCGA-78-8648-01	C1	1871.82	2866.49	4738.31	0.267002
TCGA-44-A47A-01	C1	-136.927	1843.2	1706.27	0.65588
TCGA-55-A57B-01	C1	264.485	1467.11	1731.6	0.65307
TCGA-55-8207-01	C1	955.036	1692.05	2647.09	0.54572
TCGA-55-7576-01	C2	226.941	1375.43	1602.37	0.667316
TCGA-NJ-A55O-01	C1	-222.479	1407.6	1185.12	0.711652
TCGA-55-A494-01	C1	-1298.41	-628.616	-1927.02	0.948566
TCGA-95-7043-01	C1	-602.091	-109.992	-712.083	0.877361
TCGA-L9-A443-01	C1	172.8	1086.88	1259.69	0.70392
TCGA-69-7974-01	C1	465.573	2043.53	2509.1	0.562579
TCGA-NJ-A4YG-01	C1	179.974	1549.82	1729.79	0.65327
TCGA-69-7760-01	C2	-631.743	57.5369	-574.206	0.867471
TCGA-49-4486-01	C1	-1338.92	212.178	-1126.74	0.904924
TCGA-93-A4JN-01	C2	135.358	1266.41	1401.77	0.688955
TCGA-44-7671-01	C1	58.8363	291.766	350.602	0.792163
TCGA-44-6774-01	C2	1841.22	1503.76	3344.98	0.457164
TCGA-50-5066-01	C1	978.819	2490.31	3469.13	0.440882
TCGA-50-6594-01	C2	-237.199	892.106	654.906	0.76412
TCGA-44-8119-01	C2	879.606	1318.09	2197.7	0.599769
TCGA-49-AAR2-01	C1	-688.276	1365.27	676.994	0.762025
TCGA-44-6779-01	C2	637.8	2317.87	2955.67	0.507216
TCGA-86-8669-01	C1	-327.576	1327.44	999.86	0.730491
TCGA-05-5715-01	C1	516.281	1382.08	1898.36	0.634338
TCGA-69-A59K-01	C2	-315.477	1333.11	1017.63	0.728708
TCGA-55-A491-01	C2	154.222	1634.93	1789.15	0.646649
TCGA-71-8520-01	C2	410.215	813.611	1223.83	0.707649
TCGA-91-8496-01	C1	139.609	2165.96	2305.57	0.587024
TCGA-69-8254-01	C1	-440.804	1618.54	1177.73	0.712414
TCGA-95-A4VP-01	C1	165.58	1603.66	1769.24	0.648875
TCGA-95-8039-01	C1	16.7923	1927.66	1944.45	0.629093
TCGA-86-8076-01	C1	165.145	2370.78	2535.93	0.559319
TCGA-44-2659-01	C1	637.115	1816.4	2453.51	0.569307
TCGA-55-8203-01	C1	-9.33511	1548.94	1539.61	0.67415
TCGA-MP-A5C7-01	C1	-1109.71	-79.4702	-1189.18	0.908787
TCGA-78-7220-01	C2	-792.462	97.2484	-695.213	0.87617
TCGA-78-7153-01	C1	-668.407	565.603	-102.804	0.830998
TCGA-55-7910-01	C2	-510.143	550.628	40.4849	0.819115
TCGA-64-5778-01	C1	-333.702	2297.79	1964.08	0.626851
TCGA-55-7815-01	C1	897.988	1733.37	2631.36	0.547653
TCGA-55-6985-01	C1	533.495	1914.3	2447.8	0.569996
TCGA-69-7761-01	C2	409.097	2342.38	2751.48	0.532816
TCGA-MN-A4N4-01	C1	525.424	1011.31	1536.73	0.674461
TCGA-55-6972-01	C1	-1795.19	-393.768	-2188.96	0.960034
