# Supplementary material for: Genomics and Prognosis Analysis of N6-Methyladenosine Regulators in Lung Adenocarcinoma
Source: Front Genet. 2021 Dec 9;12:746666. doi: 10.3389/fgene.2021.746666 (PMC8697852; doi:10.3389/fgene.2021.746666)
Supplement: Supplementary file 3 [file DataSheet1.ZIP › Original data/Figure 3/Figure 3D.xlsx]

## Sheet: Sheet1
	Subtype	HLA-E	HLA-DPB2	HLA-C	HLA-J	HLA-DQB1	HLA-DQB2	HLA-DQA2	HLA-DQA1	HLA-A	HLA-DMA	HLA-DOB	HLA-DRB1	HLA-H	HLA-B	HLA-DRB5	HLA-DOA	HLA-DPB1	HLA-DRA	HLA-DRB6	HLA-L	HLA-F	HLA-G	HLA-DMB	HLA-DPA1
TCGA-86-8076-01	C1	9.84856	3.91547	10.9184	2.483	8.22652	7.27641	3.2417	8.41999	10.7177	8.62413	4.79958	11.2128	6.94459	11.8202	8.83982	7.11268	10.6133	12.4361	6.06243	3.46869	7.54257	3.60624	6.09973	8.81752
TCGA-NJ-A4YF-01	C1	7.47051	2.81139	8.18846	2.52806	3.16709	2.47567	4.71248	4.15302	8.85536	5.37854	1.1302	7.53588	4.84062	9.09708	5.59155	2.74476	6.57444	8.38096	5.0795	1.0941	4.82043	2.27906	2.97982	4.61961
TCGA-80-5608-01	C1	9.37369	2.33279	11.0689	2.15114	5.16689	5.0087	6.19975	4.32506	11.3557	7.44552	2.39949	8.67603	6.47314	11.5755	7.58909	4.25942	8.49767	10.0373	5.98186	2.87729	7.36712	3.90774	4.50056	6.55629
TCGA-55-6980-01	C1	10.5183	1.59257	11.8599	5.49442	8.11091	7.80119	6.6868	9.21571	12.4949	8.61217	4.28952	12.1224	8.40807	13.1066	11.5962	6.06666	10.3111	12.4298	4.43195	3.90845	8.48813	6.28308	6.12192	9.01621
TCGA-50-7109-01	C1	9.35807	3.98313	10.9333	1.31518	4.97096	4.71742	5.4013	6.42237	10.0896	6.8493	3.21616	9.29195	5.54621	10.8467	6.23295	4.13074	8.06998	10.3608	5.28175	0.793259	6.2539	2.54283	4.54832	6.90808
TCGA-44-3918-01	C1	9.16123	2.07055	10.4865	2.7688	7.82115	5.0427	6.33878	7.34503	10.2518	7.73639	3.95063	10.8217	3.93609	11.3483	10.7218	6.24627	8.89262	12.0851	5.89445	2.65031	7.00018	2.57883	6.30603	8.31331
TCGA-64-1681-01	C1	10.3458	0.770908	11.7801	2.71353	7.83173	8.16266	8.66112	7.14835	11.978	8.52293	4.3724	11.5984	7.80392	12.6293	9.61485	6.15671	10.3272	11.9579	8.44734	3.30863	8.31106	3.56603	5.85793	9.22038
TCGA-MP-A4TJ-01	C1	10.2951	1.48991	11.3788	4.07095	8.14775	5.80733	7.59399	7.29244	11.2221	8.2998	4.76044	10.7777	7.49329	12.5675	10.0919	6.6108	9.70906	11.8031	6.63015	3.33645	8.06898	5.17829	6.2379	8.45011
TCGA-44-6145-01	C1	10.306	1.18638	11.7511	3.92005	6.98236	6.34974	8.71662	7.70427	11.5223	8.18068	5.54634	11.0741	7.48446	12.8947	9.53674	6.3291	9.94784	12.2217	8.21617	1.90053	8.31839	4.96805	6.08316	8.76058
TCGA-44-2655-01	C1	9.74787	3.51043	11.6976	1.52579	6.00393	6.79068	6.01973	6.60815	11.0399	9.13909	4.80724	11.97	6.24773	11.9245	8.76441	5.25483	10.1259	12.3973	8.0729	0.887947	7.66222	3.02772	6.2994	8.84835
TCGA-73-4662-01	C1	9.81931	1.62313	11.4989	2.93047	6.829	6.19011	5.58853	7.36181	11.1287	7.42188	4.4055	10.7055	7.08078	11.7681	8.10674	5.40474	9.29694	11.488	6.2995	1.54356	7.48272	7.0983	5.55883	8.03918
TCGA-L4-A4E6-01	C1	10.3448	4.01565	10.8529	4.60955	8.27959	3.06168	2.84972	8.50738	11.0933	9.2828	3.63386	11.988	5.66286	12.2164	8.83474	6.88471	10.7996	12.7383	7.19423	2.15459	7.79544	2.90709	7.1294	9.20292
TCGA-50-5942-01	C1	9.81792	2.61027	9.30046	1.89442	7.7264	6.24333	6.83098	6.06715	9.52279	7.81729	3.34544	10.6088	5.48756	10.5187	10.5081	6.32422	9.3865	11.202	6.68869	1.41149	6.26345	3.08473	4.87168	8.24417
TCGA-44-2661-01	C1	10.0758	2.66416	11.2855	2.99976	9.66419	6.99171	3.86896	8.91654	11.2757	9.0315	5.60311	12.5219	5.26339	12.2008	11.4232	6.72637	10.7057	13.3208	7.26031	2.09958	8.11436	3.75054	7.47679	9.78256
TCGA-50-5944-01	C1	9.78158	1.52771	10.8799	2.59348	7.55515	7.50626	8.8108	6.99888	10.21	9.27151	4.60736	11.6008	6.81579	11.6118	10.8193	7.45819	10.4803	12.6432	9.13568	2.99574	6.48833	2.99282	6.40134	9.43677
TCGA-67-3770-01	C1	10.0761	3.8279	11.2513	4.88468	8.27564	6.62058	5.46863	8.43233	11.7947	9.94267	5.3252	12.7105	7.18014	12.0662	10.4842	7.32449	10.8582	13.2783	8.35965	2.88243	7.34274	3.47093	7.78282	9.56936
TCGA-05-4389-01	C1	9.83504	1.28066	11.5273	3.28543	7.64689	7.53851	8.40263	6.39994	11.7328	8.08675	4.64383	10.1158	7.42756	12.528	9.4459	5.93555	9.84772	12.0122	7.63111	4.29818	8.42963	5.09141	6.42445	8.73701
TCGA-44-3919-01	C1	9.99453	1.49381	11.6026	4.96644	8.53392	7.49951	6.54138	7.98579	12.022	8.35602	4.85943	11.8702	7.44037	12.5978	8.76027	6.36423	9.90212	12.0083	7.23211	4.05749	7.91241	4.04226	6.413	9.03636
TCGA-38-7271-01	C1	10.5381	1.95238	11.4265	1.11915	7.02334	7.3357	7.15112	8.11597	11.2132	8.04451	5.45556	11.58	6.70371	12.194	8.73629	6.59027	10.2162	12.1304	7.15634	1.323	7.52496	1.32153	6.16508	8.9405
TCGA-49-4486-01	C1	8.31704	0.37681	9.8223	2.8748	5.1811	4.62354	5.84682	3.62452	10.0558	7.67929	2.91495	9.23465	5.55275	10.4027	8.57791	3.75997	8.01238	10.3706	7.28399	1.90366	7.34284	2.17164	4.34583	6.9917
TCGA-44-A47G-01	C1	10.0157	1.86126	11.5561	2.95361	8.05572	7.74981	7.43789	8.36807	11.9818	8.38433	5.50101	11.9895	8.1959	12.7136	9.33776	7.03056	10.1572	12.1589	7.79254	3.55632	8.07297	3.60107	6.63617	8.61479
TCGA-78-7162-01	C1	10.6076	1.50216	10.7155	4.64694	6.26896	6.07379	7.29953	6.60126	11.144	7.99524	3.56206	10.5262	7.51468	11.8947	8.60368	6.0235	9.5852	11.1813	7.15423	3.45962	7.65432	4.42452	5.19555	8.15636
TCGA-55-6987-01	C1	9.68895	1.3149	11.1866	3.03347	8.04593	5.26381	7.38285	7.46125	10.7143	8.24754	4.34081	10.9327	5.43926	12.1806	10.5468	6.17937	9.59825	11.9881	6.64951	3.16382	7.88988	4.15396	5.94684	8.53846
TCGA-78-8655-01	C1	10.0073	1.86822	11.3591	3.24747	8.81867	6.85644	6.81927	7.12753	10.9598	8.22326	3.25818	11.1618	6.52553	11.7948	8.85827	5.78657	9.87006	11.9099	7.83906	1.53414	7.39367	3.24151	5.94034	8.21271
TCGA-49-4514-01	C1	8.4825	1.58144	9.30516	2.48154	6.83713	1.6359	0.630631	4.78251	10.5326	7.02096	2.83427	9.6685	6.41056	10.26	6.11939	3.16283	7.64473	9.59903	4.76935	2.70154	6.15513	2.93507	3.29994	6.07048
TCGA-50-5935-01	C1	10.4648	1.37746	12.0341	1.50847	9.0883	6.95851	4.16298	7.90269	11.8417	8.81777	4.20628	12.0571	5.86371	12.7548	11.8713	6.49101	10.0797	12.3076	0.558766	1.00209	8.32742	1.28363	6.1242	9.1733
TCGA-97-A4M6-01	C1	10.9189	2.35911	11.365	4.07157	8.98606	7.35	8.0153	8.45736	11.9564	9.84301	6.05372	12.1246	8.22594	12.968	10.2103	7.73859	11.0203	12.5319	8.94594	4.17735	8.98516	4.85393	7.13213	9.14611
TCGA-99-8028-01	C1	10.3654	4.57137	11.735	3.99752	8.99565	8.1648	6.56279	8.63319	11.4426	8.6022	4.5149	12.2053	7.41488	12.7342	10.7577	6.54665	10.7499	12.3705	7.29409	4.51677	8.52175	5.63723	6.65856	9.16509
TCGA-97-A4M1-01	C1	10.5534	1.8049	11.206	3.57785	7.73697	7.52019	9.82658	7.75476	10.9468	9.58298	5.34838	12.0318	7.37575	12.1984	10.7906	6.49301	11.2893	12.5094	9.34928	3.662	8.02332	5.31998	6.41009	9.65214
TCGA-55-8089-01	C1	10.6685	4.29575	11.8841	2.99479	7.57727	6.85751	8.14289	7.93328	11.7246	8.16394	4.09559	11.2018	8.25612	12.8251	9.23468	6.69463	10.2976	12.47	7.21022	3.40338	8.86381	5.46831	6.602	8.54971
TCGA-67-6216-01	C1	9.75284	1.40965	11.0865	2.46496	8.09017	7.59398	7.80075	6.9785	11.2719	8.73235	4.03242	11.1974	6.23108	11.8522	9.59836	5.41709	9.68179	11.7152	8.15757	2.5323	7.34032	2.03537	5.54296	8.45209
TCGA-64-1676-01	C1	9.96538	3.91479	12.1637	1.70716	8.66983	5.32816	2.13103	7.08151	11.5728	8.23816	2.66826	11.6959	8.04075	13.2503	9.65948	4.10661	9.72757	12.2734	6.0598	3.50915	8.07032	2.49113	6.65297	7.74404
TCGA-99-8032-01	C1	8.5175	1.73486	10.1997	1.06855	4.66311	3.68489	6.31067	4.15617	10.0624	5.89975	3.24415	8.0245	6.08533	10.4362	7.25302	3.94979	7.6979	9.57128	6.19567	0.572218	5.99925	1.63787	3.96514	5.80401
TCGA-MN-A4N5-01	C1	10.2744	2.24409	12.2048	5.68435	7.91857	5.66853	6.00969	7.04715	12.5665	8.50934	4.30007	10.8163	8.3397	13.3605	8.63892	5.66767	9.40693	11.4517	5.95362	3.84588	9.74669	10.8293	5.72016	8.17154
TCGA-50-8457-01	C1	9.94353	1.42893	10.5584	5.23976	7.37938	7.18418	7.59228	6.82973	10.6139	8.48435	4.59684	11.3992	6.67432	11.6923	9.43985	6.67896	10.1423	11.9216	7.85654	1.63587	7.1829	4.5278	6.00389	8.94267
TCGA-97-A4M2-01	C1	10.22	1.18984	10.8474	4.58917	8.02996	7.62837	8.45768	7.45816	10.8728	9.11272	4.16064	11.3836	7.005	11.8577	9.4878	6.82304	10.4564	12.3823	8.32748	2.29682	7.64925	3.56531	6.73391	8.86703
TCGA-95-7947-01	C1	9.78688	1.09724	11.5794	2.51829	8.2488	5.84182	8.4375	7.87282	10.7754	8.78245	3.26389	11.2845	6.55842	11.8989	9.80653	5.91294	9.59521	12.1869	8.2549	2.4474	7.21784	2.43915	6.38343	8.94053
TCGA-99-AA5R-01	C1	10.8009	4.33234	11.2783	3.02256	8.60306	5.47746	4.12588	7.44893	10.9074	8.23479	4.48329	11.3357	7.09612	11.9728	10.1657	6.13274	10.0629	11.5004	6.36532	2.84051	7.90622	3.65607	6.03739	7.903
TCGA-MP-A4TH-01	C1	10.0284	3.46693	11.0223	2.83728	7.9529	6.8217	5.62696	7.32949	11.2472	8.33093	4.92789	11.2055	6.42551	11.6263	10.3483	5.9718	9.85371	11.6703	6.14414	2.06514	7.48712	3.1771	5.88615	8.11244
TCGA-95-7944-01	C1	9.50337	2.64431	11.7849	3.01857	7.57445	4.92032	6.21251	6.72907	11.157	7.99195	3.1143	11.0495	7.29299	12.6758	10.1798	4.95368	9.22259	11.6083	6.69933	3.90424	8.39591	4.2905	5.3961	7.61115
TCGA-97-8179-01	C1	9.3134	0.454024	10.6371	2.54713	6.16971	5.86646	6.97445	5.19324	11.2998	8.15799	2.84431	9.8072	6.45739	11.2083	8.63366	4.26758	9.11135	11.3518	7.21645	3.24011	6.44867	2.62088	5.24958	7.49905
TCGA-50-8460-01	C1	9.86945	0.630895	11.1818	4.38152	8.00707	7.25635	6.33796	6.61846	11.1068	8.46264	3.60772	11.463	5.20745	11.5995	10.816	5.20849	9.95176	11.9147	7.59051	2.34684	7.27496	2.14754	5.21229	8.34692
TCGA-86-A456-01	C1	10.3727	3.6438	11.4781	4.14002	7.41542	6.89542	7.60419	7.76179	11.7467	8.82074	3.66028	11.7455	7.71484	12.3207	8.56523	5.34301	9.85318	11.7026	6.70429	3.6055	8.2092	4.86821	6.61496	7.43131
TCGA-55-8090-01	C1	9.13266	3.05373	10.2739	3.36799	7.37434	5.61811	4.11111	6.23309	10.2644	7.4346	2.68917	10.3543	5.88399	10.9522	7.9635	4.80453	9.06109	10.8434	6.22935	2.88975	6.85658	3.22853	4.98902	7.13397
TCGA-4B-A93V-01	C1	7.7898	1.80116	9.48618	1.76554	4.78317	4.08378	5.05058	5.6242	9.38262	5.86037	2.59246	8.52491	5.33769	9.75108	6.35742	3.35093	7.50812	9.19552	4.89453	1.31833	5.80947	2.50808	3.64785	5.10587
TCGA-44-7672-01	C1	10.081	1.87861	11.813	4.65843	7.49997	5.76147	7.14734	7.77869	11.7813	7.54625	3.96131	10.6977	8.00608	12.6298	9.1664	5.38665	9.49446	11.7814	6.00688	3.22915	8.18765	9.21747	5.73627	7.66418
TCGA-55-8206-01	C1	10.0938	3.90291	10.168	4.36433	8.2681	8.09783	5.77752	7.80442	9.82481	8.82249	4.08363	12.1706	6.01043	11.1108	9.65218	5.82089	10.7201	12.75	7.80104	2.00685	6.52932	3.24596	6.58765	8.89837
TCGA-MN-A4N4-01	C1	9.50912	0.1668	11.3323	2.59796	5.84706	5.37707	6.83365	4.79502	11.4494	6.75903	3.12532	8.78264	7.20451	11.9927	7.62819	4.13146	7.99965	10.0708	6.39977	2.95828	8.15558	10.4316	4.77039	6.26509
TCGA-73-7498-01	C1	9.59402	0.835162	10.3253	3.72498	7.20411	5.32306	4.1014	6.01693	10.6191	7.07635	3.08196	10.3096	5.87897	10.8529	9.64621	4.68933	8.54854	10.6123	4.96563	3.05612	7.00137	2.88583	4.60603	7.30522
TCGA-44-6148-01	C1	9.29565	3.15517	10.1148	2.8386	7.23232	5.29303	5.03363	6.89041	9.72338	7.42141	3.75373	10.9039	5.94231	10.6782	9.89711	5.84119	9.38793	11.2043	5.96426	2.13777	5.85511	2.16429	5.25822	8.37164
TCGA-86-8668-01	C1	10.0316	3.98576	10.6796	3.48675	7.33787	7.38646	9.08304	7.43297	10.3142	8.84681	5.63103	11.532	7.3629	11.3967	10.3558	7.67554	10.5645	12.2616	8.48819	3.08372	7.03116	3.56571	6.51104	9.62898
TCGA-55-8085-01	C1	10.0885	1.78879	11.3556	4.06264	8.63388	5.42011	7.77832	7.9393	11.6422	9.42247	5.44275	11.4287	7.49819	13.1197	9.13512	6.73983	10.2394	12.2676	8.17737	4.56443	8.64154	4.64072	6.36106	8.96326
TCGA-86-8669-01	C1	9.66713	0.911484	10.6024	4.14313	6.95565	4.71769	4.10494	6.07673	11.263	6.86665	2.89762	9.77821	6.35268	11.2641	8.66107	4.66322	8.42311	10.3695	4.85065	2.30886	6.64394	4.01491	4.73387	7.24108
TCGA-S2-AA1A-01	C1	9.91005	3.20899	11.5906	4.7991	7.53623	4.88288	6.24527	6.39325	10.0891	7.84776	5.00118	10.6088	7.68482	12.0038	10.0337	5.67022	9.39351	11.1923	5.68796	3.96196	7.66042	4.00352	5.45924	7.89576
TCGA-97-A4M3-01	C1	8.71083	1.78137	9.26789	3.82254	6.69825	4.74969	3.56486	5.04689	9.54837	7.40101	1.77231	9.79422	5.35928	9.98986	8.4625	3.37535	8.0162	10.2424	4.81926	0.932201	5.64477	2.70161	4.12383	6.27617
TCGA-55-8203-01	C1	9.05252	3.43579	10.6507	2.03019	6.37633	5.37978	4.39174	6.49284	10.1029	7.22082	4.11434	9.76441	5.42754	10.9103	6.78525	4.7622	8.47723	10.4088	6.08443	2.16573	7.03526	3.49903	5.06152	7.46491
TCGA-69-7763-01	C1	9.52894	2.55043	10.521	1.72158	6.30915	5.30222	4.17022	6.46489	9.87704	6.85793	3.06303	9.93841	5.57458	10.6531	6.88862	5.07552	8.49767	10.3909	6.15364	1.04927	5.97046	2.39029	4.54897	6.828
TCGA-NJ-A4YQ-01	C1	9.60367	2.66799	10.8374	4.0464	7.66148	3.9321	2.31105	7.24104	10.8656	7.3703	4.67049	10.5801	5.01731	11.7248	9.01921	5.32877	9.13899	11.1922	4.42755	1.79428	7.42974	1.67209	5.65495	7.50508
TCGA-55-7281-01	C1	9.60539	3.93457	10.9601	1.7905	7.97246	9.90152	8.25372	6.45017	11.2948	8.36693	4.09845	10.5126	6.12321	11.5238	9.57169	6.0812	10.3533	12.2198	7.5371	1.09335	7.26513	1.86762	6.0397	8.6259
TCGA-69-7764-01	C1	9.22657	0.863319	10.8372	1.54411	5.61356	5.04648	6.06225	5.51998	10.233	6.4592	3.27472	8.88283	6.71192	10.7992	7.12279	4.18388	7.95501	9.8303	5.78234	1.8385	6.46555	2.04538	4.3331	6.61885
TCGA-44-3398-01	C1	9.33142	3.43627	11.3484	3.96164	7.59012	8.56241	8.13784	7.32453	11.5408	8.38533	4.23935	11.4681	6.29415	11.8066	9.97238	5.32345	10.0197	13.1409	8.11977	2.31006	6.79011	3.09644	6.91854	8.50831
TCGA-55-A57B-01	C1	10.0123	4.38338	10.6458	4.15405	7.35164	8.18345	8.40971	6.98049	10.9358	8.45406	4.27957	10.9604	7.21506	11.6413	9.93167	6.99402	10.2955	11.7908	7.63617	3.13209	7.36307	4.12559	6.01466	7.93992
TCGA-97-A4M5-01	C1	9.98294	0.714676	11.4554	2.41209	7.49107	5.49489	6.41868	6.88511	10.8409	7.75386	3.21042	10.233	7.23354	11.5565	8.50543	5.67179	9.4244	11.2921	6.93313	2.18755	7.43877	2.87967	5.61584	8.04932
TCGA-50-5049-01	C1	10.1565	3.96085	11.5163	4.2018	7.70258	6.84426	8.12994	8.03107	11.3099	8.32018	4.86214	11.4095	6.268	12.1555	9.74423	6.48236	10.5987	12.8302	7.78798	2.32992	7.46382	3.5422	7.15845	9.14225
TCGA-75-5146-01	C1	9.41292	1.48559	10.6037	1.78931	7.84539	5.5435	4.8844	6.59059	10.5731	7.93566	4.07227	10.9378	6.45893	10.9355	8.15588	4.49553	9.1844	11.469	7.16693	2.0869	6.74208	3.78982	5.61874	8.0647
TCGA-75-6206-01	C1	9.74173	3.1227	10.4386	1.8002	6.76043	5.19095	4.62151	6.67333	10.9317	8.06913	2.67977	10.6726	6.69256	11.2324	8.27907	4.57659	9.22796	11.3021	6.34352	1.41204	6.79394	2.67665	5.21071	7.84224
TCGA-75-7025-01	C1	10.025	3.25111	10.8652	2.98055	8.60791	7.40836	8.00275	7.94259	10.9728	9.05453	4.67247	11.6928	6.80523	12.2239	9.25334	6.26826	10.3316	12.0574	8.45622	2.60181	7.64218	2.62574	5.8085	8.84309
TCGA-44-2666-01	C1	9.13667	0.370809	9.82921	3.46475	5.96931	4.14127	2.84679	4.71766	9.66892	5.91328	2.67572	8.89005	5.97712	10.5858	7.82839	3.5933	6.99056	9.19692	3.58314	3.0325	6.78572	3.08021	3.54064	5.98489
TCGA-78-7535-01	C1	8.19378	0.907132	8.61263	2.26363	6.61489	7.2661	5.3761	6.5035	9.24174	8.1893	3.01336	11.2654	3.82178	10.1572	7.32466	4.3079	9.42836	11.0385	7.56335	0.994082	5.31687	1.86232	4.78183	8.37054
TCGA-71-6725-01	C1	9.59268	1.45905	10.4415	1.58851	8.91826	8.31251	5.78572	5.88551	10.3347	8.83523	1.25926	12.1597	6.03335	11.474	9.11163	2.70812	9.42504	11.8041	7.24697	2.38702	6.70845	2.63389	5.78023	8.54723
TCGA-80-5611-01	C1	10.0319	1.04612	12.1627	2.2079	6.8407	6.41008	6.68438	7.99574	11.6412	7.89058	2.37247	11.4515	7.0509	12.6267	8.17793	5.20178	9.63717	11.8323	7.22857	2.5445	8.28253	2.56977	5.88595	8.69263
TCGA-62-A46R-01	C1	9.00725	1.33156	10.5572	5.13172	6.14967	5.37345	6.30504	5.9974	11.2796	7.12273	3.00089	9.83352	6.43449	12.1613	7.88428	4.28458	8.19378	10.8268	6.58752	2.39335	7.44759	3.18445	5.29437	7.37238
TCGA-64-5781-01	C1	9.58604	2.24518	11.7906	2.96457	4.83562	4.44792	6.04002	5.56381	11.7204	7.04989	3.89498	9.95661	6.41111	12.7418	7.15436	3.33134	8.50204	10.7681	6.70373	1.66187	7.81845	2.51561	4.84186	5.98022
TCGA-78-7542-01	C1	10.6572	0.847331	12.0821	5.52109	5.39112	5.24071	3.62052	4.65239	12.1416	6.80406	2.74137	10.4956	8.18065	13.0091	7.8441	4.06729	8.33178	10.0581	6.57508	3.91882	8.74699	4.80049	4.27909	7.37448
TCGA-35-3615-01	C1	9.19948	3.06191	10.8031	2.54647	5.46876	4.96719	4.06947	6.0567	10.1504	7.9655	3.42329	10.5364	5.57691	10.5388	7.64412	4.06518	8.99074	11.3004	6.42639	1.02746	6.69025	2.30393	5.71236	6.88395
TCGA-05-4430-01	C1	9.85703	1.22718	10.4719	4.07099	8.6986	6.25377	5.51718	7.63049	10.6937	7.56947	3.04514	11.1456	6.07411	11.6257	8.08401	5.09422	9.44073	11.6401	7.3093	2.21285	7.05781	3.64053	6.00608	8.34081
TCGA-64-5778-01	C1	10.3992	2.76488	12.1207	3.16419	9.13201	6.78638	5.75601	8.6027	12.5031	9.17875	6.59561	12.6301	6.93829	13.1552	11.5445	6.60734	10.5371	12.9095	7.79551	3.70165	9.19708	4.32135	6.83018	9.56414
TCGA-64-5774-01	C1	7.7621	0.241285	10.0233	1.69402	4.2229	2.12517	2.19636	4.0301	10.4987	5.66493	2.51449	7.41813	6.64895	9.80244	4.56157	2.27594	5.99238	7.84857	3.71445	1.93248	5.33574	2.61812	2.50443	4.82807
TCGA-78-7163-01	C1	9.84928	3.66353	10.1964	2.35542	8.25205	9.18919	8.19105	7.57517	11.1608	8.74303	3.32648	11.0499	6.54286	11.9473	9.30569	6.30694	9.30024	11.3588	7.74572	1.57345	7.43137	3.93203	5.81351	8.24439
TCGA-86-8673-01	C1	8.51207	0.0701884	10.1085	2.54902	5.26467	4.68872	5.77572	4.99331	10.2983	6.94535	2.88292	8.95213	5.69025	10.4915	7.04955	3.11931	7.77403	9.66884	5.50791	1.6932	6.37019	2.66212	4.03445	6.35665
TCGA-62-A46P-01	C1	9.14046	0.290602	10.1336	1.41935	6.16131	3.69012	2.00024	3.9344	11.0212	7.26309	1.73122	9.27843	5.70147	11.064	8.55916	2.76419	6.99744	9.29659	4.51358	1.88826	6.72719	2.41305	3.91641	5.5899
TCGA-78-7152-01	C1	9.7082	2.79405	10.5201	3.17969	6.90374	6.01087	6.03956	6.65029	10.66	8.48441	3.94786	10.5253	7.02986	11.4663	8.92109	5.91942	9.69829	11.2978	6.87687	2.90189	6.88037	3.1279	5.55716	8.09195
TCGA-NJ-A4YG-01	C1	9.5179	2.87717	10.4481	2.88042	8.29963	8.62509	5.10611	6.99251	10.9468	9.00221	4.44827	11.8158	7.01969	11.7825	10.7468	6.40029	10.2279	11.868	7.3018	2.99266	7.3781	3.04524	5.9729	8.7065
TCGA-78-7153-01	C1	8.30519	1.78718	9.94964	0.702355	7.52053	2.88335	1.03213	5.48598	10.579	7.90504	3.96966	10.534	3.52927	10.0394	10.0553	4.95647	8.79695	10.5696	0.243945	0.542336	5.98888	0.876767	4.5047	7.5646
TCGA-78-7540-01	C1	9.94417	1.30323	10.4218	2.98882	6.69789	4.0111	2.62033	6.50052	11.1065	7.05628	2.6568	9.84673	5.95483	11.5812	7.23424	4.58706	8.29702	10.203	5.56583	0.896957	6.96361	3.31597	5.04279	6.80563
TCGA-49-4501-01	C1	10.155	3.9382	12.0047	2.06641	6.64758	6.60709	7.32912	6.34284	11.6607	8.43458	4.42498	11.4404	6.7815	12.4213	8.96575	5.22922	10.0311	12.0969	8.0919	2.06159	8.13357	2.31706	6.38251	8.38171
TCGA-05-4249-01	C1	9.65782	1.38604	10.1235	1.88401	8.37825	9.03527	6.44997	7.80731	10.2691	8.40279	3.93766	11.4531	5.54741	11.0842	8.44625	5.72014	9.63104	11.9126	6.92392	2.95698	6.30454	3.00643	6.30176	8.97262
TCGA-78-7633-01	C1	9.4275	1.85084	10.3714	2.27008	5.48366	4.18635	4.50145	4.32633	11.7951	7.07384	3.6727	8.22507	5.49935	10.6453	6.71794	3.24604	7.29253	9.10083	4.78867	2.44832	6.63501	3.11616	3.23013	4.92226
TCGA-05-4422-01	C1	10.181	4.37527	11.7402	5.20939	8.03839	6.5488	7.78102	7.30204	11.9624	8.69514	5.07946	11.0884	8.03166	12.6902	9.38013	7.09078	10.4399	12.2357	7.68533	4.41404	8.84113	5.97458	6.40478	9.09425
TCGA-05-4426-01	C1	9.78673	0.530273	11.4223	4.09553	7.28413	5.19994	3.46992	5.53459	11.7051	8.32349	4.51244	11.2571	7.37053	12.0757	10.0708	5.51845	8.64662	10.8807	6.37864	2.08421	7.62785	3.72112	4.67198	7.5798
TCGA-50-5066-01	C1	9.43747	3.03279	10.754	3.48221	5.39605	5.46318	7.64284	6.01076	10.7925	7.27528	4.36703	9.46306	7.16875	11.7506	8.51692	4.99607	9.40175	12.8523	7.55318	3.38409	7.72793	4.1484	7.1119	7.55123
TCGA-78-7537-01	C1	9.12126	0.2754	10.1493	3.08502	6.65451	6.40554	5.67031	4.57935	10.1649	8.1542	3.51587	10.3548	6.37138	10.7005	8.43612	3.60021	8.63899	10.6602	6.90071	2.25263	6.14925	2.56768	4.46125	7.21576
TCGA-55-6972-01	C1	7.86743	0.539095	8.85155	1.54757	2.11185	2.19738	2.86755	2.34541	8.59226	5.99827	1.4109	7.5818	4.31521	8.88627	5.1682	1.88739	6.10548	8.52311	4.22115	1.80869	4.84335	2.29939	2.76382	4.89268
TCGA-67-3774-01	C1	10.0832	3.51064	11.5534	1.72955	8.16018	6.406	7.30204	7.03021	11.5265	8.17552	3.76245	10.7991	5.74762	12.144	10.3712	6.12033	9.68791	11.7891	6.76992	1.93226	8.17805	3.39302	5.91468	8.64548
TCGA-62-A46S-01	C1	9.33227	1.48284	11.0216	3.26762	5.42788	4.75557	5.66437	5.58283	10.0579	8.47473	3.12636	9.37671	5.42128	10.8267	7.18225	4.69747	8.41991	10.4955	6.01279	0.853151	5.93378	1.45284	5.16665	7.12859
TCGA-05-4405-01	C1	8.93132	2.18546	9.91621	3.28586	7.05887	5.72962	6.25718	5.64606	9.59277	7.2854	3.46825	9.79443	5.63013	10.2846	8.19221	5.12048	8.90491	10.787	6.48793	1.00538	6.09778	3.01617	5.53741	7.45513
TCGA-55-6986-01	C1	9.765	3.36631	10.2955	2.01522	8.15723	5.91954	7.21071	6.61041	10.1019	8.39555	2.46687	10.9672	5.53458	10.5633	10.7204	6.04933	9.6634	11.7472	6.9949	1.19588	5.94626	2.52099	5.502	8.29883
TCGA-NJ-A55A-01	C1	9.88284	3.2088	10.5201	3.95632	7.01098	6.47756	6.51951	6.5091	10.39	8.14561	4.49031	10.301	6.0638	11.27	8.61092	5.88059	9.60781	11.5327	6.56733	2.70504	7.12943	3.22052	5.98704	7.60819
TCGA-MP-A5C7-01	C1	8.42674	0.0957607	10.3712	2.78648	6.64321	3.68159	1.42502	4.8071	10.8319	6.56353	1.80904	9.28208	5.8977	9.65295	8.59514	3.46269	6.94721	9.21604	0.178917	1.08392	5.64438	2.07155	3.29107	5.76372
TCGA-62-A46V-01	C1	9.07816	2.02698	9.47701	2.04849	7.389	7.5149	6.94865	6.1293	9.86171	8.05159	3.49969	10.2285	5.10803	10.8021	8.06915	4.06111	8.83875	10.8839	7.00039	1.5153	6.03419	2.93177	5.44588	7.59205
TCGA-50-6597-01	C1	10.3316	0.966417	11.1891	3.49889	8.58648	8.27235	5.66746	6.96297	11.7196	8.10234	4.54039	11.1384	7.69104	11.899	7.54966	4.26079	9.23795	10.9885	7.36361	3.31115	8.47323	7.52398	4.91091	8.45837
TCGA-73-4658-01	C1	9.59239	3.87117	10.5804	3.08536	7.61704	5.9936	6.68795	7.36532	10.6285	8.10232	3.12274	10.9271	6.14375	11.2253	10.3472	6.04339	10.0794	12.1896	7.21792	2.70698	6.74164	3.1477	6.40083	8.89719
TCGA-67-3772-01	C1	10.1984	1.34763	11.1961	3.9266	6.89896	7.32997	7.73303	6.72391	11.5525	9.34414	5.45369	12.3428	6.75578	11.7869	10.1368	6.44745	10.7337	13.2356	8.67554	2.14071	7.06293	3.4174	6.97648	9.66454
TCGA-67-3773-01	C1	10.1119	4.38011	11.5607	3.24879	9.45391	6.97279	5.73832	7.9666	11.525	8.87589	3.58565	11.9938	7.15404	12.4096	10.5469	5.98842	10.3743	12.709	7.42642	3.18148	7.70009	3.34361	6.95539	8.83468
TCGA-62-A470-01	C1	8.3449	2.43343	8.51399	3.00528	6.65988	4.11183	5.9471	5.78607	10.0251	7.26217	2.10449	9.34831	4.97407	9.64349	7.23716	4.34703	8.2424	10.255	6.54971	1.43155	5.07747	2.73777	4.98865	6.42643
TCGA-50-5939-01	C1	10.0727	0.985598	11.2701	5.6346	7.51001	2.72116	1.60286	7.59736	11.2318	7.33368	3.85134	10.7559	7.99348	12.4385	7.82328	5.37789	8.83796	11.2065	6.24648	3.35853	7.97792	4.29603	5.14655	7.81782
TCGA-95-7948-01	C1	10.0061	5.15306	11.0519	4.6092	6.55088	5.04138	7.25133	6.36509	11.4879	9.0288	5.46836	11.2442	7.66363	12.1062	9.64061	7.01688	10.0039	12.0743	8.19161	3.09924	8.03127	4.60195	6.11575	7.8588
TCGA-NJ-A4YP-01	C1	9.22446	0.66849	10.5235	1.96171	6.87487	5.08479	5.22632	5.71351	10.1988	7.59556	2.61676	9.9331	6.39946	11.3094	9.28978	4.11462	8.4892	10.6165	5.294	2.30999	7.03743	2.30289	4.82817	6.84665
TCGA-67-6215-01	C1	9.5915	0.546057	9.99738	2.99851	4.88586	6.02173	5.64897	6.0308	10.0249	7.89122	3.1777	10.6046	6.00295	10.7341	7.54274	4.96639	9.19695	11.0728	6.86435	1.96935	6.68294	3.04146	5.35675	8.2769
TCGA-44-8117-01	C1	8.81394	2.04361	9.0216	1.50787	7.77197	6.96227	6.91612	4.99981	8.85716	6.15619	2.14326	8.57293	5.42474	9.95587	7.56714	4.06157	8.26152	10.2547	6.29357	1.74342	5.58951	2.61221	4.52765	7.03792
TCGA-97-8175-01	C1	9.61651	1.17914	10.9546	5.03053	5.34286	6.33518	6.29832	6.96899	11.8906	7.08964	3.79189	10.5942	6.90032	12.2838	7.53881	4.35083	8.95005	11.2397	6.62976	4.14958	8.04378	3.91189	5.55036	7.47298
TCGA-55-8616-01	C1	8.91049	0.299597	9.51232	3.52849	6.48178	6.57033	6.0605	4.35899	9.65776	7.0894	3.27154	8.76538	4.7797	10.254	7.81301	4.10473	8.07938	10.2613	5.93467	2.10019	6.52873	2.16194	4.7334	6.66407
TCGA-97-8177-01	C1	10.2447	2.81943	11.302	4.93057	8.70852	6.16797	3.78562	8.29677	11.1924	9.22433	4.92612	12.3215	8.13964	12.5277	9.38323	6.89502	10.894	12.8965	7.25417	4.1254	7.85893	4.25467	6.94971	9.54214
TCGA-97-A4M0-01	C1	10.0798	1.94331	11.7418	6.73148	8.96009	7.48022	8.33865	8.18746	11.9701	9.21618	4.56525	11.7364	8.07473	12.548	9.43187	6.81335	10.4683	12.1227	8.3234	3.73616	8.69766	4.2676	6.40712	9.26919
TCGA-44-4112-01	C1	8.46233	1.10646	10.1056	2.27197	5.12272	5.0246	5.6974	5.29139	8.90073	7.5713	3.21397	10.1623	4.36325	10.2448	7.45164	4.5587	8.53805	11.753	6.47417	2.36178	5.68776	1.23678	5.47652	7.74514
TCGA-86-7955-01	C1	7.65313	0.190748	9.79705	2.03069	3.32355	0.947361	2.91136	3.0112	8.9578	5.92684	1.23463	6.27341	4.57285	9.01491	4.77833	2.01504	5.29729	7.21499	3.8837	0.858175	4.55671	1.56468	2.30667	3.96632
TCGA-86-A4P7-01	C1	10.0202	1.0745	10.7902	2.37269	7.88984	5.33488	4.21269	6.58186	10.0891	8.38764	3.92784	10.8899	6.5743	11.63	9.81688	5.40388	9.33758	11.1988	5.82506	3.08791	7.40683	3.84343	6.56132	7.84917
TCGA-44-7671-01	C1	9.32097	2.20046	9.38416	2.54927	5.77758	3.76194	4.68122	5.25395	9.12085	6.53035	1.69762	8.69098	4.84631	9.56442	6.26757	3.78736	7.43742	9.34285	4.34615	2.49028	6.50679	2.92852	3.66457	5.15977
TCGA-55-7574-01	C1	9.93691	1.316	10.6199	3.9798	5.96121	5.49884	5.93727	7.15051	10.6979	7.51117	4.92822	10.488	6.80783	11.694	7.04034	5.89666	9.42415	10.9692	6.48614	2.67845	7.63091	2.65245	5.80841	7.9527
TCGA-05-5715-01	C1	9.38357	2.69299	11.1019	1.76209	5.51008	6.25835	6.72455	4.72168	10.8705	7.77759	2.16189	9.18816	6.96299	11.6536	8.32297	4.25691	9.13253	10.9337	7.13186	2.66869	6.86157	2.80548	5.78592	7.5511
TCGA-44-7661-01	C1	10.0898	3.24216	11.4939	2.07463	8.23302	6.38333	7.60558	8.12387	11.4857	7.88339	3.77111	11.1641	7.20816	12.105	9.02188	5.69829	9.74296	12.0885	6.47889	2.68615	7.97077	4.0044	5.97662	8.17732
TCGA-97-8172-01	C1	10.0533	3.48317	10.5148	4.05706	7.54624	6.61747	6.45579	7.12181	10.2421	7.74205	4.71784	10.4566	6.5394	11.176	8.66937	5.88523	9.83203	11.5161	7.23909	2.23777	7.27837	3.01614	6.17564	8.64081
TCGA-38-A44F-01	C1	10.2065	4.05681	11.6803	3.91747	6.39666	7.10772	7.5933	7.09014	11.7269	8.24002	5.10738	11.1646	6.67413	12.3987	8.81245	6.40341	10.118	11.6756	8.03666	1.51704	8.34687	4.85544	6.1487	7.34745
TCGA-97-A4LX-01	C1	10.6623	3.50124	12.0671	5.83875	9.15165	6.19676	3.15691	8.51758	12.0061	8.71656	5.1576	11.9928	8.20574	13.1882	11.1612	6.50123	10.3445	12.4316	1.30093	4.34807	8.91984	4.31609	6.66296	9.11907
TCGA-73-4677-01	C1	9.66336	2.2264	11.2627	4.54099	6.67619	5.229	4.2328	6.17314	11.261	7.59555	3.2615	10.4403	6.32233	11.6033	7.45772	4.4221	8.68328	10.817	5.93639	1.93705	7.72063	3.34715	4.75071	7.34422
TCGA-38-4626-01	C1	10.0589	0.780281	11.1324	4.08434	7.93261	5.01206	3.44236	6.56576	10.6816	8.48704	3.19705	11.3753	6.22895	11.8463	10.3962	6.13317	9.74627	11.8821	6.21541	1.59402	7.33459	4.11446	6.11631	8.51063
TCGA-86-8280-01	C1	10.8364	1.21491	12.5296	3.94979	8.25831	7.66987	6.53999	7.56214	12.4622	8.74177	4.00997	12.1324	5.81001	13.1855	8.99142	5.96371	10.4486	12.3298	7.86253	2.19408	9.03133	3.48169	6.608	9.15895
TCGA-97-8174-01	C1	9.82009	1.3932	10.9375	2.5902	7.84501	4.39734	2.76188	7.16366	10.5324	7.11393	3.64015	10.5213	6.69613	11.1185	9.531	5.64069	9.30652	11.0521	5.37313	1.71875	7.22753	2.98227	5.22243	8.22666
TCGA-55-A48Y-01	C1	8.17402	0.963901	9.58995	1.18792	5.33568	0.661413	0.537091	5.49878	9.30062	6.10504	3.00672	8.78756	5.20841	10.2401	6.10687	3.59565	7.43204	9.63061	3.92534	1.14376	5.57673	2.243	3.94585	5.995
TCGA-78-7539-01	C1	11.3181	1.50438	12.6072	3.1973	9.98181	8.40979	8.66744	8.04079	12.9684	8.86617	5.59322	11.5666	6.0739	13.9417	11.0537	6.88202	10.4838	12.3756	7.82986	4.57559	9.95577	4.72316	6.42387	9.1832
TCGA-64-1678-01	C1	6.72602	0.422749	8.86972	0.28833	1.10914	1.89123	1.49568	2.4216	7.06692	4.83676	1.54019	6.66966	1.81995	7.96832	3.19584	1.15418	4.73109	7.9721	2.8147	0.171173	3.86156	0.792749	3.02377	3.57306
TCGA-73-A9RS-01	C1	8.80365	2.43587	10.4729	3.51694	6.04016	0.134355	0.256561	5.31223	10.7789	5.68621	1.82655	8.6944	6.00535	10.5467	7.58727	3.6379	7.72913	9.12392	3.78755	1.27656	6.34422	2.82326	3.65273	5.66842
TCGA-86-A4JF-01	C1	9.92201	3.17102	10.8415	4.29572	9.16532	7.36099	4.77381	7.07675	10.9211	9.24211	2.82865	11.7909	7.24712	11.7029	9.04669	4.92147	9.87348	12.0552	7.96949	2.86201	7.09674	3.86776	6.07242	8.7503
TCGA-78-8648-01	C1	9.97287	1.96615	11.0143	2.13522	8.26731	5.80326	7.52533	7.37998	10.8828	8.36281	3.68702	11.138	6.22358	12.1439	10.4687	6.39941	9.99968	11.8692	7.03534	3.06334	7.5476	3.34007	6.4632	8.6598
TCGA-44-6146-01	C1	9.41642	0.490654	9.86549	1.95454	3.29154	3.13412	3.57226	4.97016	9.71528	5.87194	1.43164	8.56438	5.9118	10.1686	5.80408	3.87293	7.02247	9.00561	4.55788	2.55199	5.87873	2.14301	3.3803	6.30335
TCGA-38-4629-01	C1	10.0306	3.55262	11.5448	3.2624	8.32439	6.00927	7.81383	7.58395	12.4525	7.66809	3.25531	11.366	7.52086	12.8588	10.4308	5.35429	9.72263	12.1057	7.24057	3.15196	7.75177	4.22222	6.35909	8.27084
TCGA-50-8459-01	C1	9.71497	2.03509	10.9818	5.08415	7.70508	7.05994	5.80778	7.64279	10.8741	7.79959	4.18759	11.1961	6.72413	11.7584	9.15766	6.24449	9.989	12.174	6.72373	2.19464	7.34267	4.29731	6.12085	8.52628
TCGA-78-7161-01	C1	8.15627	0.161122	10.7228	2.71416	3.23309	2.58635	2.56747	2.92599	10.8251	4.96803	1.21486	6.92849	5.15947	10.482	5.13755	2.02064	5.82351	7.96605	3.58113	1.86673	5.90746	2.13101	2.41463	4.91372
TCGA-67-4679-01	C1	9.81873	1.26854	10.3333	2.23663	7.62709	8.10624	8.35476	7.07424	10.1108	8.68609	3.79969	11.1977	5.6235	11.063	9.84077	5.84017	9.99603	12.2074	8.17671	1.86008	6.44543	2.32887	6.02701	8.94383
TCGA-62-A472-01	C1	9.00203	0.640461	9.89435	3.56615	7.19364	5.5474	4.29179	6.84902	10.2434	7.42822	3.14076	10.521	5.87147	11.1766	10.0701	5.24105	8.71926	10.8908	0.534029	2.58334	6.90084	2.21605	5.29954	7.73458
TCGA-62-8397-01	C1	10.2409	4.06355	11.0818	4.41855	9.56118	7.18827	4.96557	6.81726	11.7411	8.82314	3.16017	12.1148	6.83552	12.0774	9.30245	5.61736	10.4758	11.6132	8.22061	1.43877	7.40501	3.86769	6.16664	7.90826
TCGA-62-8395-01	C1	9.18112	2.55446	10.0808	1.80036	7.36828	6.44066	5.0037	6.41846	9.1751	7.76098	3.68878	10.4146	6.41045	10.163	7.75824	5.96142	9.28926	10.8302	6.4744	2.04203	6.65344	3.16404	5.63022	7.80224
TCGA-86-8056-01	C1	9.67309	1.96082	10.371	2.86386	8.93948	8.21105	7.39277	6.76574	9.68398	7.59752	3.60516	10.3198	6.14431	11.1793	8.77436	5.79383	9.40934	11.518	7.35682	2.92406	6.77591	3.40969	5.88418	8.66858
TCGA-99-7458-01	C1	10.059	2.15683	11.7357	2.17536	8.346	7.19684	7.19045	7.64119	11.5299	8.39285	3.93459	11.4335	6.31064	12.4985	11.0454	6.09848	10.1539	12.2115	6.78773	2.60752	8.16146	3.29784	6.23075	9.29733
TCGA-53-7813-01	C1	8.14185	2.77705	9.47377	1.68879	5.66493	3.03658	3.23655	4.47912	10.2525	7.33523	3.77306	8.72711	4.07296	10.5196	7.77484	2.98193	7.15971	9.72141	3.29101	1.19093	5.50193	1.9295	3.94512	6.32715
TCGA-78-7149-01	C1	9.41103	1.86827	10.086	0.989099	6.00603	2.76592	3.58867	3.87831	10.5073	7.14319	3.20215	9.28025	4.42753	9.97775	9.24554	3.40579	7.28506	9.27487	4.10719	0.85009	6.23576	1.24936	2.87757	5.41704
TCGA-55-6968-01	C1	9.16395	1.39763	10.6387	1.60037	6.00794	5.42573	7.68761	5.8913	10.607	6.85182	3.3794	9.13268	5.25141	11.7027	8.26279	5.03892	8.68161	10.9557	6.73133	2.30785	7.131	2.59592	5.57284	7.64575
TCGA-73-4670-01	C1	8.58187	0.113638	9.65033	2.0002	5.19431	2.78131	3.00491	4.51343	10.3211	5.329	2.28524	8.24761	5.92193	10.4598	5.5287	2.59712	6.5359	8.80448	3.93253	2.30836	5.98111	2.09424	3.49452	5.375
TCGA-05-4425-01	C1	9.72828	1.13946	11.0368	2.83771	9.08388	7.625	5.72368	8.47287	11.1224	8.33903	2.93595	11.9785	7.3738	11.9235	11.687	6.26043	9.84473	12.2588	2.62757	3.26157	7.78041	3.17338	6.47281	9.19418
TCGA-MP-A4T7-01	C1	8.90085	2.6239	10.1909	2.93166	6.77312	4.09652	2.11782	6.43776	10.1064	7.43074	2.52153	10.0412	6.51092	10.6897	8.2041	5.16213	8.98117	10.8395	5.02691	2.11734	6.64726	2.62204	4.71974	6.93062
TCGA-78-7167-01	C1	8.79675	0.411948	9.4322	2.10663	4.36701	3.28341	4.00443	3.91088	10.0113	5.3581	2.00913	7.5229	5.99094	9.48889	5.709	2.85518	6.77938	8.65378	4.16204	1.81469	5.30088	2.68065	3.03502	5.30874
TCGA-49-AARE-01	C1	8.50086	1.60428	9.27877	1.66029	6.14147	1.94087	0.606233	5.21541	9.629	6.15023	3.06354	9.08055	5.61269	10.194	6.37217	3.25782	7.51433	9.24679	4.77585	1.63869	6.86458	2.50519	3.52455	5.75985
TCGA-49-AARN-01	C1	9.83038	2.50261	11.109	4.72301	7.66145	6.92952	4.56589	6.29099	11.3829	7.73532	3.88625	10.6928	6.01529	12.4449	7.73161	4.7912	8.83532	10.6652	7.0239	1.98861	8.12089	2.5374	4.63677	6.47117
TCGA-49-AAR0-01	C1	9.55544	1.62852	11.1823	4.35313	8.40906	4.62138	1.51788	7.13924	11.0428	8.08302	3.76289	11.1598	6.36296	11.5197	10.7996	5.44326	9.84472	11.2834	0.442914	2.74802	7.65469	2.8341	5.56562	7.89433
TCGA-97-7553-01	C1	10.553	1.80015	11.2714	5.67807	7.76996	6.88009	7.66844	7.88032	10.9353	8.52173	3.84284	11.3669	7.24837	12.3297	9.46041	6.90516	10.4953	12.7581	7.93926	2.5713	7.79509	4.4526	6.74402	8.58558
TCGA-44-6778-01	C1	10.7292	3.1796	11.2692	2.11532	8.78623	2.97727	3.17707	8.88239	11.2093	8.41566	4.40087	11.9201	6.92128	12.1732	9.35751	7.29678	10.5829	12.5344	7.53074	2.91903	7.70802	4.43575	6.86234	9.46619
TCGA-44-6776-01	C1	9.06868	0.173508	10.2178	1.18825	6.44154	4.89244	3.51857	5.11949	10.421	6.55555	2.33952	9.36833	5.34896	9.89174	8.49889	4.49441	7.69574	9.84671	4.36082	1.31582	5.61494	2.27754	3.71281	6.59659
TCGA-49-AARR-01	C1	10.0293	2.01144	10.7351	4.92747	6.68869	6.6464	7.78172	6.94848	10.4835	7.96527	3.92012	10.4084	6.32977	11.61	9.32923	6.16451	9.47051	11.5582	7.28608	2.12977	7.39056	2.26757	5.46303	8.12893
TCGA-95-8039-01	C1	9.77515	4.63283	11.7834	2.98563	9.18869	7.03556	4.22878	7.83204	11.5675	8.65548	4.33769	12.0906	5.54576	12.5841	11.6774	5.76813	10.129	12.3247	0.881607	1.13144	7.8795	2.6495	6.29878	7.52783
TCGA-49-4488-01	C1	9.66376	2.72176	11.8379	3.92789	7.87721	6.30464	7.04039	6.46514	12.2477	7.20291	3.02998	10.5145	8.56078	12.8412	9.52537	4.29417	9.16968	11.4028	6.08655	3.1986	7.68497	5.09898	5.3318	7.23831
TCGA-O1-A52J-01	C1	11.4659	2.3151	12.4394	3.15129	9.12074	8.29398	8.72859	8.35132	10.9233	9.85862	4.96602	12.235	7.20027	13.1873	11.9258	8.62743	11.4769	12.7442	8.58633	3.02084	8.0484	4.30025	7.17451	10.0821
TCGA-97-7546-01	C1	10.1713	3.91146	10.2703	2.34354	7.59048	7.04261	8.97528	7.07192	10.7996	8.58637	4.95724	11.0429	6.59711	11.4403	9.93932	7.84192	10.7171	12.3507	8.25869	2.24701	6.95332	2.89331	6.27539	9.16517
TCGA-97-8552-01	C1	9.43186	4.88916	10.5086	4.74839	8.44071	6.41542	4.49836	7.86209	10.3098	8.67296	3.93805	11.9702	6.203	11.1648	10.3035	6.96195	10.5453	12.2231	6.43265	2.92673	6.94586	2.21564	6.49002	7.97181
TCGA-49-AARO-01	C1	10.0718	3.19461	10.3313	4.39526	7.56285	6.96319	7.57246	7.82918	12.2251	7.88976	3.72653	10.9113	6.42083	11.6636	8.58978	5.4228	9.43093	11.3178	7.20173	3.34555	8.59814	6.53228	5.61588	7.48192
TCGA-L9-A444-01	C1	10.5468	2.31246	11.4805	4.36618	9.08002	7.48657	7.5233	8.36263	11.5363	9.32596	5.23182	11.8059	7.6711	13.1107	10.989	6.55857	10.1576	12.331	6.14646	2.99997	8.27471	5.06045	6.49737	9.09845
TCGA-55-8097-01	C1	9.63635	3.32277	10.482	3.15374	6.45451	7.06145	5.60739	6.54555	9.76188	8.47247	3.55589	11.3726	5.93442	10.5621	8.60651	5.67972	9.76797	11.5057	7.64628	2.04531	6.19238	2.23212	5.6346	7.91908
TCGA-J2-A4AD-01	C1	8.78482	1.17568	10.3496	2.10596	6.24768	3.76024	5.26221	4.92619	10.2294	7.07881	4.35982	8.761	6.43214	11.078	7.16812	3.5863	7.341	9.20006	5.64776	2.7664	6.47112	3.60697	4.10036	5.74665
TCGA-L9-A443-01	C1	9.1864	3.00566	10.0977	3.90417	6.17692	5.85414	6.82111	4.70055	10.1917	7.55499	3.74884	10.2226	5.81639	11.2073	7.92624	5.31407	9.10047	10.619	7.13096	2.14911	6.95692	3.7551	5.14937	7.67856
TCGA-95-7043-01	C1	7.97675	0.320926	8.62804	0.930918	3.72122	2.74358	2.76077	3.12516	9.261	6.04332	1.35834	6.90502	4.65744	9.17161	5.11229	2.56562	6.11183	7.85938	3.60924	0.97662	4.69938	2.33128	2.52229	4.64394
TCGA-44-A4SU-01	C1	9.49194	1.14575	10.9629	3.09099	6.44469	6.03558	5.50277	5.10036	10.9313	7.40259	3.74089	9.24574	7.35883	11.6451	7.80479	4.23875	8.29061	10.3481	6.03596	3.39464	7.43996	4.04852	4.65434	7.0526
TCGA-55-7725-01	C1	9.55591	4.89332	9.906	2.64145	6.37751	6.43041	6.71815	7.58422	10.5024	8.71353	4.14911	11.3845	4.21626	11.5851	7.82188	6.60677	10.1722	12.1128	7.76837	1.14969	6.16227	2.39927	5.82337	7.73611
TCGA-93-A4JO-01	C1	9.9402	4.36462	10.8815	2.92611	6.44909	6.9314	6.55119	7.51801	10.7414	8.19993	4.01231	11.0782	6.81692	11.5615	8.36459	5.92158	10.0923	11.4598	7.21076	1.59303	7.76224	3.72153	5.98692	7.06624
TCGA-55-7911-01	C1	9.84298	1.24738	10.9034	4.15109	6.32421	3.9545	6.38652	6.44407	11.2064	7.64184	3.68069	10.0428	5.99578	11.902	8.55477	5.1645	8.78524	11.1293	6.51603	2.41466	8.19656	3.98871	5.49209	7.72473
TCGA-55-A492-01	C1	8.91531	1.46097	10.6568	2.35058	4.82361	4.7611	5.22252	3.99962	10.9786	6.47554	2.36584	8.87997	6.48177	10.3317	6.68365	2.79584	7.53331	8.82735	6.30842	1.9839	6.85437	2.80859	3.61093	5.81605
TCGA-91-8497-01	C1	10.1093	2.09964	11.2533	2.79218	8.39679	7.01756	5.85069	8.01586	11.3649	8.58456	5.38274	11.6938	6.62237	11.9812	10.8051	6.75165	10.4863	12.0983	6.52891	1.44968	7.4513	2.07005	6.1914	9.0716
TCGA-55-8621-01	C1	10.549	3.59262	11.0106	3.53348	7.30757	7.47742	6.84576	8.04445	11.1558	8.42612	4.10729	11.7635	6.7698	12.4477	9.00677	6.80161	10.2268	12.1991	7.83539	2.6966	7.76225	4.27532	6.07813	8.90683
TCGA-93-7348-01	C1	9.13258	1.88414	10.1949	3.25831	7.27176	4.40062	3.97483	6.64626	10.2248	7.64996	4.13383	10.3992	7.0193	11.1166	10.4106	4.97291	8.60562	10.8833	2.27415	2.54336	6.58838	2.26276	5.09179	7.70631
TCGA-97-7938-01	C1	9.71715	1.04651	10.2786	1.85707	6.31902	5.46428	6.06418	5.71823	10.1423	8.08372	3.51433	10.1735	6.44088	11.178	8.49946	5.99955	9.19957	11.4607	6.6943	2.61582	6.26014	2.71548	5.51113	8.18749
TCGA-93-7347-01	C1	9.98717	1.9979	11.1398	5.13179	9.29935	6.46776	4.43733	8.68448	11.2082	8.964	4.79535	12.115	7.31164	12.0318	11.659	6.90285	10.543	12.3925	0.404491	2.09631	7.53801	3.52812	6.46334	9.34697
TCGA-J2-A4AE-01	C1	10.1962	2.80995	11.6393	3.01004	8.63622	5.04086	2.4042	8.18517	11.293	8.94119	5.60109	11.7936	5.79251	12.5464	11.5299	6.70418	10.2791	12.1727	5.40194	1.91899	8.30827	2.77392	6.14377	8.95294
TCGA-55-6543-01	C1	9.48428	2.48285	10.7748	3.42311	8.00928	5.82981	4.24885	6.69963	10.1421	8.01921	2.54337	11.2177	4.37768	10.9383	10.36	5.24298	9.053	11.3318	6.03174	0.648346	6.1982	2.0085	5.44035	8.09551
TCGA-55-8299-01	C1	10.405	3.52025	11.5848	2.8109	5.86773	5.98606	6.07643	7.53018	11.7015	7.96739	4.65311	11.3251	6.26942	12.4999	8.21897	6.64285	10.0127	11.7568	7.34869	1.62785	8.29773	4.48175	6.08544	8.57581
TCGA-55-7903-01	C1	9.224	3.57512	11.4052	2.72281	5.5106	5.05826	6.35981	6.11788	10.1104	7.83178	2.60215	10.3025	7.2818	12.0664	8.15526	4.39036	9.12513	11.1088	6.94352	3.54429	7.67264	3.27504	5.17712	7.78628
TCGA-J2-A4AG-01	C1	9.7618	2.12467	10.588	1.92534	8.1534	8.66304	8.28059	7.29534	10.3733	8.90431	5.16636	11.4879	5.55657	11.4752	9.58133	6.73262	9.95802	12.2888	8.00543	2.45166	7.0143	1.74795	6.63792	9.10892
TCGA-NJ-A55R-01	C1	8.78602	1.99552	11.2138	3.64635	3.85895	3.38566	4.90588	4.20593	11.4544	6.96483	3.77358	8.04322	7.12266	11.4198	5.78736	3.33899	7.38234	9.10984	4.79851	1.71352	7.37364	2.81155	3.8625	4.65928
TCGA-44-7659-01	C1	9.54855	0.924577	10.6372	3.74881	4.93393	5.37119	6.31032	5.69184	10.8644	7.6164	3.73985	9.95193	6.53272	11.6717	8.14326	4.08914	8.56372	10.6027	7.27781	1.06452	7.32536	2.84588	4.84115	6.95218
TCGA-55-A4DG-01	C1	9.83021	3.30253	10.6695	3.29143	8.57445	8.17183	4.71933	7.51113	10.9993	8.56427	4.41163	11.4778	6.58861	11.7212	8.16336	5.66284	9.66966	11.5098	7.67708	2.85942	7.41057	3.96874	5.91248	7.73953
TCGA-97-7941-01	C1	10.2039	3.90308	11.0497	4.5455	6.98951	5.46513	4.51611	6.70247	11.0863	7.62931	3.17724	10.5395	5.53998	12.0875	7.49799	5.63326	9.33286	10.8255	6.86114	1.98743	8.00381	2.52323	5.04204	6.84422
TCGA-55-7573-01	C1	10.2185	1.15105	11.34	5.14415	9.52896	7.76643	4.86159	8.42592	11.0839	9.2895	5.86709	12.4075	7.02172	12.106	11.9517	6.37828	10.7366	12.5873	0.780417	3.97124	7.2701	4.0728	6.64127	9.52718
TCGA-49-AARQ-01	C1	8.51081	3.19669	9.64581	4.22181	7.81401	6.40722	2.83884	5.78738	11.2145	7.91117	4.553	10.0932	5.78174	11.6992	6.04505	4.60417	8.57397	10.086	6.77818	2.79117	7.96699	3.32277	5.29391	7.31934
TCGA-91-6836-01	C1	8.15623	3.50532	10.5721	0.734109	5.30214	3.24723	4.92464	4.67013	10.6504	4.89863	1.90563	8.83441	3.70796	11.3436	7.77335	2.93323	6.83426	9.27296	4.31426	0.9593	5.94281	1.4044	3.06083	5.92717
TCGA-55-6985-01	C1	9.71315	2.87742	10.9831	3.30816	7.72615	6.23146	7.03402	6.65891	11.0546	7.20927	3.19332	10.4571	6.48679	12.1039	9.69342	5.32955	9.22943	11.3143	5.83836	2.18085	6.76919	4.17138	5.24474	7.59077
TCGA-55-6971-01	C1	9.83578	2.96513	11.068	2.56217	7.7912	5.2629	7.2666	7.1269	10.6223	7.71501	4.39204	10.5821	6.26263	11.8231	10.043	6.27287	9.46886	11.6482	6.41894	2.49682	7.26383	3.68096	5.87843	8.41233
TCGA-55-6642-01	C1	9.13763	1.55376	10.6245	1.81118	5.71327	4.42171	3.62707	5.76835	9.2042	6.1078	5.17499	9.45179	5.77668	10.959	7.76497	3.99215	7.892	10.0217	4.38394	1.89526	6.18179	1.67178	4.1207	6.44191
TCGA-49-AAR2-01	C1	8.99077	2.9413	10.3514	2.35503	5.79171	3.65041	4.17349	5.25561	11.2953	8.42136	3.55715	9.31697	6.07174	11.4579	6.58589	3.28663	8.36187	9.51246	5.82698	2.29543	7.59242	2.8789	3.92424	4.76011
TCGA-97-7547-01	C1	9.64871	2.45765	10.3683	3.74471	7.74768	4.12177	4.29643	7.19287	9.68123	8.64566	4.68604	10.4424	5.71371	11.6472	8.94082	6.78172	9.88638	11.5633	5.6716	2.79727	6.94117	3.95513	6.17012	8.57617
TCGA-97-7552-01	C1	11.0074	2.55861	12.1671	4.32251	7.24779	6.9655	8.1275	7.43766	11.7013	7.98803	5.18721	10.9907	7.22522	12.7029	9.02187	7.09845	9.8819	11.9271	7.38111	3.88391	8.77184	6.07285	6.28919	9.13488
TCGA-44-7660-01	C1	8.16935	4.94013	9.48101	2.90878	6.47437	4.67302	3.7523	6.01276	10.0837	6.61571	2.99888	9.30762	4.64454	10.5789	6.22187	4.17804	8.09	9.51037	5.7783	2.20082	5.71432	2.54212	4.1895	6.04506
TCGA-55-8091-01	C1	9.73782	3.10407	10.964	3.54389	8.8023	7.1737	3.98258	8.92975	11.1982	9.01363	4.17361	11.6763	6.89333	11.9035	9.4074	7.0433	10.4131	12.3422	7.05499	2.58793	7.09153	2.76423	6.22629	8.91286
TCGA-55-8301-01	C1	10.3943	3.5313	11.7967	4.40937	8.36656	4.84623	2.19281	8.12845	12.1068	8.10849	5.16734	11.3636	7.70888	13.0719	9.04964	6.10105	9.89412	11.8897	6.85694	3.11844	8.54194	4.28694	5.94234	7.70463
TCGA-55-8087-01	C1	9.27319	4.01719	9.99599	3.03956	6.53704	8.58115	6.45488	6.79206	9.18115	7.36965	3.18884	10.7264	5.32434	9.96912	8.14778	4.65677	9.56826	11.2465	6.53233	1.59644	5.93574	2.24543	5.49561	7.66667
TCGA-55-A494-01	C1	8.30628	0.708574	8.83542	1.82976	4.84451	3.50243	2.66268	2.56978	9.10657	4.74951	0.320561	6.14117	5.4453	7.94437	4.11399	1.13953	5.10115	7.01804	2.73656	1.5823	4.58738	2.09557	2.3435	3.91485
TCGA-55-7728-01	C1	9.78945	0.748669	10.5352	3.61911	8.10358	7.60707	8.5275	6.28395	11.1466	8.48036	3.70255	10.4794	6.28942	11.7369	9.42394	5.44077	9.81903	11.6874	8.6539	2.91628	7.91824	3.25507	6.48857	8.65013
TCGA-97-7937-01	C1	8.32048	0.0991044	9.1137	2.37974	7.20961	4.03988	4.02916	5.4223	9.52633	7.23969	1.75334	9.93016	5.56918	9.91981	6.70297	3.38276	7.83497	10.3227	6.02594	1.63203	4.7151	2.43738	4.64272	6.68229
TCGA-55-8514-01	C1	9.12257	3.10554	9.69822	3.81514	8.6873	6.06572	3.69772	5.92915	10.3449	8.15951	2.21522	10.8413	4.95098	10.7434	8.00756	4.11115	8.21457	10.5294	6.97476	1.50053	6.04127	2.41983	4.99965	5.99457
TCGA-55-8511-01	C1	9.81375	1.807	11.0979	2.37377	7.61342	6.17725	6.85141	7.35817	11.5352	7.64273	4.44797	10.399	6.49296	11.6119	8.69732	5.73697	9.53547	11.401	6.51171	2.06059	7.50179	3.91033	5.81103	8.26163
TCGA-55-8207-01	C1	9.28351	2.94659	10.3981	2.73311	7.20561	6.74224	7.56995	5.69354	9.99357	7.72066	2.6696	9.85332	6.1453	11.0228	9.08464	5.46782	9.34019	11.7234	7.7682	2.3815	6.59557	3.06642	5.64386	7.82152
TCGA-55-7815-01	C1	8.48194	2.52657	9.91253	1.75626	5.32386	4.78422	7.08998	6.48114	9.81814	7.39668	2.39218	9.64509	4.30926	10.6234	6.96629	4.58032	8.20401	11.0946	6.92845	1.30752	4.8556	1.49962	5.06541	7.40982
TCGA-93-8067-01	C1	8.77047	2.5862	10.9832	1.28268	5.27946	4.39594	6.39952	4.32405	10.7126	6.82794	2.42921	8.66073	7.58962	11.6744	7.71743	3.54433	7.9981	10.0727	6.74734	2.13599	7.08515	2.08804	4.124	5.26902
TCGA-44-A47A-01	C1	9.82712	3.64526	11.4087	2.42008	7.41908	8.53478	7.18697	7.79423	11.1898	8.55834	3.88793	11.504	5.86043	12.1898	8.7189	6.14763	10.3594	12.0444	7.21814	1.69285	8.21638	1.06216	6.19228	8.83904
TCGA-55-8204-01	C1	9.45103	0.327237	10.3325	3.18684	5.97219	3.61069	1.24154	5.24097	9.87558	6.11743	3.68787	9.08335	6.40296	11.3301	6.24314	4.30597	7.96008	9.96411	4.46556	3.2224	6.28423	3.46145	4.04072	6.66236
TCGA-MP-A4TE-01	C1	7.03233	0.265139	9.69265	0.604055	3.13499	0.946136	1.20826	2.32673	10.0644	4.09735	1.92479	6.05093	6.17212	9.0657	3.11642	1.268	4.88142	6.33294	2.38882	1.63576	4.13464	1.52271	1.81116	3.48535
TCGA-95-7039-01	C1	9.65781	1.87542	10.4428	2.85157	6.97327	6.411	6.07527	5.8107	11.1865	6.69691	2.77048	9.32964	6.0927	11.5667	7.36852	4.45596	8.32313	10.2544	5.84354	2.1394	7.02804	3.76507	5.1049	7.06118
TCGA-55-8506-01	C1	8.8047	1.81665	10.6237	4.42309	6.73978	3.63034	3.77122	5.91846	10.594	7.49096	1.4669	10.4689	5.54203	11.381	8.87643	4.13598	8.46938	10.8345	5.44705	1.83623	6.82537	2.38161	4.82376	7.15522
TCGA-91-7771-01	C1	10.1105	3.47367	11.318	3.46736	7.16299	5.17145	7.47569	7.247	11.5559	8.31291	3.94963	10.7619	6.97397	12.0674	9.09335	5.75885	9.81903	11.9938	7.14144	2.81557	7.55804	3.73554	5.99631	8.73038
TCGA-J2-8194-01	C1	9.19715	2.48502	9.48848	3.87983	5.09726	6.46043	5.92013	5.46376	9.84749	6.90207	2.75868	9.26575	6.01659	10.591	7.37576	4.59136	8.4218	10.6642	6.10628	1.55573	6.04721	2.95726	4.83563	6.63845
TCGA-55-8619-01	C1	10.4633	2.50121	11.1709	5.20887	7.07562	6.37988	5.53728	7.67325	11.162	8.33081	4.25964	11.4935	6.12406	12.1914	8.95714	6.44324	10.1307	11.9259	7.03885	2.10086	8.15838	4.15175	5.97662	8.81829
TCGA-55-8513-01	C1	10.2114	2.44138	10.8299	3.7175	7.07401	6.49219	7.03879	7.3694	10.9692	8.74836	4.29656	10.8963	6.82218	12.1179	9.37428	6.83361	10.3011	12.0258	7.45922	2.89421	7.67558	4.67339	7.07266	8.83115
TCGA-69-8453-01	C1	10.2786	3.34501	11.4675	3.28326	8.94236	5.28207	4.5825	8.60035	11.5954	8.64403	3.6154	11.9232	7.10463	12.5574	11.5823	6.60504	10.269	12.4702	2.60929	1.70409	7.80243	4.35836	6.86157	8.7433
TCGA-69-7765-01	C1	9.56222	3.14278	10.6632	3.93065	7.69088	7.11348	6.36797	6.59609	10.6162	8.17244	3.81402	11.0685	6.6252	11.8474	8.83941	5.36447	9.43787	11.866	6.83178	2.9455	7.08706	3.91245	5.50413	8.68624
TCGA-53-7626-01	C1	10.3433	4.15786	11.2785	2.60895	9.13178	6.55454	7.56982	8.61989	10.6526	8.83572	4.80861	11.8617	6.37137	12.0876	9.16925	7.1395	10.5289	12.4734	7.93927	3.16729	7.4426	3.52355	6.40559	9.21246
TCGA-50-5055-01	C1	10.3138	2.02794	11.8072	2.01201	9.32348	8.13327	5.55893	7.90689	11.4862	8.35662	5.95862	11.7742	4.87925	12.4634	11.188	6.31052	10.2055	12.4344	0.167844	0.749298	8.17663	1.83141	6.59214	9.02293
TCGA-44-2659-01	C1	10.541	1.15978	11.2488	3.22393	7.91252	6.48462	8.4216	7.74236	11.7071	8.76703	3.45043	11.1854	7.08206	12.2964	9.87068	5.71949	10.0472	12.0021	7.88511	2.50162	7.89631	3.45737	6.4166	8.97353
TCGA-NJ-A55O-01	C1	9.46285	2.67138	10.3681	1.93668	7.15899	3.63646	2.21273	6.94436	10.3979	7.53332	2.82766	10.2672	6.76002	11.3494	7.63056	5.44583	9.12735	10.7437	6.02908	2.47272	7.12262	2.74631	5.65042	7.43299
TCGA-05-5428-01	C1	8.13727	2.19639	8.79332	2.83388	4.35052	4.60294	5.92266	4.18738	9.57528	6.23394	1.20223	8.59379	6.07791	9.54332	7.7095	3.83547	8.12651	11.7079	6.43899	2.18898	5.29134	2.77364	5.8066	6.37653
TCGA-38-4627-01	C1	10.2838	4.20613	11.7736	4.49045	6.04553	6.27473	7.21779	5.62211	11.6072	7.93026	3.38352	10.1112	7.54133	12.4552	9.31169	5.19044	10.0154	12.0039	7.8139	3.6371	7.07424	3.46857	5.90002	8.15396
TCGA-75-6212-01	C1	10.2162	1.10684	11.4821	3.75901	8.1215	8.25236	9.1582	7.73494	11.2011	9.31096	4.49725	12.1081	7.59292	12.0055	10.4225	7.09505	10.6913	12.5285	9.25115	2.42547	7.83988	2.71748	6.20311	9.51664
TCGA-49-4510-01	C1	8.76383	3.98162	10.5797	2.23228	7.13312	4.51424	3.39131	5.44124	10.7855	7.60715	4.04662	10.2611	4.91726	10.7263	5.7738	4.53041	9.18087	11.2646	5.16673	0.435995	5.41969	2.20091	5.20225	6.78161
TCGA-MP-A4SW-01	C1	9.46649	1.77177	10.3489	4.54067	8.2592	8.37916	8.42638	7.87703	10.9507	9.37537	4.86714	11.3607	6.88322	11.5327	9.92591	7.02646	10.2859	11.953	7.73467	2.0688	7.16493	3.76679	6.46597	8.90656
TCGA-44-2665-01	C1	9.54164	0.926442	11.4238	4.61779	6.6876	9.3804	8.33708	7.79184	11.5583	8.5229	4.30207	11.3759	6.71038	12.3357	9.46081	6.09589	9.99095	12.6485	8.07599	2.36724	7.80544	5.73735	6.46041	9.16623
TCGA-55-6979-01	C1	10.2256	2.55422	10.8205	4.54399	8.12483	6.59021	8.10519	7.70823	11.4492	8.2689	4.46157	11.0075	6.94872	12.4617	8.879	6.55285	9.83353	12.1686	7.53164	2.70959	8.34951	6.41671	6.64154	8.4093
TCGA-49-4505-01	C1	9.87182	4.98767	12.121	3.29853	7.257	10.5564	8.42056	7.6233	12.2794	8.81675	4.76768	11.9199	7.5407	13.1295	10.026	6.76247	10.7182	12.6982	8.74431	2.15446	7.52248	4.45254	6.41176	8.20659
TCGA-MP-A4SY-01	C1	9.33926	2.03451	10.7738	2.5461	8.29146	6.19935	4.51921	7.26045	10.9197	7.61578	3.05733	10.9437	6.70662	11.5214	9.69317	4.83991	8.92134	11.1669	5.77251	2.62088	7.07373	3.33571	5.31545	7.45167
TCGA-86-8278-01	C1	9.72537	2.7636	10.9457	3.87192	7.65708	8.88984	4.75493	6.52403	11.615	7.90971	3.53308	10.849	6.49671	11.8543	10.3097	5.05735	9.29393	11.3665	5.59143	2.30721	7.67332	3.33358	5.05305	8.30803
TCGA-05-5423-01	C1	9.42308	2.34656	11.0802	2.39562	7.66427	7.67482	9.54361	7.49028	10.1922	9.08014	4.92047	11.2658	5.44554	11.2572	10.6046	7.13958	10.6003	13.4517	8.88197	1.759	7.09572	2.23004	7.98982	9.24551
TCGA-05-4397-01	C1	9.98553	0.621459	12.2954	3.07059	6.12774	5.72699	4.9317	5.99805	12.0329	8.34114	2.67067	11.1881	7.33285	12.7299	8.76205	5.31097	9.09768	11.773	7.34533	2.4819	8.37947	4.62766	5.91029	8.63741
TCGA-38-4628-01	C1	9.16731	3.42821	10.7127	2.8128	7.83409	6.40416	6.48811	5.91518	10.8107	7.57843	1.7147	10.3041	5.25293	10.8307	8.63501	3.6483	9.32756	11.877	6.91937	1.25882	6.1259	2.21709	6.5629	7.84193
TCGA-73-4668-01	C1	9.53753	0.376116	10.6795	2.1458	6.04518	6.62393	5.91301	5.12879	11.2783	6.84809	2.87976	9.08236	5.56744	10.9259	7.10896	3.41754	7.84563	9.90988	5.57161	1.24609	6.44873	2.43418	4.1857	6.7116
TCGA-78-7147-01	C1	10.6392	1.12312	12.4927	3.65468	8.04817	5.82335	6.1876	6.60333	12.4544	8.50606	4.65402	11.3122	7.72837	13.2754	10.8256	4.82849	9.59645	11.8659	7.23195	3.90506	8.72076	4.67165	5.54966	8.55871
TCGA-49-4506-01	C1	8.80151	1.715	10.7799	1.61318	4.96198	4.67631	5.17449	5.55603	9.65312	5.95369	2.82103	9.10147	6.01651	11.5225	6.83149	2.92432	8.02853	10.2453	5.07474	2.70272	7.20694	2.50945	4.57629	6.31465
TCGA-MP-A4T4-01	C1	10.1266	3.48706	11.9432	3.834	8.16505	4.91941	2.99878	8.39247	12.0422	8.29705	4.352	11.4698	7.31265	12.5013	9.19075	6.02866	9.9613	12.0531	6.38873	2.95467	8.40477	4.49752	6.37279	8.845
TCGA-78-7148-01	C1	9.30421	1.91116	10.7256	1.87622	7.24696	3.30251	2.98208	5.92499	11.2053	6.8798	1.9971	9.86834	6.58158	11.5508	8.6963	4.31741	8.13422	10.2301	4.97642	2.8292	6.98664	3.34664	4.02517	7.11534
TCGA-55-6984-01	C1	8.68089	1.80916	10.4426	2.00713	4.95173	3.02461	3.91835	4.20307	10.1339	5.82557	2.65565	8.00272	6.67967	10.7025	6.11846	4.1128	7.23333	9.00862	4.20788	1.61661	6.62456	4.86975	3.42659	5.22148
TCGA-64-5815-01	C1	9.70515	2.88052	11.0178	2.76323	7.16764	7.40651	7.51438	6.66451	11.0013	7.54257	3.38472	10.6943	6.61732	11.9348	8.94346	5.03555	9.45546	11.5747	7.54423	1.75823	6.66715	4.15555	5.45194	7.88382
TCGA-50-5932-01	C1	9.42816	1.59521	10.9294	3.61616	6.68662	2.85748	0.639759	5.75424	11.1486	6.66562	1.52784	9.76416	6.33204	11.3098	9.10592	3.68946	7.68014	9.88916	0.0572901	1.29313	6.54123	3.55041	3.86134	6.67979
TCGA-55-6983-01	C1	9.33179	3.01591	10.4065	2.23945	7.4426	5.82207	6.79617	6.56202	10.8967	7.58686	4.43288	10.0488	6.06338	11.1062	7.84811	5.46762	9.16709	11.0212	6.97617	1.87942	6.70585	2.95361	5.36893	7.42045
TCGA-78-7166-01	C1	8.10105	0.146989	9.29945	1.53245	3.74495	3.49848	4.85427	2.9362	10.4878	5.02069	2.15401	6.36253	5.14904	10.5252	5.40879	2.25366	6.2345	7.75822	4.72142	1.94905	6.48358	2.57872	2.41516	4.85745
TCGA-50-5045-01	C1	9.91349	4.16174	11.1951	3.27049	7.42707	7.78786	8.87759	7.00011	11.6225	8.65409	5.12753	10.7816	7.30349	12.2486	9.84189	5.80404	10.566	12.9579	7.99062	2.69306	7.80611	4.14117	7.065	7.87533
TCGA-86-8279-01	C1	9.09625	1.0248	10.7072	2.4984	8.55732	7.80737	5.52435	6.2582	10.6798	7.22106	2.97768	10.3711	5.10358	10.593	9.56015	3.55529	8.46278	10.9476	4.25704	1.53579	6.29912	1.13182	4.5669	7.40107
TCGA-86-8674-01	C1	8.31351	1.41438	10.66	1.33054	5.23962	4.09582	1.83073	3.68102	10.4125	7.04935	1.9601	8.77289	5.614	9.34166	5.65513	2.23101	7.03153	9.33956	4.4057	0.70257	5.63406	1.31139	3.16856	4.3556
TCGA-L9-A743-01	C1	9.91275	3.29813	11.3029	4.30149	7.81056	6.26136	5.43329	7.60966	11.2778	8.13106	4.77804	11.3975	7.6142	12.2841	8.65736	6.0723	10.0261	11.7122	6.76841	3.44437	8.33236	4.99654	5.94627	8.47454
TCGA-95-A4VN-01	C1	9.55269	3.05666	11.2254	1.88534	8.38019	5.14122	2.73845	7.28853	11.129	8.03469	3.66535	11.3437	3.05982	11.7496	10.5638	5.60302	9.46656	11.6546	0.217625	1.76091	7.644	2.241	5.85889	8.21829
TCGA-MP-A4TI-01	C1	10.2013	3.30145	11.776	3.1652	7.63426	6.39334	7.24205	7.7868	11.6221	8.29331	3.86405	11.2767	6.59563	12.566	9.59266	6.00594	10.2822	12.3393	7.61387	2.25138	8.27962	4.00796	6.46854	8.79081
TCGA-67-6217-01	C1	10.5416	4.82814	12.1921	3.73337	7.78055	8.04434	8.44158	6.67491	11.8901	9.07529	5.96031	11.3288	7.93035	13.2047	10.511	6.8595	11.265	12.822	8.53812	4.66029	8.40868	5.48295	6.41151	9.94228
TCGA-95-7567-01	C1	9.42272	0.69525	10.2565	4.11549	5.93612	6.0537	7.23788	5.26081	10.7528	6.86891	3.46212	9.09728	5.21123	11.3602	8.14276	4.18376	8.43066	10.6439	6.7417	1.71888	6.67957	2.07201	4.46881	7.34024
TCGA-86-8671-01	C1	11.0218	4.04372	11.9207	6.6144	9.11766	7.25978	6.21139	9.35119	12.0281	9.26283	5.50532	12.2205	7.76261	12.8468	11.7512	7.4652	11.2375	12.7194	5.60523	3.76284	8.8007	3.89528	7.23909	9.46652
TCGA-73-4675-01	C1	8.34596	2.96329	9.43278	1.03006	6.73786	5.76257	4.97101	6.60471	9.20208	6.96293	2.14401	10.3169	4.94499	9.90732	7.14408	4.24752	8.63777	10.8036	6.63713	2.24718	5.49621	1.56069	4.69696	7.13916
TCGA-49-4507-01	C1	9.63616	3.4454	10.1635	3.14654	7.68189	5.96928	4.63527	7.27377	11.1421	8.68185	4.27081	11.9267	5.51482	11.4507	8.39599	3.96685	9.62273	11.6348	6.67757	1.45102	7.83906	1.57263	5.50347	7.44462
TCGA-NJ-A7XG-01	C1	9.11688	3.22186	9.68194	2.30935	6.88033	6.55344	4.44993	5.11552	9.8483	8.33674	3.31486	11.0593	5.6327	10.3517	8.92633	6.20544	9.69284	10.8833	7.11684	2.73879	6.93099	3.59947	4.92065	7.69419
TCGA-50-5044-01	C1	9.5725	2.54512	11.5873	4.38599	6.99831	6.02917	4.17098	6.06633	11.4726	6.7428	3.19528	10.3071	7.35678	12.2501	7.00001	4.60305	8.83046	10.1762	6.7188	3.78089	8.3178	4.58407	3.92998	6.56255
TCGA-38-4632-01	C1	8.65026	3.17291	10.9043	2.76358	7.32811	4.31061	4.19165	7.58168	11.2676	7.02385	3.2261	10.782	6.46351	11.1183	8.41212	4.93134	9.14149	12.0642	5.85645	1.24085	6.32735	3.4227	6.19113	7.75934
TCGA-78-7156-01	C1	9.19431	1.03619	9.12826	2.3933	5.58217	2.74406	1.9512	4.83858	9.72168	5.37908	1.35987	8.44349	4.4033	10.083	7.55729	2.91261	7.01208	8.73049	3.6407	2.38734	6.10434	2.29746	2.97915	5.99723
TCGA-55-8512-01	C1	9.54291	0.303183	9.86294	4.99498	5.44096	4.16587	5.22308	4.89539	10.2245	6.92766	2.0296	9.3364	5.55565	10.8723	8.82429	4.40776	7.85703	9.77955	5.395	2.02747	6.20548	2.44276	4.21705	6.62525
TCGA-49-AAQV-01	C1	9.33557	2.99216	11.3695	2.37919	7.42009	5.985	6.84898	6.10997	11.188	8.03551	4.16722	10.6927	5.79371	12.2025	10.3489	4.93869	9.21819	11.0912	6.38948	1.58328	7.91937	4.21036	5.05383	7.42233
TCGA-69-8253-01	C1	8.78519	0.89007	10.0088	2.65223	7.42051	5.14904	2.72439	5.70304	9.99879	6.36983	2.81267	10.0187	5.11774	9.95133	9.50709	4.23697	8.00879	10.0765	0.551743	1.79109	6.19944	2.53834	4.03019	6.62173
TCGA-55-7914-01	C1	10.5189	2.55235	11.1557	2.71672	7.29492	6.02207	5.23117	5.45771	11.3638	7.72465	3.94049	9.79096	6.83977	12.2683	9.00785	4.51964	8.51664	10.7007	5.02273	3.7154	7.32195	4.23585	4.7739	6.72609
TCGA-L9-A50W-01	C1	10.1008	5.25605	11.178	4.03824	9.39301	7.77767	6.99205	7.53412	12.0288	9.55487	4.4506	11.8381	7.61119	12.3744	9.09853	7.0291	11.1393	12.016	8.04267	1.87283	8.35787	5.45877	5.75765	8.36986
TCGA-91-A4BD-01	C1	9.33289	3.43924	10.8133	2.95711	7.46987	6.55647	7.38031	5.99152	10.8935	8.22935	2.60795	10.5764	5.86928	11.5913	9.25853	4.81752	9.60129	11.294	8.32912	1.17734	7.46341	2.76482	5.61852	7.99577
TCGA-50-5068-01	C1	9.48675	4.15264	11.2538	3.39823	6.66723	7.02	5.16148	7.07639	11.0954	8.03776	4.95172	11.5028	6.02756	11.8002	8.74271	4.95539	10.2654	13.131	7.53561	2.12543	7.73218	2.4549	7.38343	7.94344
TCGA-55-8508-01	C1	8.71249	2.67102	9.79858	1.95227	7.07969	4.89664	4.63322	5.37805	10.3284	7.52039	4.79007	9.89108	5.80929	11.1176	9.82005	4.3553	8.59198	10.6568	4.69585	2.23656	6.46844	3.47582	4.4316	6.88675
TCGA-49-6744-01	C1	10.0447	3.85223	11.49	4.59104	8.99818	7.10613	6.19894	8.94997	11.5914	8.19853	4.90514	11.9077	7.65175	12.4343	10.9808	6.32306	10.2563	12.2796	7.04154	2.31298	7.37636	4.41319	6.12561	8.54003
TCGA-69-8254-01	C1	9.91535	3.58066	11.2791	3.14641	7.39583	5.72444	6.90358	6.47893	11.0505	7.48818	3.51916	10.5054	7.14497	12.0728	9.2489	5.60682	9.32213	11.2334	6.75752	2.80516	8.19646	4.42623	5.29953	7.19121
TCGA-55-7227-01	C1	9.65408	4.08742	11.3699	3.0491	6.69888	7.45269	6.64972	7.41802	11.8288	7.96004	3.75187	11.4121	6.93206	12.2399	8.46746	6.39582	10.2194	11.8908	7.68038	1.79376	7.76069	2.07362	6.04112	8.36864
TCGA-50-6593-01	C1	9.03753	1.57325	10.4915	1.66832	8.50718	7.17964	4.75466	7.48979	10.4423	8.23147	3.61765	11.3515	5.52476	11.0507	9.99527	5.75607	9.42427	11.6277	6.48413	0.389701	6.36369	6.44445	5.65342	8.41
TCGA-MP-A4TC-01	C1	9.67959	2.29066	11.5868	2.06313	7.44156	5.36022	5.05643	7.03526	11.5603	7.40128	2.76485	10.7103	7.30366	12.698	8.06932	4.54458	9.16692	11.004	6.29128	3.59029	8.22287	3.67311	5.18736	7.56541
TCGA-86-7714-01	C1	9.48174	3.58658	10.0197	3.23346	8.72951	9.27762	5.73244	7.80318	10.1548	7.99708	4.33543	11.3774	5.92578	10.9144	10.5138	5.92775	9.94896	12.0364	5.48587	1.66701	6.66637	2.61576	5.814	8.27576
TCGA-50-5051-01	C1	8.00668	1.93627	9.85725	2.89793	4.09954	5.21197	5.44008	3.43945	10.4998	6.29272	3.02813	7.77552	5.81741	9.61355	6.8273	3.61388	7.62742	9.05603	6.00834	1.89593	5.8898	2.54079	3.40382	5.53606
TCGA-35-5375-01	C1	8.91679	1.74185	11.0222	2.62752	5.70185	3.2093	3.02754	5.57985	10.7305	6.65092	2.27419	9.37847	6.37343	11.279	6.74467	3.37184	7.81154	10.8366	5.13823	1.32736	6.69226	3.38977	5.20619	6.75296
TCGA-05-4384-01	C1	9.37427	0.659625	10.1345	2.86175	4.96734	5.76361	6.08485	5.94804	9.81008	7.14519	2.33433	9.91358	6.50433	10.6108	7.86293	5.18659	8.88689	10.9768	6.76888	2.90798	6.64425	2.53617	5.27291	7.45059
TCGA-73-4659-01	C1	8.97414	2.44184	10.6844	2.85639	6.63476	4.5054	2.95634	6.24561	10.0287	7.40326	2.60454	10.1946	5.7695	10.8135	7.86322	5.62482	8.92723	10.9827	6.17653	2.12589	6.15741	1.75697	5.59804	7.32094
TCGA-05-5420-01	C1	9.83394	1.64462	11.4663	0.925828	6.86182	5.73417	7.96253	7.20857	10.6014	8.15613	4.6384	11.0922	5.0066	11.509	9.28431	5.66856	9.68437	13.2304	8.29001	0.621038	7.72754	1.70985	7.83936	8.47345
TCGA-MP-A4T8-01	C1	8.09506	0.434252	9.17346	2.09281	3.78219	3.25325	3.46049	3.09367	8.96252	5.48008	1.44082	7.52936	5.53169	9.74294	5.6388	2.35963	6.42165	8.35556	4.45344	0.822212	5.51102	4.4675	2.91931	5.07649
TCGA-62-A46Y-01	C1	9.83767	4.49953	10.4862	3.74534	7.27902	7.39968	8.71124	7.50356	11.2796	8.50925	4.45402	11.6671	6.77875	11.7646	9.70786	6.4175	10.389	12.1855	8.53287	2.65171	7.55705	4.01529	6.2344	8.1301
TCGA-MP-A4TD-01	C1	8.76517	0.982241	9.93754	2.14177	6.16507	4.38467	4.05979	5.79152	10.461	6.63923	4.0093	9.40289	5.81847	10.4557	6.19871	3.8873	8.04558	9.65005	5.64217	1.38577	6.43364	2.27549	4.49509	6.40584
TCGA-44-3396-01	C1	9.38025	2.38193	11.2523	4.05091	7.9696	5.97155	7.19126	6.99206	10.7759	7.39235	4.69589	10.8633	7.24952	11.75	10.2724	5.76282	9.28943	11.7511	7.39821	2.42454	7.52766	4.01916	5.93505	8.32015
TCGA-64-1677-01	C1	9.23458	2.58411	11.7143	2.47119	8.07349	6.24474	1.63679	6.01162	12.1916	6.99531	3.72812	10.0057	5.89716	11.9568	8.60459	3.92609	8.02327	10.6821	3.38022	1.38822	7.80619	3.24238	4.77123	6.78784
TCGA-NJ-A4YI-01	C1	9.14829	2.98483	10.1529	4.12743	7.6917	7.1955	7.25388	6.33482	9.86548	8.04535	2.70718	10.9169	6.05314	11.1565	8.52398	4.30707	9.28672	11.664	7.3382	2.23327	6.69642	2.58703	5.40702	7.97694
TCGA-50-5941-01	C1	10.8022	0.978991	12.8323	3.56169	9.8661	9.17891	8.96986	9.27107	12.5737	9.09989	4.93677	12.4092	9.07746	13.631	12.1063	7.2484	10.8407	13.1183	8.03225	4.68324	8.37814	4.88114	6.92322	9.40436
TCGA-95-A4VP-01	C1	9.34866	1.5955	10.2187	3.44283	6.61643	4.60887	5.45307	5.36437	10.9303	7.51189	3.76948	9.4998	4.94124	11.0703	9.12789	5.03683	8.664	10.0364	5.70935	1.36236	6.99791	1.97736	4.57238	6.73055
TCGA-95-A4VK-01	C1	9.54436	2.11074	10.2783	2.39979	5.12777	4.65341	6.09169	5.46004	11.0305	6.78831	3.74883	9.23766	6.47565	11.278	7.31205	5.18072	8.27517	9.96567	5.81728	2.18838	7.78769	2.68903	4.69931	6.26283
TCGA-86-8359-01	C1	9.09076	0.722598	10.0562	1.59486	4.16484	4.08846	4.7535	4.2334	9.52652	7.67085	2.25812	9.12107	6.3839	10.7358	6.31778	3.22603	7.59355	9.79528	5.49644	2.82291	6.61818	2.41241	4.36721	6.31925
TCGA-99-8025-01	C1	8.91075	1.94423	10.0361	2.95359	6.07822	4.50331	5.65841	5.0921	10.1147	7.10756	2.84721	9.57365	5.82516	10.6128	8.01354	4.00596	8.26519	10.2631	6.10076	2.06001	6.38224	2.23089	4.44644	6.93739
TCGA-49-4494-01	C1	9.52243	0.923623	10.9545	4.94802	6.99993	6.49954	5.89372	5.67703	11.2889	7.61429	2.35117	10.1242	5.99197	12.2641	9.38288	3.58958	8.82844	11.584	6.45407	4.14119	8.05049	3.67153	5.2896	7.74449
TCGA-78-7158-01	C1	9.49586	3.56725	10.1513	2.5481	6.71946	6.51219	7.09234	5.1149	9.97438	8.65597	2.61402	10.2682	6.76286	11.3691	9.5947	5.76263	9.70936	11.7586	7.72718	2.53896	6.80913	2.78722	5.7329	8.40167
TCGA-64-1680-01	C1	9.34061	1.27975	10.6018	3.21121	9.3027	11.5227	8.11405	8.66423	10.8046	9.013	5.27401	12.2583	6.94433	11.388	10.5285	7.10075	11.0684	13.2047	9.12832	2.99683	6.58745	3.1902	6.50356	9.21971
TCGA-78-7160-01	C1	9.9393	2.38615	10.9126	4.0197	7.57505	5.66644	6.27427	7.90691	11.0865	7.67386	3.59931	10.792	6.54372	11.6069	7.57729	6.29665	9.54235	11.5227	7.11756	2.37701	6.99784	4.67359	5.9873	8.46605
TCGA-97-8171-01	C1	9.65799	4.69998	9.28496	2.39946	8.33187	5.32128	3.82219	7.2945	9.84035	9.44871	4.17842	11.1904	5.79519	10.5863	11.4458	6.77213	10.7405	12.0604	5.80866	2.03742	6.47305	1.5912	6.63653	8.81427
TCGA-49-6761-01	C1	9.06439	1.14412	10.381	2.84505	6.82078	5.06778	4.42515	6.43174	11.3753	6.64097	2.64273	10.1446	6.00334	10.9241	8.94106	4.46036	8.48147	10.4264	5.16901	2.18649	6.76129	3.268	4.54194	6.96437
TCGA-MP-A4T6-01	C1	9.84824	3.26017	11.1314	3.64736	6.19795	7.46134	6.82753	6.31961	11.4671	8.88993	3.53119	10.6755	7.19743	12.2805	8.79824	5.17191	9.47867	11.5375	7.70881	2.16239	8.34779	2.98963	6.08096	7.75196
TCGA-55-7727-01	C1	9.27073	1.65298	10.118	3.84933	6.72328	3.13883	3.20483	7.75102	10.7213	7.939	4.5595	10.6361	5.53101	11.4231	7.78739	6.11951	9.09222	11.8216	5.21023	1.31111	6.67298	7.57336	5.48622	8.14776
TCGA-86-A4P8-01	C1	10.91	3.84393	11.3141	5.80765	7.97406	7.31295	8.14801	7.35751	11.2239	8.87095	3.59432	11.2839	7.68757	12.0935	9.6522	6.41455	10.5227	12.1424	8.1506	3.16476	8.23097	5.40291	6.89128	8.9796
TCGA-49-AAR4-01	C1	9.52151	1.00741	11.2393	3.22631	6.40241	5.6872	5.61812	5.68871	11.4272	7.0923	3.85192	9.5159	7.4449	11.974	7.42862	4.30904	8.66178	10.2927	6.28126	2.1941	8.39677	2.7334	4.97716	6.89391
TCGA-55-6970-01	C1	9.63645	1.65063	10.7216	3.69917	6.71489	5.27474	6.72738	6.54938	10.3819	7.14013	3.29045	9.61999	6.54176	11.3561	8.68886	5.80576	8.93192	11.1748	6.12676	2.46091	7.0938	3.81972	5.5669	8.10018
TCGA-49-4512-01	C1	9.0518	1.03579	10.0839	1.77024	7.34128	6.11903	6.50124	6.0768	10.003	8.51235	2.31136	10.4667	6.14942	11.114	9.6297	5.02024	9.60133	11.3571	6.7853	2.4749	6.68449	1.93502	5.35843	8.49516
TCGA-91-6849-01	C1	9.26956	3.47061	10.5915	3.77696	7.41604	5.4586	5.89126	6.72976	10.7463	8.33912	3.84456	10.9772	5.84201	10.9516	9.93346	4.86339	9.11107	11.1552	4.93246	3.16849	6.74532	4.06109	5.56109	6.95173
TCGA-69-7974-01	C1	9.91165	3.38073	10.7956	2.82908	7.76611	5.81649	7.25256	7.42227	10.8186	7.79103	3.36056	10.5519	6.01513	11.6198	8.89525	5.99686	9.47799	11.6243	7.5104	3.17503	7.43567	3.84113	6.15785	7.99784
TCGA-97-8547-01	C1	9.20028	1.42288	10.4359	4.72506	7.73151	6.72805	6.97758	7.56671	10.7398	8.15839	3.79446	11.1289	6.96904	11.7294	8.72698	5.83484	9.46767	11.6785	6.41758	2.66606	7.08547	3.47581	5.30516	8.38965
TCGA-55-8615-01	C1	7.97117	0.659924	8.76732	3.4573	4.04332	3.68676	3.38679	3.6919	9.79447	5.14437	1.03581	7.51567	5.51975	9.33909	5.84852	2.25323	6.54244	8.48592	4.22689	1.10803	4.60146	2.7245	3.17063	4.92635
TCGA-55-7283-01	C1	10.2453	3.35351	10.9166	3.50295	7.39933	7.84317	8.22638	7.19702	10.5615	8.71553	3.96511	11.1722	5.62383	11.754	9.81468	5.80313	10.0964	12.3157	7.69747	3.08788	7.54545	3.81897	6.04234	8.72421
TCGA-78-7159-01	C1	8.61521	0.712764	10.1776	2.68361	4.64416	2.89611	3.41897	4.16181	9.82392	5.70402	3.7406	7.24273	5.38438	10.0707	5.34197	2.91203	6.23116	8.51781	4.40604	1.27029	5.49817	2.15814	3.23533	5.27365
TCGA-44-5645-01	C1	9.46248	4.74955	10.0421	2.72429	8.31725	7.17692	5.68628	7.74952	9.15857	7.73617	4.49252	11.2873	4.93182	10.8122	11.0538	7.3503	10.3948	12.0373	4.84429	3.07961	6.91693	2.012	6.08206	7.80921
TCGA-44-6147-01	C1	9.46671	2.16661	10.048	3.08157	7.05	4.16339	4.06122	6.25181	9.96778	7.59182	3.8791	10.3014	5.13713	11.0012	9.10987	4.75516	8.85695	10.996	5.13037	2.20264	6.42641	3.00684	5.66346	7.77677
TCGA-44-2657-01	C1	10.1951	3.07291	11.7084	4.04374	8.79891	6.30613	7.78874	8.23516	11.1401	8.58828	5.39505	11.7461	7.89848	12.4733	11.503	6.94355	10.5835	12.7756	8.15527	3.83116	7.56057	4.52508	6.76041	9.61064
TCGA-99-8033-01	C1	9.81858	4.54957	11.8423	2.92763	7.74341	5.47336	4.21086	7.10836	11.6094	8.86501	5.14202	11.4895	7.89807	12.5371	10.1894	6.13926	9.93909	11.8869	6.63838	2.98084	8.46612	3.85291	6.24114	8.18951
TCGA-93-A4JP-01	C1	10.6028	3.66899	11.7758	2.76457	9.11751	5.91935	4.91432	8.6593	11.5921	9.2263	4.10961	12.2391	6.76848	12.9119	11.6923	6.65406	10.2653	12.5698	6.62192	3.4191	8.88574	4.40549	6.55699	8.46977
TCGA-44-6777-01	C1	9.87352	3.59109	11.1386	3.95651	8.68533	7.19161	7.13681	8.83687	10.8534	8.64845	3.99103	12.3873	7.21725	11.9376	11.1896	6.99602	10.6465	12.7206	7.12905	2.71899	6.72314	7.49779	6.67314	9.65786
TCGA-91-8496-01	C1	9.54556	1.49332	10.4902	3.958	7.68254	7.31517	8.15505	6.94985	10.4155	8.92004	4.27204	11.9431	5.38271	11.0753	10.1917	5.10272	10.4883	13.1204	8.53193	1.41068	6.96863	3.03792	6.97434	9.16081
TCGA-55-7816-01	C1	10.4233	1.18163	11.0121	3.31098	7.35343	5.59435	6.04231	8.09198	10.6121	8.20967	2.29935	11.4077	6.95235	12.1192	8.63377	6.18114	9.76559	12.1654	6.4946	3.08371	7.91735	4.38623	6.38192	8.76348
TCGA-L4-A4E5-01	C2	9.03049	0.754623	10.6185	1.21391	5.30016	6.88854	5.19351	5.53438	9.64184	6.96864	2.42591	9.2422	5.569	10.626	6.31496	3.84562	7.75934	9.79649	5.19466	1.17359	6.31043	0.264468	4.20252	6.47751
TCGA-50-6673-01	C2	9.4261	2.2652	11.1627	1.98378	7.6222	7.62799	6.74267	5.07649	10.7431	7.15554	4.80562	9.3053	6.25932	11.237	8.27209	5.28892	8.63457	10.8614	6.77095	2.23898	6.55493	1.73605	5.29658	7.3686
TCGA-35-4123-01	C2	9.52462	1.30974	11.6295	4.11499	7.27486	6.67483	7.51198	6.64114	10.8832	7.64629	3.22665	10.7935	6.92294	11.9862	8.42215	4.69959	9.24109	12.2422	7.54676	3.56751	7.45717	3.31588	6.47064	8.38452
TCGA-83-5908-01	C2	10.5437	3.25246	12.5646	4.01057	6.95413	6.45754	7.97111	7.26981	12.3562	7.54876	3.6367	10.0904	8.69781	13.0328	8.61257	5.45429	9.24592	11.4526	6.70962	3.00017	9.22302	8.27891	5.94391	7.78376
TCGA-35-4122-01	C2	9.395	3.98956	11.7752	1.55299	5.88796	6.56348	6.37784	7.60067	10.737	7.85363	4.90453	11.9069	5.9312	11.7517	8.60562	5.31625	9.85162	12.8113	7.73701	0.432722	6.95901	6.67004	7.17704	8.37271
TCGA-49-4487-01	C2	9.57907	1.06769	10.859	1.84019	7.35251	5.50414	7.18684	6.9808	10.5466	7.38709	4.30151	10.1667	5.91824	11.4906	8.27894	5.64323	9.1351	11.0967	7.10012	1.80243	7.5793	2.8212	5.36107	7.90245
TCGA-MP-A4TA-01	C2	9.96837	1.95735	12.2008	3.15993	5.97683	6.07724	7.3155	6.31472	11.715	8.2544	4.99962	10.7566	8.39693	12.3595	8.62909	6.35619	8.95393	11.1312	7.412	3.97991	8.36484	3.90926	5.63957	7.97137
TCGA-67-3771-01	C2	9.48812	1.65648	10.1238	2.912	6.52822	5.90281	7.36645	6.63254	10.5242	7.3653	3.77267	9.73146	5.97632	11.376	8.27028	5.64923	9.05529	11.4449	6.49515	2.29801	6.50599	3.12802	5.82416	8.0896
TCGA-91-6835-01	C2	10.5297	2.73198	11.0936	4.67493	8.65662	6.89177	7.20519	8.8335	11.3743	8.32398	4.78065	11.7175	6.51262	12.2664	8.79087	7.09648	10.2818	12.3715	7.81598	3.1773	7.89803	2.9706	7.0946	9.55237
TCGA-91-6828-01	C2	10.08	3.50738	11.6209	2.48394	6.0977	6.96351	7.32915	7.15372	11.2929	7.75715	3.7425	10.6173	7.03041	12.0272	8.4803	6.58748	9.71605	11.8464	7.24834	3.15679	7.56282	1.91986	6.144	8.83409
TCGA-69-8255-01	C2	9.30333	2.58194	9.57777	3.64425	5.93612	4.02598	5.9929	5.84089	9.88369	6.76618	3.33031	9.08226	6.25859	10.7224	6.82192	4.81421	8.38811	10.178	5.43982	1.08239	6.23919	3.38741	5.37932	6.99082
TCGA-69-7980-01	C2	10.0047	1.45054	11.4857	5.73853	6.24819	6.03573	7.33608	5.78162	11.7559	7.64467	3.78129	9.54632	7.06368	12.9268	8.614	5.79884	9.38571	11.5984	7.021	3.27511	7.57126	4.09593	5.70606	8.42833
TCGA-91-6840-01	C2	10.0112	2.01315	11.607	2.73609	5.86997	4.34164	4.26949	6.41777	10.9903	6.55531	3.04744	9.76658	6.50686	11.6178	7.04582	4.73565	8.37318	10.2938	5.40868	1.2724	7.5789	4.29933	4.6789	7.30008
TCGA-86-7953-01	C2	8.9807	2.39368	11.0145	2.03216	7.64656	6.65016	6.24901	6.17723	10.5661	7.56897	2.58044	9.86696	5.84639	11.4975	8.40443	5.00724	8.83397	11.1709	6.37089	1.89509	6.43246	2.30062	6.30504	7.6308
TCGA-44-A4SS-01	C2	10.1503	1.70079	12.3461	3.82673	8.11682	3.04328	1.01442	7.42015	12.4387	7.29314	4.96485	10.8429	8.4378	12.9672	9.72884	5.34541	9.15701	11.1047	5.49049	2.76314	8.52782	5.04606	5.6172	8.00084
TCGA-55-8208-01	C2	10.0881	4.06725	11.5894	3.97061	7.60661	5.31036	7.12113	7.71033	11.3722	8.26129	4.44315	10.8564	8.13115	12.3357	9.26098	6.34295	10.1793	12.2344	7.05015	3.36067	7.80141	4.42118	6.55395	8.60787
TCGA-55-7995-01	C2	9.88775	3.52923	11.1787	4.15055	7.24871	6.46687	6.37134	7.68556	10.8973	8.07556	3.74294	10.9186	7.41849	11.6008	7.99284	6.15624	9.63103	11.6543	6.90919	2.66438	7.49312	3.63952	6.25932	8.57009
TCGA-97-A4M7-01	C2	10.0842	1.91783	11.5677	3.68116	9.65367	7.41422	5.8699	8.37116	11.6963	9.41974	5.07724	12.2965	7.73773	12.6385	12.1654	7.01057	10.6316	12.5241	0.630656	3.49776	8.12513	4.37982	6.71904	9.31621
TCGA-55-1592-01	C2	9.57932	3.30412	11.4316	1.57461	6.43926	4.51475	4.29507	6.83911	10.3223	7.91666	3.29155	10.9011	6.53324	11.218	8.4418	6.35925	9.21925	11.5938	6.61291	2.10699	6.75378	2.50691	5.96669	7.77425
TCGA-44-3917-01	C2	6.95491	1.63634	7.10713	1.62739	3.79484	2.7162	5.24103	3.99545	7.79988	4.94993	2.17296	7.00759	2.98163	8.8412	6.09666	3.69771	6.88911	9.72097	5.04745	1.48309	4.69617	1.34447	4.60727	6.30419
TCGA-05-4420-01	C2	8.09086	0.555084	10.4801	0.988138	3.78524	4.77187	4.76607	2.83628	10.879	5.62947	1.99774	6.85844	4.92556	9.5989	6.20612	2.6053	6.87515	9.15555	4.6687	1.27585	4.58006	0.987711	3.67186	5.59939
TCGA-75-5147-01	C2	10.1625	2.49616	11.2455	3.30018	6.35118	6.30987	6.35026	5.82387	12.0448	8.50772	4.41628	10.993	7.77011	12.7293	8.78077	5.62404	9.29205	11.9651	6.70221	2.78139	8.30934	3.51904	6.36951	8.15054
TCGA-75-7027-01	C2	8.74224	1.56801	9.76201	1.58588	6.01862	3.47362	5.59517	5.45618	10.1105	5.75518	3.06347	8.60282	5.74018	10.8264	6.39274	3.78208	7.75663	9.72736	5.60609	2.07133	6.18221	2.51453	4.1515	6.10952
TCGA-05-4417-01	C2	9.45547	1.66588	10.7464	2.24815	7.98921	3.64018	1.62522	7.03126	10.664	7.01126	2.76872	10.8366	5.56267	11.4794	10.0944	4.97067	9.05426	11.1689	0.893432	2.40611	6.10888	2.7809	5.19479	7.88993
TCGA-44-2668-01	C2	9.68293	0.977711	10.9518	3.74096	6.42385	5.51977	7.36835	6.88466	11.6376	6.68785	2.9287	9.86486	7.1899	12.4056	8.4205	5.26715	8.65949	11.2247	6.63183	3.51851	7.98152	3.8451	5.31081	7.95538
TCGA-78-8662-01	C2	8.30756	1.37886	7.62944	1.32765	4.91905	4.5878	5.6829	3.81666	7.84788	5.65886	1.04957	7.70114	4.58138	8.90394	6.65656	2.81466	7.06269	8.87535	5.27406	0.576592	4.77183	1.25312	3.39166	5.29147
TCGA-05-4390-01	C2	8.0073	1.55983	10.2341	0.568829	5.30142	2.58133	2.49775	4.91028	9.41132	5.8759	3.00743	8.88099	4.40745	9.86871	7.44202	3.16355	7.18617	9.3761	3.64056	0.755356	5.02364	0.697985	4.01489	5.57932
TCGA-44-2656-01	C2	9.63147	4.06356	10.178	3.90019	6.43689	5.75548	7.71059	8.18083	10.381	7.92197	4.14439	10.789	5.36432	11.5748	8.21457	5.85729	9.77862	12.0428	6.58503	2.38559	6.90172	3.06274	6.58513	8.45742
TCGA-71-8520-01	C2	9.6286	2.19117	11.3217	3.44898	6.68081	5.31223	4.53872	5.61323	11.3694	7.49176	2.16942	10.1967	7.80046	12.4787	7.7068	3.88325	8.52684	10.4347	5.90499	4.25029	8.08123	4.43322	4.91965	7.65589
TCGA-78-7143-01	C2	9.58335	1.47901	11.0346	2.635	6.67212	7.18664	7.35881	6.7511	10.9663	8.96102	4.38468	11.3741	6.5432	11.9046	9.28161	6.7795	10.0286	12.1293	8.33715	2.79647	7.61272	2.43747	6.51068	9.01889
TCGA-44-2662-01	C2	8.49532	3.22307	8.84275	2.33996	6.47846	3.00081	5.31151	6.01648	9.06052	6.40416	1.91304	9.27724	4.68752	10.2016	8.73253	4.97539	8.30467	10.5927	5.33234	2.70376	6.04317	4.5433	5.16836	6.7709
TCGA-62-A46O-01	C2	7.62143	0	8.42913	1.87431	2.44147	0.870797	2.07837	2.20689	8.63174	3.59815	2.20609	5.47939	4.75102	8.49241	3.54345	1.34067	4.33147	6.56839	2.59333	1.17677	4.73721	2.33877	2.16916	3.43797
TCGA-86-8075-01	C2	9.76607	1.14637	11.7234	5.39087	7.72444	5.64465	6.53961	6.21455	11.7275	7.47464	3.09091	10.3472	7.06601	12.418	9.64038	4.32859	8.62685	11.2415	6.28239	3.60332	7.33887	3.44439	5.79818	7.67147
TCGA-MP-A4SV-01	C2	9.51901	1.41862	11.0067	2.88926	7.91142	4.34072	2.57948	7.07319	10.9019	7.72092	3.74091	10.7815	7.04357	11.4438	9.25695	5.10646	8.9105	11.2198	5.21129	2.27939	7.46375	3.72605	5.43152	7.84764
TCGA-86-7954-01	C2	10.5643	0.962938	12.3294	5.67097	8.04154	5.93554	8.01062	7.79127	12.3457	8.75213	3.93033	11.3308	8.56034	13.4746	9.70012	6.77523	10.0786	12.61	7.94357	4.15651	8.94515	3.88335	7.13982	9.38796
TCGA-05-4382-01	C2	9.82095	2.91895	11.4503	1.88554	8.24514	5.76251	5.71107	7.99404	10.7756	7.68944	4.31617	11.4902	6.1727	11.8173	10.1245	5.48058	9.54426	11.9624	5.93879	1.63694	7.13015	2.07251	6.30045	8.5733
TCGA-78-7155-01	C2	7.54527	0.679984	8.91599	1.75422	5.00975	4.29242	5.47726	5.11999	7.965	4.90678	0.657607	8.07282	4.24675	9.16956	6.59814	3.66519	6.9776	9.29809	4.84163	1.38484	4.30481	1.51783	3.77597	6.23352
TCGA-50-6592-01	C2	10.2734	2.13401	11.606	2.18447	5.94882	5.38259	8.07257	6.24511	11.3228	7.6141	4.28913	9.86076	6.95347	12.1193	9.05843	6.26644	9.00073	11.4005	7.48822	1.52973	7.68299	2.81972	5.60093	7.72597
TCGA-38-4631-01	C2	8.83203	1.48063	10.8868	2.41327	6.53767	1.03564	0.177428	5.04581	9.87123	5.02731	2.86377	9.30141	4.03088	10.7456	7.66214	2.63711	6.82931	9.62738	3.17323	2.82224	7.42505	1.55481	4.23115	5.79597
TCGA-50-6590-01	C2	9.93803	3.01606	11.7016	2.18159	7.58972	5.47669	7.23943	7.0374	12.0629	7.19266	4.11222	10.5571	7.42748	13.1089	9.61651	5.32744	9.25226	11.3782	6.42413	2.4316	8.75959	3.87824	5.53663	8.15786
TCGA-50-5066-02	C2	9.34439	2.42217	10.4187	3.33338	4.9597	4.84115	6.31818	4.77239	10.3346	7.01004	3.08273	8.60865	6.94832	11.413	7.57135	5.17003	8.44079	10.6706	6.4103	3.23771	6.93146	3.93255	5.21667	6.96129
TCGA-50-5931-01	C2	8.47162	0.680419	10.194	2.47716	4.47836	1.84449	2.34231	3.14127	10.2427	4.77409	2.24192	6.94633	6.3765	10.7996	4.84051	3.07593	6.50451	7.79107	3.92313	2.59605	5.63516	2.60673	2.63757	4.93553
TCGA-38-4630-01	C2	8.58127	1.19013	10.7937	2.82887	6.02534	4.35948	4.11532	5.85713	10.0444	5.72367	2.08914	9.27746	4.31065	10.5453	7.96599	3.50125	7.57756	9.58884	4.26493	1.08585	5.93897	1.00003	4.69578	6.40955
TCGA-05-4403-01	C2	10.5518	1.62137	12.022	4.63865	5.40243	5.76445	6.01098	6.94548	12.1542	7.513	3.03852	10.9234	7.53107	12.6639	7.87795	5.20505	9.36663	11.4892	7.04842	2.10736	7.88083	2.8197	6.13388	8.32635
TCGA-05-4433-01	C2	10.7986	2.09386	12.0211	2.88376	7.27763	5.61353	5.67115	7.76377	12.329	7.83995	3.18943	10.8805	6.72851	13.3132	8.21716	6.36524	9.42314	11.4038	6.90175	2.21755	8.71211	5.39112	6.41305	8.38602
TCGA-69-7973-01	C2	8.24677	1.0579	10.5675	0.664636	5.96737	5.71159	5.28783	5.12105	10.415	6.40448	2.48256	8.80994	4.73559	10.1111	8.376	4.54178	7.75188	9.72117	5.39653	0.555356	5.71602	0.993217	4.5502	6.60505
TCGA-86-8358-01	C2	8.77837	1.68369	11.2873	3.13302	6.42389	1.65413	2.41723	5.92883	11.5701	6.11973	2.34222	8.99624	6.29286	11.4473	5.91515	3.93184	7.67448	9.50835	5.2941	2.42406	6.54635	3.02187	4.46382	6.45753
TCGA-44-5644-01	C2	8.05261	2.775	9.93923	0.578502	3.68581	1.86786	1.96797	3.67896	9.90016	5.95756	1.8291	7.29764	2.94995	9.27802	5.93728	2.30428	5.74007	7.60651	2.38715	0.391891	4.53861	0.397849	3.23229	3.59149
TCGA-55-A493-01	C2	9.29547	1.84503	10.2606	2.4027	7.62347	5.66622	6.75836	7.052	10.4089	7.86502	4.1013	10.5493	6.46135	11.6781	9.64655	5.5737	9.08352	11.2164	6.1277	2.7339	7.28178	5.51236	5.72102	8.02961
TCGA-55-7576-01	C2	9.45878	1.41593	10.4059	1.89318	8.09111	5.33009	4.20315	7.31811	10.4012	7.32188	2.79814	10.692	6.04604	11.4242	9.36024	5.13042	9.0367	11.2026	5.84455	2.52886	6.94858	2.53015	5.36141	7.73481
TCGA-86-8585-01	C2	9.46593	3.21585	10.4458	3.88294	6.73652	6.69892	7.22385	7.18044	10.949	7.49332	3.52925	10.3066	6.65111	11.1134	8.14094	5.04177	9.45859	11.3036	7.27114	2.86267	7.4187	4.03751	5.44795	6.58435
TCGA-44-8120-01	C2	9.45748	1.12906	10.1881	1.85379	7.0035	5.86502	5.79828	6.33042	10.6921	7.30215	2.89194	9.49874	6.38881	10.6539	7.95772	5.05541	8.99977	11.0635	6.54968	2.38281	6.5671	3.21762	5.29915	7.44387
TCGA-86-8073-01	C2	10.0942	0.805943	10.4459	2.87119	8.07445	2.96205	1.38402	6.92916	10.4394	7.55722	2.41184	10.873	6.38659	11.1823	10.2519	5.48653	9.25527	11.1692	0.78225	2.65945	6.62393	3.7313	5.67801	8.07474
TCGA-38-4625-01	C2	10.1636	2.3352	11.4275	3.49804	6.23809	5.67526	6.98622	5.90701	11.8627	7.56953	3.97161	10.2318	7.71769	12.7228	8.68346	4.86832	8.84553	11.4308	7.54143	3.05561	8.61555	4.32416	5.71478	7.89053
TCGA-44-A47B-01	C2	9.34378	0.576395	9.95766	3.01922	6.81679	5.33257	5.74946	5.54904	10.1478	7.34436	2.32014	9.61758	5.28503	10.6882	7.54088	4.59414	8.63066	10.7433	6.23787	2.09505	6.33926	1.98474	5.14981	7.82682
TCGA-73-7499-01	C2	10.3136	4.15979	12.1924	5.94192	7.87019	7.45265	9.42584	7.15518	12.5615	8.93823	5.00551	11.2195	7.82309	13.278	10.3102	4.9515	10.4726	13.0498	9.21437	3.06201	9.39574	5.9137	6.90604	9.42409
TCGA-86-A4D0-01	C2	7.75424	2.43422	9.00901	1.72867	5.27313	2.01011	4.24768	4.45066	9.86114	5.73499	2.04562	7.68596	5.17427	9.84622	5.3382	3.49223	6.98989	8.84216	4.44275	1.57372	5.02884	1.90472	3.92295	5.26871
TCGA-55-7910-01	C2	7.80678	0.965839	8.35218	1.89728	4.93754	0.74735	0.0746077	3.88197	9.50491	5.53195	3.02839	7.11291	4.59975	9.09006	4.05306	2.55298	5.84199	7.79307	3.18924	1.05357	4.07304	0.981056	2.74425	4.24273
TCGA-MP-A4TF-01	C2	10.131	0.277696	11.9789	4.49573	4.15644	3.95612	4.52049	3.88484	11.7783	6.19824	3.93768	8.26716	8.43956	12.7085	6.28755	4.05616	7.04834	9.23547	5.17468	4.55361	8.38737	5.07034	4.03058	5.40712
TCGA-86-7713-01	C2	7.77993	0.0422291	9.11903	1.64827	3.30713	3.91892	3.41979	4.32032	8.11135	6.21729	1.73586	8.13402	4.23551	9.23173	5.44246	2.97032	6.76145	8.77548	4.23274	1.12236	4.53794	1.49127	4.74103	5.63336
TCGA-55-8205-01	C2	10.3893	3.8207	11.599	3.87415	8.79041	6.92728	8.82996	8.69948	11.8149	8.67864	4.1971	11.6245	8.54797	12.8816	10.3827	7.56033	10.5076	12.7212	8.61293	3.54738	8.45429	4.08238	6.97487	9.58584
TCGA-86-8672-01	C2	10.1081	0.691152	11.2999	5.20299	6.97875	5.71911	6.41881	6.72229	11.8035	8.12906	4.33579	10.5227	7.20316	12.5584	8.38526	4.80276	9.19712	11.5945	7.28876	3.98646	8.74099	4.11156	5.4023	8.22176
TCGA-69-A59K-01	C2	8.91972	1.78783	10.3264	2.35992	6.12001	5.28054	5.14643	6.98345	10.4534	6.91057	3.53237	10.0636	5.58851	11.1768	7.1032	5.2279	8.51122	10.8877	5.98186	1.93447	6.75759	4.21638	5.1482	7.49349
TCGA-05-4424-01	C2	9.92408	1.62899	10.5587	1.89258	8.32925	3.60503	4.02279	7.74101	10.5483	7.99951	2.84793	11.0941	6.73844	11.4967	10.006	6.4544	9.50954	11.6509	5.90665	2.59159	6.53156	3.33059	6.01596	8.70408
TCGA-69-7760-01	C2	7.91557	2.21676	9.18562	2.15909	5.74189	3.81008	3.15896	4.04821	9.95426	6.5208	3.10476	9.01731	4.96495	10.3087	8.55576	4.46813	7.05604	10.0062	5.24078	1.79382	5.64851	4.80629	3.76175	6.48612
TCGA-44-8119-01	C2	8.8788	0.7792	10.4104	3.40653	5.7963	4.96453	6.6946	6.19764	9.62234	6.13258	3.01256	9.34466	4.83901	10.7521	7.67189	5.04819	8.38595	10.6692	6.33397	2.09118	5.89606	2.47879	4.58139	7.04359
TCGA-64-5775-01	C2	8.75447	2.05508	9.93679	3.70003	5.16029	4.35549	6.37159	4.12409	10.3903	5.86484	0.492146	8.36984	5.65298	10.7882	7.61566	3.16002	7.84402	9.49397	6.44507	2.02212	4.67455	3.31775	3.73684	6.48241
TCGA-73-4666-01	C2	10.4175	1.14064	12.2517	4.30529	6.72136	6.5188	8.42011	6.70536	11.727	8.42473	3.8273	10.4809	8.26367	12.8444	9.54906	5.93028	9.8354	12.2753	7.8844	4.14975	8.75724	4.86191	6.59948	8.92235
TCGA-53-7624-01	C2	10.2048	0.464284	11.8021	4.72383	5.45378	4.63661	4.54263	5.72594	10.8976	5.99348	4.54483	9.64009	7.11634	11.6616	6.59417	3.862	7.51335	9.71897	5.93677	3.52766	7.90222	6.5285	3.8858	6.37054
TCGA-50-6591-01	C2	7.98402	0.54386	9.44709	4.03654	4.19522	3.51507	3.3901	1.88549	9.73144	4.61287	1.91517	5.80593	4.93383	10.4729	5.28731	4.06	4.82003	7.67334	2.59303	2.57208	5.74065	2.41507	2.74362	4.43696
TCGA-86-7701-01	C2	8.98884	1.29176	10.0167	2.30808	5.29052	4.65981	5.86407	6.09222	9.9303	6.50144	4.37762	8.97065	5.51394	10.8633	6.52619	4.63317	7.86178	10.1447	5.00635	1.74884	6.10655	2.93928	4.61093	6.83558
TCGA-93-A4JN-01	C2	9.77339	2.85055	11.9664	3.64719	7.09861	5.47408	4.06382	5.59125	11.8765	7.56635	4.30159	10.2543	7.08077	12.5273	7.64447	5.33792	9.09536	10.7879	6.09619	2.48315	8.39703	3.60444	5.20026	6.19756
TCGA-55-8094-01	C2	9.33999	0.405517	9.61255	3.08605	2.49017	1.84521	1.38566	2.04017	10.7392	4.38091	0.919432	6.57288	5.69221	10.9154	4.04705	1.34106	4.86371	6.695	2.7687	1.04352	4.32504	3.16541	2.19743	3.23153
TCGA-50-5946-02	C2	9.49472	2.56537	10.5455	2.10132	4.87807	4.94716	5.29176	5.04176	10.3676	6.2395	3.36994	8.50951	7.04659	11.5107	6.71767	3.80621	7.66892	9.50389	5.0307	2.63293	6.57809	2.836	4.45514	6.34219
TCGA-50-5946-01	C2	7.99745	1.32338	9.24469	1.40681	3.89502	3.01525	4.37098	4.2281	9.35641	5.95619	1.51941	7.60722	5.78535	10.0803	5.96593	3.13082	6.73545	8.82632	4.10684	2.09053	5.58124	1.58646	4.62077	5.64188
TCGA-55-8507-01	C2	8.99411	4.00424	9.61043	2.24144	7.57115	2.61867	2.8045	6.34945	10.1715	7.08565	2.35392	10.1805	6.01994	10.5498	9.1186	4.84576	8.36593	10.4313	5.13912	2.19787	5.994	2.73641	4.57126	7.10964
TCGA-55-7570-01	C2	7.80511	2.01409	8.45322	1.55715	3.77081	3.06927	4.37085	4.74281	10.1794	5.38076	3.32997	8.079	4.96065	9.35899	5.26912	3.13347	6.88426	8.71531	4.53627	1.08918	5.03615	2.54954	3.313	4.28664
TCGA-93-A4JQ-01	C2	9.83776	2.22747	11.0398	3.08019	8.04276	4.40308	2.58527	7.53495	10.7873	8.00831	5.12916	10.979	6.53039	11.8831	9.9919	6.29582	9.46355	11.4082	4.38185	3.45682	7.89499	4.21423	5.9468	8.01789
TCGA-55-7913-01	C2	8.06249	1.77084	9.43572	1.32782	5.73191	3.57368	2.96993	4.53291	10.2647	5.37993	1.38299	8.31781	5.41046	10.2088	7.12221	2.67539	6.93285	8.76098	3.26441	1.1304	4.85659	2.44183	3.08181	4.82356
TCGA-55-7726-01	C2	8.70553	1.06843	9.67616	1.43877	5.44098	6.03484	6.90179	6.33557	10.2967	6.5279	3.18859	9.16053	4.9575	10.6299	7.20046	4.34857	8.30973	10.7794	6.14121	1.55001	5.03949	1.43882	4.62752	6.61841
TCGA-91-8499-01	C2	9.49764	6.04072	11.3493	2.08809	7.11391	4.73809	5.40355	7.12694	10.7323	6.84092	2.81519	10.198	7.26519	11.8697	7.16756	4.94155	8.85781	11.1203	6.18022	2.63458	7.04124	3.68994	6.01874	6.64259
TCGA-55-A491-01	C2	9.42443	0.516811	10.7445	1.94484	8.39061	5.30669	4.14808	6.37674	10.4776	8.01289	4.24385	10.8152	6.172	11.3704	8.2096	5.43089	8.80341	11.3534	6.36935	2.37827	6.88659	3.11041	5.84176	7.78092
TCGA-55-A4DF-01	C2	10.5681	3.57242	11.8495	6.07196	5.47572	5.4359	7.12479	7.15729	11.7399	7.92051	4.41687	10.3121	8.32504	12.9879	7.90079	6.10046	9.13843	11.4732	7.05233	4.30026	8.56648	5.58479	6.17705	8.15165
TCGA-55-8302-01	C2	9.54943	2.51247	11.4198	2.9808	7.19788	5.25145	6.18174	6.98108	11.3694	7.24153	3.40611	10.2399	7.96939	11.8018	7.42696	4.86715	9.08294	10.7774	6.21966	2.36287	7.51016	4.83592	4.95589	6.90518
TCGA-91-6847-01	C2	7.74698	0.0503086	10.1123	2.78811	3.69954	3.03191	1.59425	2.9945	9.39194	3.69271	0.586131	6.4159	3.54286	10.1872	5.9688	1.14294	4.82932	6.82415	0.140658	1.2333	4.95601	1.08547	1.53642	3.7369
TCGA-91-6831-01	C2	9.06462	2.3303	10.5555	1.31552	6.1934	3.79528	4.79929	6.98342	10.0983	6.29314	2.99372	9.72559	5.22386	10.8906	7.00361	4.64062	8.39364	10.4787	5.98447	1.00784	5.81983	1.33151	4.69199	7.43334
TCGA-44-A479-01	C2	9.37507	4.26381	10.368	2.17353	6.50055	4.68583	6.65727	7.20201	10.7219	7.58602	3.93444	10.082	6.31757	11.5147	6.98443	5.64301	9.22802	11.2061	5.2496	2.3148	6.95472	4.12189	6.00333	7.02768
TCGA-91-6829-01	C2	9.7787	2.4581	11.5498	2.85144	5.51421	5.19093	5.98747	6.26192	10.9984	7.20756	1.9451	9.79175	4.75648	11.9564	7.38505	5.10516	8.39006	10.9036	5.55891	1.48648	6.9257	2.16244	5.41746	6.89976
TCGA-55-8510-01	C2	10.1271	3.54876	11.4766	3.75059	8.09583	7.94833	9.00105	7.02473	12.0622	8.63117	4.26176	10.804	7.66879	12.6957	9.95023	6.22795	10.3183	12.0798	8.14195	3.26235	8.25554	4.06251	6.59756	8.87516
TCGA-44-7662-01	C2	9.38966	2.96207	11.4932	2.13072	5.01495	5.00007	6.2412	6.17675	11.0554	6.47708	3.1847	9.60137	6.06269	12.1722	7.58558	4.08111	8.53241	10.5108	6.4532	2.92848	7.44778	3.4646	4.71593	6.68458
TCGA-L9-A8F4-01	C2	9.15151	2.2484	9.57378	1.94254	7.23149	6.76163	7.50922	6.85604	9.92664	7.41437	3.90786	9.78948	6.00914	11.0938	8.44147	5.53553	9.42896	11.1955	6.62602	2.65511	7.29353	3.5219	5.55542	7.75521
TCGA-55-8096-01	C2	9.37969	4.03986	11.0058	1.93342	7.76188	7.53731	9.16443	7.45959	9.34902	8.91933	4.48919	11.0993	5.96719	11.2065	9.96743	6.65373	9.89262	12.1066	8.45033	2.9044	6.08523	1.90597	6.38066	8.86709
TCGA-69-7979-01	C2	8.70247	1.15452	9.62357	2.5508	5.71667	5.16123	6.04771	4.1246	9.89391	7.05883	1.7284	8.18798	5.42382	10.3468	7.35732	4.12769	8.23677	10.4042	5.88306	1.80842	5.61975	2.52837	4.79278	6.85044
TCGA-44-6775-01	C2	9.25473	2.48499	10.6054	2.95771	7.61532	7.07409	8.13293	7.17318	10.3109	7.36853	3.98704	10.5049	6.02805	11.6342	8.91423	6.2198	9.12536	11.6155	7.35714	1.84807	7.34089	2.23399	5.90664	8.41177
TCGA-55-8614-01	C2	9.56056	1.54772	10.4361	2.52535	6.6262	4.12895	5.21624	5.61923	10.6683	7.11817	3.08741	9.35671	7.36689	11.541	7.32631	5.17728	8.67486	10.1966	5.84678	2.46331	7.05045	4.03045	4.60404	7.16716
TCGA-55-7724-01	C2	9.149	2.55014	9.66017	1.01006	6.22996	4.75518	7.46779	7.3227	9.80885	7.92875	3.82606	10.3315	4.45193	11.2076	9.76741	5.83934	9.34263	11.7088	6.86039	1.09368	5.16301	2.06247	5.74096	8.13562
TCGA-69-7761-01	C2	10.5943	0.707671	12.0192	4.99344	8.30653	4.94399	4.6321	8.27999	11.8272	8.02501	5.04793	11.1603	7.1645	12.6706	8.51121	6.2719	9.61089	11.917	6.86372	1.81969	8.85855	2.96527	6.41293	8.73662
TCGA-91-A4BC-01	C2	9.574	2.82902	10.8892	4.17052	5.78873	3.44319	5.36957	5.57325	10.6739	7.1347	4.09523	9.153	7.09921	11.5891	7.21854	5.19216	8.4295	10.2176	5.71938	3.68792	8.1355	3.41109	4.75686	7.13235
TCGA-55-A490-01	C2	7.59876	1.05156	8.60076	0.821089	6.41048	5.88228	6.70015	4.85938	8.78019	6.53187	2.15618	9.07853	4.39919	9.20401	8.31921	3.8013	8.96145	11.053	6.46391	1.12488	4.18842	1.82306	3.93597	6.76804
TCGA-55-6978-01	C2	10.4495	3.63982	11.1787	3.3918	6.72159	6.36466	8.07395	7.56161	11.3844	7.58322	3.342	10.6872	6.75281	12.3371	8.80147	6.30223	9.80539	11.7784	7.58241	2.45359	7.71852	3.63422	6.23491	8.32993
TCGA-49-6767-01	C2	9.87824	1.11401	11.5207	3.20307	7.56992	5.11104	2.10876	6.83889	11.563	6.81286	2.27431	10.5055	7.479	12.3087	9.53001	4.25401	8.6104	10.9478	4.15398	2.94961	7.8032	7.7088	4.54503	7.61943
TCGA-44-7667-01	C2	7.51057	1.06061	9.16985	0.410599	4.04993	3.36723	5.1755	4.30682	9.25515	5.25198	1.24391	8.1593	4.73765	9.76883	6.17452	2.65776	7.08383	9.13135	5.22981	0.205883	4.80818	0.900725	3.12524	5.17544
TCGA-49-AAR9-01	C2	9.10595	1.9313	9.96419	1.65082	5.30402	2.65577	4.41884	5.20354	11.2984	6.10999	2.36814	8.24498	6.09707	10.6975	5.21845	3.52264	7.34144	8.75796	4.36244	1.95137	6.66424	3.19559	3.20044	5.21333
TCGA-55-7284-01	C2	10.6652	2.07426	11.4167	3.8729	7.83469	5.23306	2.6762	7.5472	11.3491	7.96016	2.99164	10.8043	7.2928	12.1243	9.90776	6.49707	9.52462	11.5767	4.45747	2.95709	8.06179	4.45276	6.15467	8.32577
TCGA-55-8092-01	C2	11.3065	1.43879	12.8355	6.19665	7.54121	6.81258	4.99264	6.23104	12.6672	8.90932	5.69353	11.7871	8.15566	13.2614	9.00531	5.22911	9.69992	11.6576	7.94063	2.60146	8.83182	2.51183	6.6355	8.88132
TCGA-55-7994-01	C2	11.1183	2.03527	11.8476	3.17716	8.16716	6.54647	6.58866	8.70496	12.5083	8.6641	4.83498	11.8536	7.58538	12.8697	11.0075	7.73777	10.0229	12.4085	6.50622	3.5798	8.25045	3.76928	6.66052	9.29239
TCGA-78-8640-01	C2	8.97333	1.06987	10.5416	4.21289	6.13658	5.7384	7.00717	6.10229	10.7153	7.19685	3.20687	9.32311	6.67254	11.086	7.76688	4.75378	8.35776	10.375	6.00892	1.67219	6.5637	4.32979	5.16104	7.04418
TCGA-55-5899-01	C2	10.0177	0.696878	11.2205	3.15516	6.06107	3.70959	4.82866	6.83202	12.5099	6.52166	1.47089	9.94312	7.5981	12.2332	8.63827	4.63435	8.46973	10.3907	5.0974	1.52914	7.67073	4.62736	4.84807	7.51997
TCGA-44-7670-01	C2	9.83819	2.4765	11.3196	2.78104	7.17087	4.35247	3.38633	5.54734	10.9348	6.39534	2.89692	9.57015	7.19537	11.3274	8.4816	5.16544	7.96485	9.8042	4.42099	3.34296	6.89798	3.6846	4.27797	6.55213
TCGA-86-8074-01	C2	10.1282	1.39293	12.2619	4.83431	8.77871	6.80793	5.44213	8.1227	12.1852	7.81542	3.2511	11.3362	7.03392	12.8487	9.1148	4.96995	9.27649	11.7781	6.78855	3.41193	8.40983	4.90927	5.56141	8.43733
TCGA-55-A48X-01	C2	10.3887	1.46498	11.9354	3.65538	7.78525	6.70643	6.46401	6.49178	12.0508	8.28462	5.28853	10.5607	8.18678	12.5439	8.84778	6.13672	9.66318	11.6463	6.63999	3.46519	8.64644	4.37177	5.84282	8.43094
TCGA-86-6851-01	C2	10.6853	2.90346	12.3049	3.72219	8.39057	9.0439	9.19495	7.82281	11.9931	8.60711	5.03418	10.8815	9.10606	13.1151	9.89934	8.10643	10.5595	12.7345	7.93143	4.25761	8.7478	4.51165	6.89091	9.17054
TCGA-75-5125-01	C2	9.70227	1.86809	11.1128	2.37361	7.61937	6.0183	8.22475	7.6869	10.6303	7.82588	4.9993	10.8833	7.10571	11.805	9.37794	7.09045	9.74189	12.1057	7.34439	2.20176	6.99366	3.37949	6.47531	9.03915
TCGA-55-1596-01	C2	10.1257	3.43582	12.0401	3.44392	6.26636	5.33903	6.21216	4.14442	12.5597	8.2725	3.26465	9.36921	7.93466	12.692	7.90038	3.93824	7.9473	10.157	6.22165	4.16159	8.93351	4.72044	5.64812	5.89866
TCGA-78-7150-01	C2	8.55849	1.16511	10.6991	2.78	4.96271	1.94795	4.12028	3.94158	9.96617	5.81171	2.95415	8.24546	5.27272	10.8927	6.90523	2.2799	6.1787	8.30094	3.98206	0.759672	6.5897	2.61937	3.20178	4.62399
TCGA-55-6975-01	C2	8.99837	1.52226	9.72846	3.32379	4.57118	3.7586	6.26831	4.08915	9.7077	5.70533	3.11307	7.85841	6.40895	10.6519	6.82618	3.12603	7.44401	9.47849	5.74237	1.29562	6.0767	2.93302	3.82014	6.23306
TCGA-05-4427-01	C2	9.2638	2.04338	10.6629	2.23186	6.97037	5.56967	7.25084	6.76535	11.3269	7.54618	3.77731	10.2274	7.06889	11.8461	8.79315	5.8843	9.06984	11.3879	7.12696	2.07173	7.30886	3.58478	5.61389	8.0543
TCGA-05-4432-01	C2	9.43955	2.91167	10.7782	4.29699	7.10981	4.71777	4.66824	6.77461	10.6703	6.79752	3.10442	10.1993	6.63854	11.6053	9.02986	4.87351	8.6403	10.6887	4.92311	3.18416	6.62961	4.18379	5.09791	7.37471
TCGA-78-8660-01	C2	9.50661	1.20947	10.4292	3.81634	6.77091	6.03802	7.3239	6.59072	10.773	7.62553	3.20159	10.3216	6.58321	11.7709	8.66451	5.99179	9.45285	11.0917	7.13508	2.01195	7.27085	4.47295	5.56763	7.8129
TCGA-55-6982-01	C2	10.1297	3.90976	12.1793	2.8037	8.42984	5.95056	5.49286	7.67809	12.1226	8.10637	3.83818	11.5217	7.3051	13.3211	10.389	6.46324	9.71031	11.7951	6.32332	1.04251	7.85311	2.87311	6.04393	8.48562
TCGA-73-4676-01	C2	8.61581	1.15033	10.0718	1.31816	6.05703	5.58688	7.03016	5.97275	9.48816	6.90076	2.95159	9.41302	5.63698	10.3807	8.37258	4.51113	8.40475	11.044	6.54557	2.8152	5.6472	2.2243	5.07886	7.45098
TCGA-86-6562-01	C2	9.14796	0.419583	10.5956	1.93152	8.16011	4.63709	1.18381	6.48305	10.5024	6.67896	2.52794	10.5193	3.89755	11.0489	9.73463	4.88374	8.47359	10.4373	0.463425	0.883673	5.98683	1.12822	4.73008	7.45935
TCGA-MN-A4N1-01	C2	7.64558	1.21707	10.0785	3.18514	6.73504	3.60572	2.70798	4.43387	10.5904	6.10334	1.3928	8.66001	5.93977	10.3647	5.82758	2.25764	7.16626	8.68211	5.01066	2.12161	6.31128	6.02425	4.45031	4.68065
TCGA-95-8494-01	C2	8.83453	1.03366	10.6574	5.61205	6.66094	7.04807	5.44285	6.97958	11.5825	7.73009	3.56406	11.3476	6.62771	11.5971	8.32445	4.33721	9.38862	11.2755	7.13432	1.99401	6.85112	2.65234	5.5363	8.28811
TCGA-L9-A7SV-01	C2	8.31223	0.911897	9.67583	2.04088	6.18133	3.79935	3.56834	5.40832	9.49483	5.94793	2.26435	9.18351	5.5184	9.95136	8.22922	3.87806	7.65641	9.45139	3.09871	1.33292	6.29466	2.64574	4.53262	6.44148
TCGA-49-6742-01	C2	9.4394	0	10.6645	3.40666	5.19843	4.19609	6.35065	4.21648	11.2842	6.98247	2.39462	8.5322	6.10653	11.3841	7.36793	4.46268	7.66672	9.49397	6.35308	1.88914	7.70296	4.80053	3.53967	6.37411
TCGA-86-7711-01	C2	8.53847	1.63092	10.2562	3.55817	5.57058	3.1143	3.32773	5.85271	9.88309	6.86116	3.2336	9.85313	6.44695	10.5189	7.38222	4.10791	8.00802	10.3305	5.50554	2.26558	5.95816	2.04249	4.31426	6.91093
TCGA-95-7562-01	C2	9.8176	3.19584	10.9246	3.4827	8.25945	8.04585	6.19873	7.52893	10.9986	8.11254	2.41095	11.2475	6.66175	12.379	10.4981	5.55723	9.57228	11.9753	5.83875	1.15532	7.45458	4.11047	6.10869	7.67576
TCGA-86-8055-01	C2	9.5822	2.8041	10.825	3.68888	8.53972	4.56982	2.23922	7.46938	11.1641	7.65861	3.85075	11.3646	6.10622	12.0427	10.7709	5.45366	9.14052	11.5565	0.854789	2.44839	7.01725	3.9615	5.40299	8.23158
TCGA-86-8054-01	C2	7.87287	1.90546	9.17443	2.09316	4.31051	2.70775	2.88654	4.92611	9.50978	5.42696	1.0927	8.49441	2.75762	9.2713	6.01061	3.60423	7.26094	9.2514	4.16738	0.603855	4.7572	1.59193	3.70673	5.08093
TCGA-62-A471-01	C2	9.15194	0.890155	11.1245	1.4779	2.87183	2.58592	2.17815	3.10883	10.7655	6.23229	2.20663	7.51615	6.21003	10.7247	4.50106	2.78631	6.23484	7.50764	3.95698	0.89683	7.34206	2.17038	2.81235	4.00729
TCGA-05-5425-01	C2	10.7831	3.94127	12.3263	5.50602	6.99809	5.20976	5.56056	7.93419	12.103	7.96908	3.9497	11.2149	8.39645	13.1231	8.34628	5.9547	9.79888	12.349	6.81124	4.25858	8.94784	4.94386	6.70502	8.18558
TCGA-97-8176-01	C2	8.53845	2.17392	9.84756	1.32236	7.30453	1.16881	2.75842	6.2217	9.5746	7.13587	2.92564	9.77022	5.64483	9.87942	6.8637	5.06805	8.47142	10.2506	5.91245	1.37789	5.75841	1.37998	4.78132	7.00683
TCGA-05-4250-01	C2	10.0748	3.15551	11.9629	2.04741	6.9017	6.14991	7.78027	5.94018	11.4804	7.62811	3.6992	9.94746	8.15987	12.9075	9.06308	5.86306	9.25965	11.6198	7.27583	4.63325	7.7728	3.89995	6.05374	8.30112
TCGA-05-4396-01	C2	9.78468	2.44417	11.4817	1.90379	6.3259	4.03527	5.32703	5.39815	11.5206	7.78348	2.14515	9.71544	6.83591	12.2511	7.99303	3.4797	8.50561	10.7063	6.70799	1.63018	8.04722	3.28964	4.9508	6.69018
TCGA-78-7145-01	C2	8.87082	2.69846	9.83051	3.6991	6.89612	5.32514	6.08905	6.11923	9.43689	7.22234	2.32398	10.0842	5.32142	11.0876	8.01932	4.80343	8.41227	11.1009	6.52539	2.29181	5.34834	2.6534	5.0548	7.38022
TCGA-05-4434-01	C2	10.2452	3.63579	11.5775	4.95417	8.40349	2.03596	2.20259	8.51518	11.5801	8.1974	4.77701	11.3482	6.72157	12.5111	8.84592	6.57614	10.0367	12.2472	6.99703	2.81102	8.38181	3.73554	6.54264	9.01278
TCGA-55-8620-01	C2	9.58406	2.20901	10.7127	2.64246	5.52928	5.06815	6.76054	5.05698	11.1426	6.50599	3.05724	8.68942	6.94946	11.4251	7.50347	4.81572	8.41223	10.3765	6.06304	3.16396	6.51092	3.70356	4.89	6.7174
TCGA-91-6830-01	C2	10.6434	2.59194	11.0475	3.313	6.59835	4.72776	4.6785	7.00129	10.9048	7.4392	4.81132	10.4666	7.12025	11.6332	7.86361	5.69394	8.94782	11.1574	6.08237	3.00962	7.61155	4.88469	5.37211	8.06228
TCGA-44-7669-01	C2	9.22106	3.68059	10.6477	3.27483	6.1726	4.31557	5.00072	7.11817	10.626	7.17479	3.53678	10.4365	6.91727	11.4518	7.48295	5.75966	9.14161	11.0197	6.00779	3.06647	6.5443	3.95138	5.63146	7.02821
TCGA-44-6779-01	C2	10.3315	4.30403	11.2675	2.95154	6.8121	5.76996	8.68151	6.66627	12.5196	8.21326	3.11134	10.548	7.33251	13.3625	9.98522	5.77603	9.94489	12.0338	8.47882	2.08102	8.30451	4.72518	6.11799	8.43743
TCGA-MP-A4TK-01	C2	9.19287	1.29476	10.575	2.26755	7.83721	6.10203	7.01291	6.67418	10.4317	7.62176	4.24686	10.5251	6.82458	11.2114	8.68326	4.91228	9.21957	11.4061	6.93205	1.57995	6.77476	4.90591	5.41097	7.84299
TCGA-49-AAR3-01	C2	9.98186	1.68377	11.8646	2.06925	7.39227	4.77244	6.73221	6.79511	12.0568	7.71815	3.79373	10.4417	5.91637	12.6043	8.17073	5.3691	9.29786	11.4878	6.69841	2.01216	8.66115	1.7449	5.55225	8.23681
TCGA-53-A4EZ-01	C2	9.36922	3.06218	11.0136	3.48762	5.13845	5.21494	4.65079	3.22564	12.1132	6.11022	3.42576	7.09166	7.25383	12.1556	5.94739	2.71154	6.95684	8.72513	5.11591	3.03339	7.45718	3.86231	4.00519	5.39915
TCGA-J2-8192-01	C2	10.0305	4.32021	11.1752	3.50019	8.445	8.48122	7.64542	8.12387	11.0386	8.61848	4.73039	11.6154	7.20065	12.1652	9.76956	7.19911	10.4874	12.6799	8.26059	3.35538	7.5556	3.82179	6.6928	9.43467
TCGA-55-6712-01	C2	10.6781	1.95057	11.9813	4.91192	7.34785	6.89929	6.50073	8.51977	12.4811	8.08538	4.49311	11.8848	7.80275	13.1791	9.16342	7.09001	10.1582	12.3037	7.69346	2.3897	8.0906	4.49313	6.12677	9.37125
TCGA-55-7907-01	C2	9.15851	3.48672	10.0211	2.63702	6.39465	6.13705	6.22828	7.23216	10.043	7.1184	2.97445	10.1293	5.24925	10.8178	7.0354	5.57437	9.10754	11.0593	6.43791	1.76653	6.45125	2.57863	5.51018	7.45369
TCGA-69-7978-01	C2	10.09	2.19181	11.8893	2.10596	9.08966	6.6052	3.55175	8.89533	11.9206	8.29546	4.32171	12.1396	4.71705	13.0135	11.0839	5.78347	9.90104	12.3731	0.318949	1.50178	8.03196	1.86329	6.57222	9.03352
TCGA-55-6981-01	C2	8.69076	2.76231	10.7642	1.08583	8.37002	5.50362	3.88448	5.94	10.2688	6.99422	3.44966	10.4512	4.96262	10.7951	8.73223	3.60116	8.0916	10.4686	5.05958	2.37158	5.4236	1.80609	5.18416	6.64173
TCGA-44-6774-01	C2	9.3305	3.25336	10.5909	2.98059	5.38611	5.14248	6.58886	6.10713	10.1946	6.68879	2.09781	9.71757	6.471	10.9223	7.79971	4.67059	8.66962	10.7961	6.61383	2.41447	5.91864	2.71672	5.09214	7.15429
TCGA-64-1679-01	C2	9.45166	3.23792	11.272	1.60271	7.19591	7.92814	7.30525	6.94217	10.7531	7.78371	3.1157	11.3784	7.30834	12.0258	9.80506	5.7788	9.62518	11.9448	7.80667	2.61226	5.9105	4.95204	5.85356	8.09867
TCGA-75-6214-01	C2	9.7661	1.43655	11.8113	2.12306	5.7897	4.22989	2.59642	5.72023	11.9558	6.38831	2.4042	9.02218	6.6521	12.1443	6.38566	3.99369	7.33623	9.55357	4.44545	0.957962	7.71246	4.36554	4.00618	6.11463
TCGA-50-5930-01	C2	9.30412	3.07284	10.5616	2.88892	6.42219	1.06135	1.20189	6.78785	10.1623	7.07709	3.97177	9.99809	6.13372	10.9748	7.53023	4.76177	8.92987	10.7482	4.8665	1.71382	6.29355	3.16255	4.76522	7.39292
TCGA-78-7220-01	C2	9.1281	1.71634	9.01777	1.93313	3.91275	3.33419	5.07848	4.50629	10.0443	5.6045	1.74495	8.02771	5.20778	9.72469	5.78461	3.42935	6.94135	8.9841	4.98366	0.961473	5.5211	3.22302	4.20028	5.93675
TCGA-62-8398-01	C2	9.74335	1.44478	10.5814	2.50228	5.17553	5.10398	6.57922	4.97233	11.3379	6.88047	2.62539	8.69653	7.28375	11.4484	7.85361	5.26075	8.28859	10.2941	6.04847	2.61577	7.19113	3.53231	5.41498	7.14437
TCGA-50-5936-01	C2	9.17064	0.545211	10.1978	3.04279	5.70925	3.75241	3.63179	6.00299	10.1967	6.54042	2.94982	9.71093	5.51205	10.6181	7.25448	4.92463	8.04499	10.3879	5.2267	1.27933	5.8031	2.39618	4.38688	6.92369
TCGA-64-5779-01	C2	8.84777	2.09475	9.53651	3.31844	3.83617	3.68722	5.59281	3.86632	9.31293	5.73163	4.11382	6.97922	5.16549	10.513	6.16384	3.29598	6.87742	8.84882	5.20302	1.79642	5.87723	2.06282	3.5621	5.48501
TCGA-62-8399-01	C2	9.11048	0.794328	9.572	2.64828	5.12922	4.48288	6.13656	5.36554	8.84545	5.9614	1.85788	8.63362	5.95465	10.0525	7.17877	4.22249	7.77673	9.99722	5.20574	1.72385	5.90936	4.5998	4.04222	6.8465
TCGA-55-1594-01	C2	8.99505	2.92209	11.1117	1.28117	4.99832	4.62112	6.35579	5.79205	10.7631	6.67658	2.56935	8.99264	6.06178	10.6609	7.24523	4.69862	8.10197	10.3352	5.75437	2.38475	5.75027	2.54318	5.6672	7.20064
TCGA-78-7536-01	C2	8.51757	2.7198	9.81864	2.85159	5.90712	4.92116	7.29216	5.25764	9.9239	6.79913	1.76772	8.78559	5.21014	10.6614	7.78956	5.56491	8.57851	10.6054	6.65804	2.30074	5.87793	2.1342	5.27102	6.91685
TCGA-78-7146-01	C2	9.04507	0.600635	9.74495	2.33821	6.17778	5.40132	7.63829	5.63364	10.1316	7.37247	2.98644	9.21244	5.52459	10.7997	8.30503	4.49384	8.10171	10.7296	6.9901	1.96112	5.79549	2.38985	4.89754	7.61772
TCGA-62-8402-01	C2	11.0652	2.29192	12.497	3.32417	7.76621	5.06973	4.97344	7.21286	12.9068	7.9508	3.096	10.2388	8.67071	13.21	7.09514	5.01374	8.63111	10.8339	5.94876	2.9756	9.45019	4.81958	7.19796	7.07904
TCGA-50-6595-01	C2	10.2908	2.02179	11.5931	5.65724	7.67454	0.90944	2.88686	6.4342	12.1202	6.60268	2.11157	10.1505	7.02986	12.8907	6.97748	4.09957	8.35025	10.2741	6.51706	3.35657	7.84151	6.56148	4.82428	6.68546
TCGA-50-5072-01	C2	8.95834	2.24998	9.55937	1.55409	5.21346	4.78178	4.78066	6.09296	9.46732	6.46835	2.62646	9.70497	5.80667	10.6636	6.66222	4.58647	8.29689	10.0788	5.93143	1.95445	6.87834	4.17002	4.13352	6.96348
TCGA-49-6745-01	C2	10.0472	4.09335	10.9515	2.65196	6.53403	6.86112	7.81855	6.13905	11.0887	7.99236	4.01765	10.1481	7.13519	12.1603	9.15915	6.24926	9.83636	11.9162	7.65932	3.07537	7.45092	6.18742	5.93154	8.01173
TCGA-97-7554-01	C2	9.87075	0.906776	11.2788	3.55821	8.19739	6.27145	6.88289	6.65854	11.6866	7.53889	3.7361	10.1228	7.55249	12.2148	8.0753	5.12199	8.74369	11.2595	6.8319	3.71731	7.28262	3.87299	5.42452	7.8749
TCGA-44-5643-01	C2	8.58386	2.57846	9.23561	0.921604	6.04857	4.19855	5.74186	6.39735	9.0927	6.12221	2.8871	9.56969	5.15631	10.2216	7.03199	4.53789	8.41496	10.1131	5.39026	1.57381	5.7088	1.74453	4.53931	6.87691
TCGA-49-4490-01	C2	10.0739	1.74143	10.8902	4.19918	7.65598	10.1195	7.44001	5.90812	11.8575	7.79064	2.8841	10.488	6.97216	12.3941	8.60989	4.64988	8.56408	11.0035	7.14269	2.129	7.42914	4.41217	4.98732	7.60897
TCGA-05-5429-01	C2	9.09069	0	10.7083	2.65734	5.33653	3.10909	3.74586	4.12911	10.7933	5.99389	2.50455	8.64873	6.5793	11.0539	7.24496	2.63604	6.87397	9.68832	4.5006	2.07446	7.19215	3.1714	4.17435	5.78013
TCGA-05-4418-01	C2	9.72763	0.62225	11.3653	2.36733	6.69379	3.95612	4.06079	6.32801	10.7374	6.48553	3.25772	9.92473	7.19848	12.2023	8.51342	4.22676	8.1077	10.677	4.60179	3.53163	7.41424	3.19158	5.13644	7.0343
TCGA-78-7154-01	C2	8.75613	1.95894	9.99252	1.78732	4.69667	4.33362	5.2319	5.00008	10.3895	6.0944	2.02114	8.60486	6.20509	10.5906	6.59077	4.25492	7.73121	9.67449	5.48237	2.05872	6.71574	2.66139	4.23709	6.19215
TCGA-50-6594-01	C2	8.622	2.2344	10.4576	1.55342	5.96282	6.05461	8.35617	6.30995	9.90421	8.84896	4.85801	10.2415	6.90168	11.35	9.74903	6.49562	8.92626	11.2031	7.60054	3.36391	6.49511	3.01397	6.37453	8.3097
TCGA-05-4415-01	C2	8.8856	0.630914	8.95048	1.344	4.32968	2.36589	4.47263	4.37431	8.37521	4.73525	1.24064	7.74403	4.82029	9.80189	7.21839	3.32815	6.53548	8.60029	4.12116	0.978787	4.68994	2.76894	3.1292	5.5614
TCGA-62-8394-01	C2	10.2222	1.96444	12.1943	5.918	9.21936	7.35194	4.94024	8.24509	12.4473	8.61287	4.17777	11.7562	7.43705	12.5647	10.8578	4.69971	9.07567	11.7701	6.49555	3.32497	8.86869	5.54171	5.8242	8.1044
TCGA-50-5933-01	C2	9.78584	3.68454	11.2592	1.81282	6.90022	6.96117	8.38827	6.6748	11.2983	8.00091	3.28053	10.4351	8.01329	12.4731	9.5911	6.5737	9.96786	12.3938	7.91869	3.24527	7.11218	2.89857	6.3107	8.80979
TCGA-38-6178-01	C2	10.2622	1.23066	11.6069	3.2716	8.23706	8.0747	1.66432	7.6172	11.2876	8.68641	3.40345	11.1414	7.98942	12.1395	9.02403	5.08558	9.26282	11.8779	6.01462	3.68733	7.10986	4.86388	6.05185	8.42429
TCGA-L9-A5IP-01	C2	8.4455	1.91612	9.64992	1.32217	4.89111	2.62941	3.56935	4.75587	9.81722	5.4685	2.38029	8.068	5.81098	10.3295	5.70641	2.88156	7.26642	8.49114	4.31701	0.837079	6.69878	2.65669	3.1951	5.02228
TCGA-49-6743-01	C2	9.09888	0.876249	10.1613	2.05024	5.33993	5.0029	5.60269	6.69313	9.82134	6.875	3.14149	9.84206	5.41902	10.8247	7.43562	5.26108	8.4989	10.5982	5.9575	1.45719	6.0898	2.36511	4.92134	7.45794
TCGA-55-8505-01	C2	8.61129	1.10767	9.64962	2.03626	4.37626	2.52124	2.9183	4.83905	10.026	5.66634	3.25473	8.45502	5.87107	10.1889	5.90218	3.18429	6.90578	8.93699	4.27881	1.72577	5.96491	2.5973	3.45326	5.55629
TCGA-MP-A4T9-01	C2	9.32998	3.84073	11.3484	2.1923	7.01543	6.43816	7.22344	6.97003	10.7781	7.87102	2.73379	10.3053	6.60173	11.3954	7.94786	5.87281	9.23249	11.2534	5.73208	1.35204	6.86208	2.74739	5.51348	7.349
TCGA-91-6848-01	C2	9.63349	3.31348	10.9053	0.735945	6.66592	4.62304	5.3681	7.30306	10.5085	6.8086	2.76646	10.3406	6.50997	11.5313	7.60493	5.72435	9.15283	11.2745	6.13825	1.44696	6.81622	1.75988	5.5162	7.74232
TCGA-05-4398-01	C2	9.29758	1.5486	10.7074	2.71062	7.26128	5.42269	6.88417	6.81806	10.6648	7.44025	3.15291	10.2244	6.72739	11.5675	8.90885	4.9915	8.9535	11.5013	6.74371	2.68293	6.92614	3.66138	5.87994	8.13855
TCGA-55-A48Z-01	C2	9.97627	1.48974	11.771	5.56981	9.32065	8.27371	2.91594	8.44529	11.4981	8.52826	4.91043	11.7032	6.27838	12.2244	11.3117	6.6776	9.52273	11.6343	0.694669	2.95121	8.42618	2.94794	5.84307	8.60522
TCGA-05-4402-01	C2	9.75974	2.58675	11.5407	2.6971	7.18524	8.22113	5.96718	6.76375	11.0802	7.74124	3.53104	10.5687	6.58815	11.7466	8.98569	5.86251	8.95689	11.6067	6.78059	3.13533	6.8925	4.20565	5.83308	7.90594
