# Supplementary material for: Genomics and Prognosis Analysis of N6-Methyladenosine Regulators in Lung Adenocarcinoma
Source: Front Genet. 2021 Dec 9;12:746666. doi: 10.3389/fgene.2021.746666 (PMC8697852; doi:10.3389/fgene.2021.746666)
Supplement: Supplementary file 3 [file DataSheet1.ZIP › Original data/Figure 3/Figure 3E.xlsx]

## Sheet: Sheet1
	Subtype	BTLA	CD200	CD200R1	CD274	CD276	CD40LG	CD48	HHLA2	IDO1	IDO2	LAG3	LGALS9	PDCD1	PDCD1LG2	TNFRSF14	TNFRSF25	TNFRSF8	TNFRSF9	TNFSF14	TNFSF15	TNFSF4	VTCN1
TCGA-86-8076-01	C1	1.84775	3.73927	1.64128	2.6547	5.64646	2.7732	5.66918	2.20998	6.12954	0.342784	3.39567	6.26446	2.97912	2.47054	5.12942	3.5638	1.5862	2.27757	3.35264	3.13232	1.76421	1.93715
TCGA-NJ-A4YF-01	C1	0.145335	2.17598	0.195921	0.870038	5.9329	0.514381	2.83976	0.125966	2.02228	0.630063	1.31358	3.89762	1.40974	1.21193	3.41891	1.91285	0.42562	1.26887	0.196424	1.00808	0.433483	3.83006
TCGA-80-5608-01	C1	0.393096	1.79647	0.612434	2.19853	5.62467	0.943417	3.36694	0.539001	7.42615	0.239935	2.41437	5.39154	1.80374	1.21356	5.01864	2.63244	0.457461	0.814384	0.715554	2.72975	1.16803	3.47622
TCGA-55-6980-01	C1	1.06307	3.38289	2.22663	3.26216	6.72304	2.75025	4.77907	6.99029	5.88216	0.518066	1.93084	6.53857	2.15125	2.05475	5.17008	3.09372	0.743906	2.70905	1.37475	1.9505	2.30893	5.23733
TCGA-50-7109-01	C1	1.17568	3.21583	1.0503	2.06062	5.41894	1.59641	4.68368	0.109456	7.39402	1.04233	3.22751	4.64034	2.5351	2.21505	4.26015	3.51189	0.702308	1.11794	1.41791	2.91086	1.1349	3.71732
TCGA-44-3918-01	C1	2.43045	4.31288	3.0633	5.93398	4.82	2.3693	6.10598	0.504567	5.96271	1.02893	3.35678	4.98692	2.74415	4.64184	4.44905	3.06444	0.736272	3.65562	1.95931	3.59881	3.77786	2.64677
TCGA-64-1681-01	C1	1.19817	3.51771	0.866394	2.19986	5.68542	2.10872	4.69295	4.67839	7.99109	2.10238	3.28239	7.07917	1.58591	2.33835	5.25015	3.18375	0.663558	3.8616	1.20953	3.55371	1.77326	3.6592
TCGA-MP-A4TJ-01	C1	2.62829	4.56515	2.17132	4.77656	5.7697	3.04691	6.3534	1.77313	6.51225	0.91217	4.75413	6.30374	3.86559	3.79178	5.90718	4.73348	2.81083	2.95871	2.57425	4.94126	3.10934	2.15164
TCGA-44-6145-01	C1	2.00069	3.33991	1.22006	4.30413	6.46018	2.20227	5.72128	2.29339	6.68249	0.133488	4.19246	5.83836	3.9933	3.9923	5.59282	2.73059	1.39291	2.33643	2.0899	1.71232	2.55195	2.16069
TCGA-44-2655-01	C1	1.46103	3.28	1.64521	1.8742	5.23122	2.59646	5.84047	1.11301	3.02831	0.277484	1.48425	5.86584	1.47737	2.02111	4.40408	2.33848	0.818887	1.26437	2.13831	4.60052	1.1071	1.94158
TCGA-73-4662-01	C1	1.83467	3.16993	1.68043	3.84754	5.78461	2.82608	5.42013	7.89405	4.03664	0.218853	2.20595	5.20981	2.54639	3.01378	4.75284	3.72522	1.15343	2.16734	1.34989	4.04503	1.83918	0.211741
TCGA-L4-A4E6-01	C1	1.18329	3.94349	1.8257	3.21226	6.06035	2.32236	5.74951	1.19464	4.77275	0.631257	2.13355	7.18666	1.87261	2.49378	6.64641	3.35564	1.26609	1.15999	2.65938	3.1768	1.14112	0.450281
TCGA-50-5942-01	C1	1.10088	2.90433	1.56784	2.01018	5.30815	2.28431	4.47711	2.34103	1.97216	0.0847965	1.88522	4.90254	1.22847	1.74273	4.47563	1.19973	0.50608	0.633471	1.28024	3.58864	0.877266	0.672071
TCGA-44-2661-01	C1	1.93854	3.80036	2.92437	2.99866	6.12952	2.67807	7.24553	1.38365	5.02191	0.68141	2.55442	7.15859	2.5317	3.93767	5.55286	3.17528	1.03034	2.28154	1.70233	3.14108	3.0754	2.19139
TCGA-50-5944-01	C1	0.529196	2.68115	1.31771	2.03812	6.63325	1.67874	3.59444	7.48045	3.28713	0.363117	0.857921	5.27865	0.597542	2.31752	4.64088	0.937251	0.56387	0.648763	0.672807	3.59959	1.87843	2.68052
TCGA-67-3770-01	C1	0.622558	2.68736	1.30919	1.99438	5.00553	2.49589	6.37988	8.70685	5.59773	0.783072	1.38654	6.18228	1.49909	2.68515	5.48071	2.86144	0.201207	1.98437	0.558315	4.05033	1.60596	2.94396
TCGA-05-4389-01	C1	1.35198	2.63647	1.93996	3.30649	5.86788	1.81223	5.73314	0.261907	6.27951	0.53412	3.64877	6.17013	2.98099	3.26107	5.09142	2.6721	1.66851	2.49122	1.59236	2.84287	1.91193	1.10102
TCGA-44-3919-01	C1	1.64708	3.19984	2.15507	4.00348	5.8545	2.51412	5.81705	6.47035	6.36063	0.34835	3.32615	7.1037	2.75176	3.51074	5.34781	3.58542	0.968702	2.26069	1.78275	3.5087	1.81027	3.7382
TCGA-38-7271-01	C1	3.39931	4.15645	1.80599	3.04218	5.3799	3.74505	7.59703	4.42029	5.32756	0.218091	3.50877	6.11177	4.0009	3.50176	5.26677	1.36643	1.55801	2.89189	1.68467	2.17212	2.4361	1.96995
TCGA-49-4486-01	C1	0.31358	1.11492	0.230797	0.961329	4.71445	0.616733	3.13397	0.475226	2.92066	0.0929182	0.721382	4.56619	0.691541	0.839654	4.33825	0.632023	0.238257	0.241402	0.218535	2.63802	0.370643	0.324376
TCGA-44-A47G-01	C1	2.37931	3.49328	1.86795	4.3033	5.93674	3.05609	5.76909	6.76731	5.49131	0.688296	3.3434	6.74554	3.51508	3.09045	5.78235	4.17394	1.29686	2.18175	2.58549	1.95787	1.94667	1.0523
TCGA-78-7162-01	C1	1.43624	3.5236	1.58874	2.30049	5.62298	2.54492	5.38946	1.54121	6.20967	0.296248	2.4656	5.31166	1.88888	2.79037	4.45324	0.877492	1.19998	1.59087	1.51855	3.5989	1.36725	0.837085
TCGA-55-6987-01	C1	2.13422	3.65287	1.78018	4.23088	4.95197	2.31326	6.06973	0.70236	7.70131	0.67246	4.58827	5.7882	3.17349	3.39977	5.10838	2.7216	1.70271	2.25246	2.25671	1.8553	2.24001	0.56011
TCGA-78-8655-01	C1	1.23482	3.36425	1.6128	2.77477	6.80136	1.94387	4.95927	1.26678	5.40252	0.167475	2.75867	6.29699	2.37442	2.64683	5.6012	2.35988	1.24056	1.4638	1.22127	1.88842	1.79216	2.38383
TCGA-49-4514-01	C1	0.759965	2.52977	0.833701	0.958006	4.64877	0.901941	4.01761	3.3836	3.76501	0.163171	3.56965	5.45566	2.16004	1.1357	4.11889	1.43608	1.08459	1.82159	1.13684	1.48432	1.46068	0.706333
TCGA-50-5935-01	C1	0.807338	3.40647	1.33816	2.54332	5.87262	2.54164	4.74085	6.26485	5.28375	0.141105	1.98686	5.71731	1.65149	2.2716	4.72239	2.65149	1.00743	1.80537	1.35012	3.08964	1.6918	2.59667
TCGA-97-A4M6-01	C1	1.79373	3.54389	1.97506	3.44819	6.0547	3.33361	5.67452	4.45911	8.77714	1.47671	4.40443	7.99621	3.14257	2.75399	6.58891	4.79698	1.26569	2.56845	3.05745	2.83035	2.65159	3.4795
TCGA-99-8028-01	C1	1.93797	4.0485	1.54564	4.77915	5.84587	2.93572	6.20036	5.88488	6.4721	0.398858	4.81308	6.50338	3.65655	3.59817	5.89882	4.4661	1.80947	2.91989	1.17666	2.01289	2.4518	0.876984
TCGA-97-A4M1-01	C1	0.471672	3.68643	1.28798	2.88238	5.29383	1.89104	4.17244	4.7621	3.87962	1.25685	2.2253	5.84987	1.02848	2.2505	6.51608	3.14091	0.970421	0.518297	1.38965	5.57254	0.802145	1.03883
TCGA-55-8089-01	C1	1.72289	2.77649	1.91548	4.44159	6.0444	2.15289	6.27559	0.509607	9.00364	0.628383	5.34476	6.53501	3.79237	4.79715	5.77625	2.92855	1.7237	2.74265	1.95649	1.7701	2.25634	0.121832
TCGA-67-6216-01	C1	1.11734	2.51965	1.32635	3.31512	6.39127	1.48818	4.79065	1.22792	4.3978	0.387057	2.99739	7.39112	2.13276	2.66019	5.3493	2.82354	0.775645	1.46378	2.25366	3.23977	1.22692	0.671072
TCGA-64-1676-01	C1	0.637487	3.02916	1.50788	4.54729	4.88885	0.506978	5.25798	0.0273408	3.16639	0.0838052	2.09521	5.09113	1.18825	4.08219	4.56193	3.75084	0.514974	1.63308	0.460927	0.588249	1.76381	0.912016
TCGA-99-8032-01	C1	0.981892	4.06729	0.923601	1.85065	6.26579	0.952679	3.83885	0.185883	3.04393	0.331056	1.96298	4.28339	1.56312	1.63869	4.3096	3.52078	1.08487	1.65503	0.999444	2.53347	2.27556	1.07257
TCGA-MN-A4N5-01	C1	1.14014	3.39775	0.976639	4.90812	6.77347	1.36324	4.41284	0.531282	5.41463	0.318963	4.42924	5.89622	3.85758	2.34748	6.00004	4.72973	1.13267	2.24286	2.27575	2.39686	1.51718	2.76645
TCGA-50-8457-01	C1	1.80316	3.37627	1.71331	2.15809	5.57148	2.27433	5.60853	1.19139	3.01781	0.151029	2.81132	6.23895	2.50453	2.69619	5.15893	3.98301	0.810973	1.19525	1.60048	2.526	1.5106	1.59164
TCGA-97-A4M2-01	C1	1.53355	2.73933	1.60614	3.56959	5.64986	2.62048	5.20477	4.92219	6.78371	1.25454	2.70879	6.90874	2.48426	2.86487	6.74704	4.11149	1.13909	1.12753	2.53889	3.10637	0.837544	1.37692
TCGA-95-7947-01	C1	1.30718	2.87936	1.37754	3.17338	6.09047	1.8695	4.94586	0.892843	6.14439	0.212547	2.94565	6.53315	2.43357	2.52105	4.83031	3.60569	1.18516	1.30261	1.54692	3.78236	1.88525	6.39502
TCGA-99-AA5R-01	C1	2.23328	4.13152	1.6681	3.81318	4.9588	3.31566	6.10978	0.624209	5.40729	0.609025	2.86607	5.91126	3.30728	2.84113	6.20094	3.99902	1.7322	1.71186	1.72054	2.96531	1.66905	3.05368
TCGA-MP-A4TH-01	C1	2.55243	3.72602	2.32447	2.69068	5.43762	3.23258	5.95998	0.765753	4.5257	0.765976	3.00971	5.54991	3.20019	2.66182	5.75872	4.54873	1.23563	1.79836	2.89677	4.41868	1.43014	0.462193
TCGA-95-7944-01	C1	1.02647	2.63262	1.45901	3.94625	6.30341	1.53889	5.25974	0.13491	6.7907	0.351399	5.50213	6.27427	4.7074	3.87251	5.54234	2.71612	0.975261	1.76643	3.1761	4.15735	1.56926	0.163682
TCGA-97-8179-01	C1	0.236069	3.11727	0.707513	2.35381	5.60625	0.446501	2.9658	1.24363	3.83212	0.422289	1.86773	5.48035	1.08568	1.7078	4.6396	1.88739	0.490874	0.726861	0.448696	3.35871	1.1477	0.570266
TCGA-50-8460-01	C1	1.52995	2.76883	1.28133	2.23699	5.03327	2.11707	4.80191	1.02441	3.26026	0.262853	2.28549	6.71806	2.48545	1.73616	5.19057	4.04691	1.32741	1.92449	2.31858	1.22763	0.987184	0.842164
TCGA-86-A456-01	C1	0.927007	3.49705	1.42981	4.21626	5.6365	2.01758	5.04536	7.42044	4.35432	0.614966	3.46286	7.09142	2.17443	2.20798	5.99867	3.51923	0.512978	1.06086	2.58367	4.80012	1.72428	1.73922
TCGA-55-8090-01	C1	0.559509	2.38757	0.863336	4.52552	7.03343	1.35515	3.76901	0.743083	3.40353	0.109077	2.31546	5.64132	1.43261	2.21506	5.42023	3.47646	0.835638	1.37354	1.0477	3.36475	0.981024	0.751043
TCGA-4B-A93V-01	C1	0.385458	2.46899	0.260788	4.59719	5.33549	0.750174	3.26279	0.0579877	6.05316	1.93383	2.68348	4.15438	2.16987	1.71405	4.53565	3.22503	0.689788	0.895923	0.234523	3.0744	0.936434	0.807889
TCGA-44-7672-01	C1	1.58496	3.30334	1.34697	3.46432	6.18446	2.00669	5.17526	4.67478	4.83846	0.155968	3.89846	6.18231	3.22046	2.85402	4.77922	2.77842	1.83632	2.65792	1.30278	2.81109	2.33622	0.913243
TCGA-55-8206-01	C1	1.77959	3.18356	2.61963	2.75971	5.68371	2.19206	5.58279	0.533179	2.97355	0.923118	3.21206	6.1929	1.53137	2.69709	5.65782	3.34909	1.14271	0.968808	1.49531	4.76462	1.42615	0.5501
TCGA-MN-A4N4-01	C1	0.32976	4.17413	1.66157	2.24573	6.79478	0.458351	3.85066	0.594315	3.1107	0.0953121	2.299	5.35352	1.44464	1.98377	5.1252	3.35992	2.19585	0.798946	0.931072	1.44756	2.2686	6.09789
TCGA-73-7498-01	C1	1.29837	3.4696	1.20762	1.7227	5.9442	2.68412	4.56661	0.701756	2.9465	0.230512	1.81063	4.83333	2.25798	2.10441	5.41968	3.9366	0.785133	0.879156	1.28076	4.8083	1.25607	0.386409
TCGA-44-6148-01	C1	1.41876	4.32478	3.5099	2.37396	5.34351	1.71212	4.80857	5.41884	3.01808	0.27246	4.01084	5.78097	1.22754	2.32123	4.92397	1.83258	0.983952	0.450185	1.10079	4.06655	2.24162	5.19964
TCGA-86-8668-01	C1	1.60777	3.70401	1.60915	2.75055	5.82751	2.50674	4.39981	1.21179	4.37767	0.476027	2.10077	6.05529	2.66751	2.7784	5.85304	3.84038	1.17723	2.39949	1.84388	3.56676	1.90909	2.78753
TCGA-55-8085-01	C1	1.39504	3.78308	1.12449	2.40169	5.99082	1.59687	5.21995	0.47032	4.51177	0.30241	3.42114	5.87534	2.94098	3.01894	4.97287	5.09123	1.23747	2.85941	1.52249	2.42276	1.7966	1.0851
TCGA-86-8669-01	C1	1.33349	2.92982	1.1341	2.48424	5.80917	2.10515	4.38172	0.143637	4.68492	0.511416	2.22282	5.03933	2.5969	1.90448	4.2232	3.84617	0.781834	1.17028	1.03278	2.95631	1.38328	0.759463
TCGA-S2-AA1A-01	C1	1.94338	4.17414	1.713	2.41461	5.34128	3.52915	5.67667	1.83693	4.67552	0.298392	4.92965	5.81294	2.55877	2.71075	6.30016	3.93243	1.22884	1.35562	1.93999	2.64764	2.30827	4.83418
TCGA-97-A4M3-01	C1	0.361331	3.97043	0.63446	1.70422	6.0516	1.37502	3.31931	0.105978	2.85324	0.0996135	1.45826	5.09316	1.13854	0.620145	5.10913	3.08202	0.646246	0.52004	1.52339	5.76999	1.47828	0.153295
TCGA-55-8203-01	C1	1.68276	3.40805	1.14309	2.72094	5.17859	1.99602	4.95452	0.922531	5.38731	0.299763	3.74042	5.42886	2.50751	1.94544	4.89124	3.77127	1.13629	1.77367	1.64139	2.44009	2.0128	0.349784
TCGA-69-7763-01	C1	0.951634	4.10979	0.61671	2.3821	6.15567	1.94812	3.96771	1.28023	3.16695	0.130597	1.59939	5.59002	0.926707	2.18995	4.30443	2.22096	0.782622	0.568878	2.59884	4.4896	1.65332	1.2636
TCGA-NJ-A4YQ-01	C1	1.8882	3.62	1.50179	3.08272	5.67508	2.44654	5.98567	0.313465	5.0415	0.42375	4.10558	5.57949	3.66463	3.072	5.70403	3.77544	1.9836	1.81177	2.07745	1.50096	1.54161	3.76468
TCGA-55-7281-01	C1	0.855391	3.43219	1.39031	2.07652	6.22877	1.36249	4.56277	1.6863	6.66336	0.643355	2.6237	7.50371	1.84016	2.18806	5.55894	4.03164	0.935743	2.02656	0.828655	2.79001	1.99901	1.11272
TCGA-69-7764-01	C1	1.61137	3.19068	1.02804	1.94204	5.69488	3.24694	4.66161	1.22023	4.88634	0.526254	2.00346	5.05757	1.67952	1.95628	4.49501	2.29629	0.441837	0.822547	0.597448	4.3867	1.12564	0.712969
TCGA-44-3398-01	C1	1.36759	3.99456	2.61764	4.07639	6.1896	1.28458	5.96255	1.12246	6.79102	0.338719	1.83291	5.75144	1.31299	3.33346	4.84819	3.31466	0.888637	2.74031	1.43713	2.16701	3.03827	0.56545
TCGA-55-A57B-01	C1	0.614113	3.37051	1.68261	3.04994	6.44929	2.01128	4.16939	9.23469	3.02315	0.67321	1.81466	7.12615	1.76499	2.7145	5.9874	3.68488	0.927011	2.73239	1.35765	4.29219	1.77349	1.58961
TCGA-97-A4M5-01	C1	1.00287	3.42537	1.4677	3.03863	6.39019	1.6756	4.51501	4.31998	4.56749	0.275178	2.41403	6.25993	1.90886	2.67358	5.9002	3.41243	1.5462	1.06224	2.47691	4.44648	1.24404	2.14644
TCGA-50-5049-01	C1	2.20896	4.55989	2.65467	3.34001	6.09001	2.86707	7.3201	0.50355	5.72247	0.146444	4.54742	6.31131	3.70529	4.53172	5.35274	3.74377	2.18363	2.77437	1.07656	1.82512	3.3029	3.10044
TCGA-75-5146-01	C1	1.61521	3.26896	1.69087	1.54464	5.40427	2.56183	6.34269	4.03119	5.12638	0.416185	1.01411	4.96548	1.77743	2.03736	4.58424	3.48459	0.729106	0.922684	1.04875	4.16347	1.45752	2.85084
TCGA-75-6206-01	C1	0.853847	3.11951	1.29524	1.90153	6.32703	1.33159	4.36285	0.815675	3.48107	0.105733	2.01412	6.14012	1.13005	2.65037	5.15053	2.73954	0.711709	0.560932	3.62178	5.8029	0.80531	1.15205
TCGA-75-7025-01	C1	1.3678	3.74826	1.65178	2.30202	5.09165	2.00956	4.8173	4.39211	6.32869	0.977708	2.16341	6.12529	1.51388	1.83279	6.07767	5.28482	1.03901	1.35983	2.23262	3.0965	1.65077	1.7639
TCGA-44-2666-01	C1	0.99915	2.63021	1.47016	3.46204	5.07494	1.03446	3.63338	1.12598	3.8523	0.226126	1.1102	5.61796	0.904452	2.02518	4.71781	1.98859	0.224043	0.408964	1.33209	5.13406	1.62091	0.358656
TCGA-78-7535-01	C1	0.112248	1.98813	1.33703	1.31675	5.53299	0.210866	3.58379	6.9426	2.64819	0.15813	2.70641	6.70325	0.755877	0.458108	5.24864	5.02855	0.405373	1.50247	3.94891	2.75983	0.643294	0.353068
TCGA-71-6725-01	C1	0.0284293	2.73908	0.262883	1.59356	6.08045	0	3.15656	0.351425	1.93952	0	1.11216	6.60762	0.0847368	0.545601	4.5146	3.74823	0.24141	0.125704	1.81022	3.50232	0.372769	7.5088
TCGA-80-5611-01	C1	1.12519	2.70841	1.12199	2.96305	5.75995	1.83403	5.03682	0.169776	9.32719	2.63596	3.26645	7.58591	2.6169	3.89264	6.36882	2.46254	0.955603	2.07842	0.953661	1.83154	1.61037	5.44262
TCGA-62-A46R-01	C1	1.78725	2.77652	1.42934	3.10449	5.40518	1.60409	4.57279	1.36932	3.6455	0.339849	1.92827	5.52414	1.59518	2.20589	5.22009	3.76328	0.9633	1.31223	0.785989	1.83339	1.73523	2.0241
TCGA-64-5781-01	C1	0.825741	3.47406	1.41304	2.89657	5.84599	1.31787	5.39048	0.0611529	4.98717	0.112655	4.03709	6.06695	2.91176	3.0139	5.78103	2.41729	0.978808	1.31549	2.92393	1.46057	2.20459	0.531847
TCGA-78-7542-01	C1	0.461535	2.48882	0.625571	5.82144	6.61468	0.5002	3.10362	0.198317	8.16873	0.243996	3.4272	5.19576	1.64231	3.27905	4.88447	3.25461	0.299745	1.50997	2.2139	1.0948	1.06655	0.690703
TCGA-35-3615-01	C1	0.72775	3.74367	1.12146	1.68197	5.32702	0.858838	4.57628	0.506908	2.73109	0.0984482	1.46841	5.5574	1.3817	1.75894	4.19834	1.56033	0.431956	1.00634	3.21169	4.21145	1.06805	0.335452
TCGA-05-4430-01	C1	0.762406	4.04649	1.55784	2.96177	6.82234	0.819584	5.30763	2.54391	4.22502	0.120946	2.87874	6.0831	1.79468	3.15806	4.66731	2.55959	1.19956	1.3886	0.883091	1.7075	2.2304	4.17033
TCGA-64-5778-01	C1	2.0423	2.66768	1.50242	4.06339	4.92381	2.22017	6.95776	5.81546	8.46708	0.564582	4.39562	7.63254	3.71008	2.96494	5.22496	2.91037	1.21057	2.06702	1.02899	3.34112	1.98919	3.14739
TCGA-64-5774-01	C1	0.55697	3.62666	0.706586	2.127	6.17354	0.92044	2.78244	0.0289656	3.79346	0.053862	2.21305	4.25358	1.7344	1.09968	4.4438	3.24187	0.768993	1.0487	0.391477	2.9317	2.32769	0.16261
TCGA-78-7163-01	C1	0.30928	0.673881	0.358268	3.16658	5.8355	1.23444	3.12653	0.119613	8.36167	0.580564	2.54968	5.9881	0.95962	0.491619	4.61135	1.16744	0.169983	0.246809	0.817062	1.9616	1.19854	4.0879
TCGA-86-8673-01	C1	0.244075	3.74194	0.568474	1.44511	6.56446	0.666049	3.29565	1.99967	4.2125	0.115485	2.91164	6.1592	2.29109	1.74589	5.43678	3.62947	0.985604	1.75319	2.2826	1.71982	1.91919	1.00143
TCGA-62-A46P-01	C1	0.498298	3.64235	0.827515	1.2189	5.29386	0.728186	3.15546	0.0354262	4.06789	0.0657504	1.45527	5.82414	0.809348	1.04607	6.52054	5.03462	0.938849	0.222213	2.81508	3.70838	0.924237	0.6865
TCGA-78-7152-01	C1	1.18102	3.45723	1.21587	1.75328	5.76162	2.36576	5.15239	5.38133	3.3622	0.0656894	2.21636	6.88989	2.26469	1.79815	4.72606	1.84595	1.092	1.90497	1.19075	3.84919	1.12003	0.69686
TCGA-NJ-A4YG-01	C1	0.796261	2.8489	0.755465	2.75265	6.20541	1.46304	3.96171	0.245865	4.2523	0.458726	2.28454	7.25207	1.32772	1.85988	5.37324	3.02549	0.767062	1.38591	2.3469	2.67049	2.22156	0.404771
TCGA-78-7153-01	C1	0.406793	2.69412	0.50643	0.620076	5.65497	1.42111	3.19323	1.35231	3.49918	0.0454638	1.12333	4.81957	1.12689	0.639673	4.53613	2.48173	0.388053	0.465822	0.990212	4.48155	0.858409	1.12976
TCGA-78-7540-01	C1	0.368202	3.24535	0.66358	2.11239	7.15174	0.662361	4.16172	6.17161	2.17608	0.130845	0.843513	6.77617	0.436709	1.22834	5.45153	1.54702	0.401649	0.443494	1.11329	2.51411	0.60452	3.37565
TCGA-49-4501-01	C1	1.23454	4.1905	1.74379	2.6297	5.81565	2.1142	6.11416	7.64047	5.97831	0.379571	1.5326	6.95711	1.7722	2.69385	5.38992	2.05851	1.00131	1.79666	1.07817	3.2795	1.63492	1.49592
TCGA-05-4249-01	C1	1.48662	3.07203	2.60928	2.79495	6.56914	1.47526	5.05924	1.83252	4.23901	0.651983	2.19095	7.83597	2.27914	2.63644	4.63623	3.5748	0.849413	1.56235	1.44486	3.06416	1.22346	1.85963
TCGA-78-7633-01	C1	0.426827	3.08183	0.671512	1.4001	5.76979	0.805646	2.47187	0.361218	4.02121	0.0421506	0.550142	3.41988	0.489183	1.13049	3.94714	2.39387	0.300419	0.320555	0.310958	4.04126	0.878077	0.406491
TCGA-05-4422-01	C1	1.58796	2.72358	2.22366	2.44087	5.8056	2.23539	5.58776	4.64553	4.58748	0.270406	3.26574	5.8623	3.24679	2.60396	5.77592	3.77961	0.754043	1.85561	2.55976	3.6286	1.91793	1.29847
TCGA-05-4426-01	C1	0.419658	2.86653	0.766601	4.60237	6.09714	1.7186	4.19758	0.525938	1.88138	0.105183	1.18221	5.26462	2.02812	2.42983	5.44767	2.29443	0.919008	1.80313	2.48832	3.09438	1.77246	1.33361
TCGA-50-5066-01	C1	1.61727	4.13306	1.64034	2.73183	4.53141	1.36524	7.46933	0.255033	4.45975	0.14726	2.77042	4.1201	2.21123	4.06336	4.89304	1.32938	0.764921	2.28574	0.561262	0.970377	3.24306	2.31046
TCGA-78-7537-01	C1	0.765467	3.00227	0.989005	1.22474	6.09843	1.12836	3.17482	0.174882	2.0915	0.206425	1.78192	5.94843	1.3843	1.49022	4.85123	2.19756	1.04802	0.788454	1.77414	4.47558	1.52217	0.451639
TCGA-55-6972-01	C1	0.475994	1.59574	1.15002	0.66977	5.16007	0.199262	2.74493	1.74647	2.62671	0.116567	0.536833	3.45135	0.277594	0.503081	3.96636	2.72567	0.285737	0.144285	0.456697	3.48829	0.807111	0.611528
TCGA-67-3774-01	C1	1.49782	2.52753	1.26583	2.51637	6.3322	2.60025	5.37839	2.72815	5.83109	0.601502	2.61827	5.99546	2.23162	2.88142	4.88898	3.58074	0.496043	1.27805	2.84341	3.51631	1.17195	1.50135
TCGA-62-A46S-01	C1	0.962093	2.69104	1.5616	2.30483	5.66653	1.97161	4.13168	0.476923	5.12044	0.504321	1.78209	5.6004	1.14704	1.92487	5.13338	3.09117	0.511002	0.516107	1.25403	5.1715	0.937749	1.23908
TCGA-05-4405-01	C1	0.683113	4.15639	1.45467	3.25453	6.4741	1.52308	4.24766	0.888693	2.16337	0.0271736	2.16307	7.01054	1.6366	1.8638	4.84321	2.09832	0.458299	1.22087	4.01305	3.36617	1.58945	6.21282
TCGA-55-6986-01	C1	0.923861	2.71422	1.5071	2.68015	6.1044	2.33072	4.60231	1.82474	2.6326	0.196824	1.40946	6.79584	1.48844	1.69604	4.54576	1.58053	0.550907	0.95577	2.5129	3.9218	0.854622	0.193165
TCGA-NJ-A55A-01	C1	2.10714	3.60992	2.56083	3.23388	5.42114	2.9995	6.10006	5.07042	3.99626	0.42456	3.21698	5.99811	2.94567	2.85941	5.66235	3.34846	1.03287	1.60519	2.24773	3.36075	1.661	3.20796
TCGA-MP-A5C7-01	C1	0.326253	2.79804	0.801075	1.22801	6.23533	1.00691	2.55225	0.106287	3.57594	0.28675	5.11842	3.96557	0.450367	1.09602	5.20324	3.77476	0.275164	0.563634	0.777808	4.4157	1.23328	0.427429
TCGA-62-A46V-01	C1	0.229339	3.50449	1.01665	2.15826	6.04923	1.36977	2.89181	8.91164	1.9843	0.256701	1.16423	6.48662	0.656371	1.29353	4.75322	3.25566	0.328054	0.980869	3.03576	1.35877	2.44654	0.450467
TCGA-50-6597-01	C1	1.10191	1.79162	0.870183	2.03234	5.11565	2.47536	5.71574	6.16498	4.43328	0.115113	3.1559	7.67301	3.55116	1.51447	4.91722	1.84108	0.806906	1.40556	1.68782	4.93976	0.794826	3.02929
TCGA-73-4658-01	C1	1.42919	4.06451	1.71191	5.15045	6.46346	2.54688	5.34131	0.376317	3.95554	0.119025	2.80263	6.04148	2.57838	2.73542	4.43568	1.75228	0.972107	2.20276	1.07001	1.75155	3.15516	0.443235
TCGA-67-3772-01	C1	0.912034	3.66186	1.30741	1.27705	5.69978	1.66628	6.03466	4.49801	5.18624	0.212974	2.85419	6.74409	1.02721	2.56714	4.84675	1.45483	0.673881	1.32794	0.480974	2.13785	2.67904	5.03367
TCGA-67-3773-01	C1	1.07474	3.36281	1.90986	3.19047	5.70341	2.24783	5.94466	8.24715	4.95667	0.252228	2.00207	5.19288	1.94018	2.95674	5.39726	1.90413	0.662337	2.34867	1.81875	3.04314	1.60825	0
TCGA-62-A470-01	C1	0.520056	2.18519	0.649436	2.24218	5.761	0.596115	3.50713	1.25992	3.49918	0.218493	1.4604	5.82945	0.350327	1.41717	4.24775	4.37977	0.462908	0.302852	0.807693	2.16208	0.823948	2.65526
TCGA-50-5939-01	C1	1.21959	3.67549	1.18015	3.56597	7.09765	1.3192	4.39542	0.400855	2.68743	0.101409	2.15405	5.54515	2.3644	3.15549	4.64961	2.29286	1.402	1.78974	1.58742	1.9207	1.85495	0.192508
TCGA-95-7948-01	C1	0.381589	2.57435	0.66891	0.98218	7.11372	0.294565	3.61445	1.11428	2.01831	0.0250994	1.46702	5.65006	1.00637	1.42912	5.40178	2.52311	0.383526	0.433998	0.508763	1.92299	1.17733	4.17941
TCGA-NJ-A4YP-01	C1	0.953905	4.65133	0.842402	2.44838	6.98134	0.895814	4.0718	4.02324	5.18434	0.279151	2.80359	6.31368	1.40332	2.71723	5.64753	3.57569	1.15194	2.09636	2.29988	3.62001	3.19627	0.671124
TCGA-67-6215-01	C1	0.333629	2.06054	0.704195	1.97752	6.20598	1.10446	3.65968	3.12407	2.50887	0.258277	1.16532	7.00868	0.864964	1.54443	4.43236	1.86764	0.477703	1.89937	3.10691	2.53808	0.987081	0.264266
TCGA-44-8117-01	C1	0.815268	3.47494	0.837736	3.40358	6.239	0.686108	3.67367	0.257376	4.48843	0.116299	1.72882	4.06327	2.18287	2.38904	4.7701	2.5203	0.778309	1.11537	0.528875	1.67792	2.12657	4.14828
TCGA-97-8175-01	C1	0.738013	2.83762	1.75776	4.14925	7.1058	1.13796	4.7144	5.28361	3.49188	0.314106	2.31659	8.04074	1.47321	2.51938	6.35893	3.28976	0.882956	2.85048	1.31785	2.60304	1.02927	4.32812
TCGA-55-8616-01	C1	1.21052	2.27438	0.647469	3.27549	6.05547	1.39493	4.67578	1.90139	2.86318	0.223039	1.79032	5.26781	1.90677	1.27168	4.8544	3.58751	0.34232	0.563307	0.339811	2.45354	1.29509	4.42838
TCGA-97-8177-01	C1	1.0743	4.17156	1.36189	2.13455	5.88807	1.10844	5.25021	6.60956	4.63263	0.317681	2.77385	7.17768	1.97718	2.33234	5.69366	3.60064	1.18517	2.35731	1.3683	3.19583	2.20059	1.45329
TCGA-97-A4M0-01	C1	1.66415	2.64447	2.0041	3.25765	6.22554	2.34867	5.12084	1.27753	4.40533	0.708684	3.20213	7.10956	3.01104	2.38479	6.57028	5.51589	0.906806	2.94484	2.84836	4.25845	1.24126	0.385238
TCGA-44-4112-01	C1	2.90009	4.4329	2.48163	3.31878	5.87187	1.86576	4.22441	1.54911	5.93081	0.302718	1.28153	5.35956	1.17903	3.58798	4.14988	4.05442	0.627684	1.86093	1.7245	2.24506	3.20545	0.38315
TCGA-86-7955-01	C1	0.157024	1.72388	0.264045	1.31261	6.74949	0.198965	1.95083	0.138531	4.60215	0.150915	1.25649	4.55715	1.13196	0.540466	2.89089	2.43991	0.369134	0.395113	0.543007	1.14434	1.12488	5.92507
TCGA-86-A4P7-01	C1	1.18524	4.00655	1.4493	2.85059	5.73799	1.97097	5.09362	1.1947	3.93458	0.713687	3.23263	6.95773	2.88881	2.55383	6.26655	4.18764	1.59234	1.16629	2.0192	3.29563	1.24426	2.19173
TCGA-44-7671-01	C1	0.245237	3.21315	0.870367	1.34348	6.11357	0.622601	2.91139	1.51866	1.63421	0.146351	1.45032	4.50204	0.644525	1.59158	3.8829	0.690029	0.424409	0.671252	0.623979	3.82379	1.22166	1.27306
TCGA-55-7574-01	C1	3.35885	4.62249	1.89763	2.81482	5.96272	3.43118	6.04862	0.430532	4.42604	0.724422	2.83279	5.96053	3.59011	2.93805	5.83972	5.23396	1.60165	2.29997	2.09922	1.64031	2.3924	0.456225
TCGA-05-5715-01	C1	0.357764	2.7222	0.851522	1.83663	6.51457	1.06061	4.94277	5.69016	5.08945	0.322651	1.10027	7.43408	0.765495	1.95792	5.19326	0.868741	0.680016	0.953336	1.00347	2.75033	2.26728	3.63907
TCGA-44-7661-01	C1	1.58875	4.60691	1.84937	6.45835	7.48498	2.27962	4.92821	0.918953	4.81265	0.176257	3.4008	6.42803	2.57564	4.09586	4.96015	4.07873	1.5256	2.94905	1.75414	2.71319	2.93969	0.801053
TCGA-97-8172-01	C1	2.22864	3.86366	2.66277	2.44071	5.54153	3.21395	5.97559	0.234288	3.41336	0.420169	2.82153	5.73312	3.19898	2.885	5.72265	4.19113	0.983859	1.86827	2.48086	3.88817	1.56551	0.0650258
TCGA-38-A44F-01	C1	1.52048	3.86224	1.82649	2.80039	5.61439	2.79196	5.6311	4.45618	5.38388	0.848985	3.14791	6.79932	2.35438	2.39729	6.54437	4.09304	1.15172	1.40932	2.42797	2.18932	1.88174	4.39163
TCGA-97-A4LX-01	C1	2.57105	4.34187	2.72928	4.71639	6.46665	2.6913	5.71064	1.04475	7.5347	0.903727	4.04991	6.91779	4.68675	4.12137	6.20631	4.49223	2.35688	3.70933	2.31227	2.72184	2.84148	0.897304
TCGA-73-4677-01	C1	0.996311	2.12081	0.879054	2.09641	5.57221	1.77436	4.64382	0.780195	3.32422	0.16574	1.14009	4.70945	1.67675	1.66532	3.8175	0.86682	0.545528	0.863289	0.964551	4.46162	1.02808	0.851089
TCGA-38-4626-01	C1	0.508952	3.60613	1.69673	3.74043	6.18571	0.795219	4.53694	2.6367	4.39715	0.275841	2.12924	6.69115	1.58216	3.41449	5.43321	2.3748	1.50775	1.43798	1.82789	2.74521	1.45033	0.500953
TCGA-86-8280-01	C1	1.50804	4.03481	2.00286	3.2425	5.95566	3.20271	5.58859	4.98796	5.78545	0.527817	3.72366	5.98248	3.15205	3.20113	6.14766	3.77109	1.25981	2.27854	1.94177	3.6676	2.02716	3.35161
TCGA-97-8174-01	C1	1.76797	3.67181	1.54497	2.26559	5.64055	2.66305	4.52023	1.02314	6.05128	0.497733	2.88866	4.92293	2.45612	2.92808	5.37295	2.69993	0.954053	0.986134	3.73076	4.96563	1.61297	0.331635
TCGA-55-A48Y-01	C1	1.22001	3.81991	0.725912	1.82094	7.15032	1.0572	3.96053	2.37313	3.33409	0.0649648	1.81731	4.89222	1.03221	2.30584	3.86722	1.65201	1.16273	1.28157	0.42192	3.78792	2.47042	1.48841
TCGA-78-7539-01	C1	1.47663	2.52531	1.79306	3.16556	6.26428	2.65359	5.19685	0.343239	5.43234	0.337887	3.53904	7.10682	3.24313	2.42847	6.78533	4.0365	1.00603	1.81279	1.78154	5.4903	1.63821	1.59414
TCGA-64-1678-01	C1	0.281922	1.67738	0.93431	0.607193	7.38362	0.088961	3.75879	0.0309356	2.46444	0.200464	1.87985	1.7941	0.467464	0.66575	2.52093	3.73264	0.229518	1.1628	0.0930639	1.5914	0.938012	0.0303389
TCGA-73-A9RS-01	C1	0.24444	2.30667	0.28095	3.32308	5.90546	0.284108	2.87606	0.103225	3.42124	0.0970201	2.08697	4.94995	1.67725	1.46249	4.17437	2.95003	0.431573	0.674647	2.15158	0.271423	1.42282	0.368381
TCGA-86-A4JF-01	C1	0.562718	3.68932	0.743256	4.53107	5.65894	0.628388	4.35122	1.82918	5.47123	0.199141	3.69923	7.2524	2.1622	1.99736	5.16717	4.87189	1.11229	1.72384	0.840094	2.87123	0.76685	2.79403
TCGA-78-8648-01	C1	1.06711	5.09895	1.54251	2.97911	6.55641	1.9916	5.92051	1.84438	5.16709	0.261443	3.51139	6.28792	3.33538	3.32341	5.73568	2.77346	1.50521	1.84716	1.54037	1.78901	2.32196	1.43384
TCGA-44-6146-01	C1	0.951027	3.13069	1.40429	2.26438	5.29495	1.64394	3.27351	4.22658	2.84299	0.243464	0.42254	4.74323	0.502455	1.62423	4.90349	1.76694	1.27583	0.512991	1.56018	3.54244	1.99796	4.40551
TCGA-38-4629-01	C1	0.938018	3.46555	1.68126	4.39144	6.84237	0.691391	4.87041	1.77925	6.70819	0.0719297	3.7059	6.19165	2.92342	4.56382	4.64946	1.50906	1.2746	2.52159	1.07451	1.14949	2.96496	1.92826
TCGA-50-8459-01	C1	1.61006	3.14216	1.0593	1.97536	7.33454	1.41147	5.08584	3.37537	2.8611	0.32399	2.38111	6.75284	2.90329	2.8445	5.50145	3.31525	1.01891	1.57444	1.2578	1.11753	3.56606	2.38179
TCGA-78-7161-01	C1	0.245707	3.33137	0.71289	1.18344	5.88227	0.694236	2.33108	0.366906	5.16018	1.27726	1.5152	4.20161	0.690819	0.872585	4.3274	3.00586	0.465523	0.903009	1.37088	3.42704	1.58611	0.498765
TCGA-67-4679-01	C1	0.854803	3.06146	1.51967	2.68921	5.98952	1.79831	4.58231	3.94481	3.27785	0.405907	1.46616	5.06677	1.5818	2.08625	5.41266	2.21609	0.630543	0.81877	2.24927	3.20317	1.24133	0.63414
TCGA-62-A472-01	C1	1.16334	2.79177	1.67605	4.44221	5.53171	1.46779	4.56364	7.49222	4.3849	0.651577	3.3739	5.29921	2.98349	2.45718	5.33336	3.55696	0.731535	2.4701	1.65239	4.1001	1.84111	2.65312
TCGA-62-8397-01	C1	0.388667	2.15474	0.767277	1.58019	5.65366	1.02771	3.10273	7.93791	0.96159	0	0.690997	5.18628	0.808894	1.20297	5.75793	2.38438	0.517238	0.34055	0.921067	1.96232	1.24742	0.851028
TCGA-62-8395-01	C1	1.1187	4.05893	1.28236	1.2811	6.66476	1.74778	3.62105	4.26484	2.64313	0.148799	1.39729	5.02246	1.61092	1.60042	5.72501	2.90384	0.602593	1.27273	1.26442	4.97411	1.04827	4.6142
TCGA-86-8056-01	C1	1.689	3.56795	1.76962	2.96645	6.81562	2.34589	4.75057	2.50781	3.85632	0.329351	1.65243	6.95876	1.89361	2.37234	6.61869	3.51729	0.6816	1.19039	1.33465	4.92181	1.93966	3.81459
TCGA-99-7458-01	C1	2.0435	4.08352	2.51329	4.91811	5.9247	3.5249	5.56074	4.76744	4.81106	0.39157	3.08598	6.12879	2.55092	3.80371	5.17816	2.74729	1.26252	3.10421	2.40408	2.90133	2.14578	1.19484
TCGA-53-7813-01	C1	1.19191	2.59976	0.839509	1.95363	4.35124	1.30582	3.85075	0.119032	5.656	0.259628	2.85475	4.50287	0.956067	1.31417	3.11304	3.29593	0.562584	0.952017	1.67959	3.83374	1.57645	0.837598
TCGA-78-7149-01	C1	0.44248	4.19647	0.602587	0.685827	5.59578	1.32972	3.1444	4.34812	4.25918	0.101405	0.906461	5.22693	0.666759	0.608952	4.76648	1.71352	0.507091	0.568463	0.829822	3.05597	1.02532	1.95277
TCGA-55-6968-01	C1	1.22016	3.95452	1.12359	3.80405	6.62997	1.91795	5.44752	1.35275	5.44216	0.184766	4.76546	5.70196	2.88749	3.80185	4.98159	3.31319	1.42543	1.96567	1.40988	2.13362	2.07975	1.14678
TCGA-73-4670-01	C1	0.13551	3.02395	0.269145	1.89215	6.54545	0.146871	3.31016	0.458719	2.4265	0.0405997	1.35186	4.8722	0.727948	2.00557	4.15524	1.1883	0.488315	1.03408	1.75707	1.43287	1.27735	0.962655
TCGA-05-4425-01	C1	0.901817	4.05025	2.07678	3.65079	6.40845	2.94566	5.70498	0.494086	4.81574	0.346331	2.03708	7.07669	2.07698	3.97044	5.26461	2.1878	1.1254	2.91518	1.55115	4.22324	2.29937	0.848744
TCGA-MP-A4T7-01	C1	0.559709	3.06657	0.743407	2.15792	6.27234	1.13574	3.99754	1.91628	3.91538	0.153476	2.42119	5.86027	1.63198	1.59634	5.44898	3.26786	1.20068	0.998907	3.06618	4.08305	0.908994	1.13762
TCGA-78-7167-01	C1	0.450574	2.57622	0.997129	0.687542	5.29961	1.15344	2.97472	0.775502	2.68471	0.176885	1.63786	3.89523	0.77562	1.14887	4.81903	3.80451	0.457121	0.433752	1.28759	2.73677	0.787441	0.39271
TCGA-49-AARE-01	C1	0.644337	2.98795	0.339732	1.58764	6.14683	1.18546	4.1364	0.533898	4.00558	0.412415	3.27155	5.71021	2.02878	1.69991	4.34472	3.2026	0.804032	0.852809	0.787375	1.23427	1.31066	1.55061
TCGA-49-AARN-01	C1	0.816653	3.49853	0.863956	3.22091	5.9	1.23035	4.6471	4.24666	6.8572	0.229095	2.8994	7.37741	1.67739	1.31179	5.90046	3.63778	0.389225	1.36213	2.10756	2.34964	1.29681	1.77779
TCGA-49-AAR0-01	C1	1.1566	3.08464	0.965668	2.27753	5.88305	1.60959	5.03587	0.96262	4.35247	0.403426	2.93336	6.64023	3.21929	2.13018	5.92761	4.21595	1.45722	1.34414	1.45954	1.64633	1.36351	1.94723
TCGA-97-7553-01	C1	1.84328	3.99895	2.14303	4.01128	6.49148	2.5983	5.70841	2.96696	5.3446	0.38532	3.0249	6.77455	2.75776	4.17881	5.17028	2.6432	1.72048	1.98699	2.32602	4.11787	1.46237	4.51773
TCGA-44-6778-01	C1	2.37841	4.97245	2.78574	4.74206	5.55096	3.21173	6.41548	0.377761	6.10518	0.748921	4.37251	6.26403	3.4531	4.25766	5.43116	3.66738	1.64412	2.69608	2.62914	3.0552	1.86164	0.247035
TCGA-44-6776-01	C1	0.887955	2.20203	1.08013	1.6048	5.77464	1.43985	2.90259	2.19778	4.00533	0.214406	1.82899	4.01678	0.924272	1.15038	4.38243	1.51226	0.476431	0.439394	0.488174	4.49772	0.890008	1.77777
TCGA-49-AARR-01	C1	1.10638	3.99642	0.922283	3.29235	5.39885	1.37063	4.84408	4.36387	3.93596	0.311905	3.51879	6.13003	2.72739	2.30392	5.98584	3.70815	0.88872	1.05475	2.2551	1.19706	1.30336	3.68331
TCGA-95-8039-01	C1	1.57692	3.54152	1.88917	3.41209	6.51139	2.95342	4.92138	8.06748	3.96966	0.631328	2.05466	6.63811	2.02167	2.67247	5.45603	3.49894	1.38634	1.6358	1.65969	3.66598	1.61856	1.04559
TCGA-49-4488-01	C1	0.777018	2.25375	1.53125	3.3515	5.56336	0.945115	5.45268	4.17445	5.07741	0.0508104	2.21215	4.67482	2.03881	1.76184	4.81728	4.43614	0.542153	5.24536	0.64526	2.71499	1.46569	1.28303
TCGA-O1-A52J-01	C1	0.731869	2.8743	0.865804	2.53773	5.41494	1.50607	4.24106	7.88172	3.02015	0.390886	2.79274	6.2388	2.0226	2.4446	5.04478	2.58459	0.602548	0.984032	1.85095	2.25887	2.01577	0.894472
TCGA-97-7546-01	C1	1.95671	3.76046	1.80804	4.02466	5.53277	2.94158	5.50279	2.28337	3.26195	0.225318	2.63907	4.63151	2.24007	2.67626	4.62807	2.69508	0.476208	2.5479	2.21941	3.50851	1.63649	0.534664
TCGA-97-8552-01	C1	1.04055	2.59524	1.72588	2.36426	5.56562	2.51171	5.17769	3.82689	4.36762	0.401806	4.12359	6.15852	1.8022	1.87326	6.22057	3.35498	0.686429	0.980093	2.07341	2.99329	1.29414	2.55961
TCGA-49-AARO-01	C1	1.36145	3.7614	1.17813	3.84514	6.85328	2.15744	4.58333	3.80142	5.16624	0.589693	3.17945	6.09424	2.68721	2.30127	6.0193	4.65938	1.75153	2.61914	1.37527	1.9875	1.8066	4.75184
TCGA-L9-A444-01	C1	1.98931	3.49041	1.80658	4.78636	5.36394	1.92161	5.29932	2.70099	6.538	0.569085	5.03022	6.17454	4.33639	3.32089	6.0158	4.43874	1.68781	2.73648	1.7791	2.46458	2.49442	0.831904
TCGA-55-8097-01	C1	1.41995	3.17433	1.49687	1.9306	6.17665	2.45248	4.92091	1.70803	3.25513	0.398039	2.03624	5.92394	2.02601	1.42713	5.53297	4.49328	0.841262	0.778785	1.25457	3.48439	1.27591	0.960064
TCGA-J2-A4AD-01	C1	0.278348	3.16813	0.418842	2.10277	6.20539	0.709301	2.61454	3.87351	1.93064	0.741123	1.43372	4.34499	0.933318	0.829428	4.40578	4.22532	0.259533	0.183968	0.82272	2.00129	1.61195	6.07105
TCGA-L9-A443-01	C1	1.1958	3.51891	0.799706	2.80718	5.77284	2.12378	4.45387	1.27632	3.85559	0.444923	2.40119	5.31785	1.79333	1.65733	5.11547	3.27676	0.628978	1.43132	0.927344	2.9724	1.95169	3.06053
TCGA-95-7043-01	C1	0.352021	3.19649	0.33509	0.722261	5.7776	0.922873	2.33462	3.51545	2.24494	0.142892	5.5587	3.34313	0.673572	0.585521	4.52777	1.57322	0.507465	0.230837	0.328801	4.0523	1.06177	5.10963
TCGA-44-A4SU-01	C1	1.32661	2.85875	1.61012	2.60393	5.8528	1.53506	4.3018	4.56351	6.01247	0.606092	2.71558	5.59015	2.61382	1.51818	6.27201	4.15745	0.842776	1.43497	1.21343	5.07997	1.53588	6.1465
TCGA-55-7725-01	C1	1.89906	2.5691	1.7248	3.4934	4.78599	3.49022	5.80153	1.77489	5.44339	0.707422	1.7429	5.78886	0.54192	2.92635	3.99749	2.19207	0.364708	2.22676	2.9514	4.08365	1.47384	4.46768
TCGA-93-A4JO-01	C1	1.81532	3.56542	2.06067	3.40888	5.56901	2.21568	5.65527	2.72233	5.22963	0.714589	3.89701	6.40209	3.4847	2.52513	6.54882	4.16086	2.10714	2.77716	3.82426	3.3231	1.76915	4.94893
TCGA-55-7911-01	C1	1.78774	2.7913	2.39329	4.76137	5.91119	2.44099	5.74378	8.78318	6.06914	0.560958	5.42463	6.44458	3.93285	3.09911	4.75818	3.9235	0.92677	2.04628	2.1165	3.12698	2.67851	1.17815
TCGA-55-A492-01	C1	0.522563	2.34831	0.525042	0.906675	5.05402	1.08592	3.34332	1.21607	3.30406	0.225819	1.74383	5.04459	0.867313	0.897298	5.33462	2.7827	0.326147	0.127693	0.527142	4.41706	0.644684	0.728127
TCGA-91-8497-01	C1	2.41584	3.49905	2.01979	2.63	5.66086	3.11568	5.95246	1.46845	3.07835	0.574667	2.62093	6.13359	2.78454	2.80838	6.03463	4.56012	1.01619	1.08144	2.17254	3.56565	1.26097	2.23669
TCGA-55-8621-01	C1	1.05595	3.3794	1.57007	4.22998	5.81156	2.36682	4.9237	5.59866	5.59265	0.226389	3.2267	6.8371	2.58343	3.76588	5.69078	3.16166	1.43976	1.5438	1.90033	3.25098	2.03103	2.28762
TCGA-93-7348-01	C1	1.30737	4.2041	1.2232	2.19293	5.92351	1.9366	4.27364	2.09648	5.14072	0.796139	3.60756	6.42165	1.49033	1.99767	5.41766	3.70942	1.58408	2.83202	1.49423	4.31619	2.27314	3.61284
TCGA-97-7938-01	C1	1.06297	4.90998	1.26095	3.80273	6.23357	1.4658	4.51639	6.39006	3.38479	0.232205	1.65935	5.31416	1.26839	2.25646	4.4479	1.99748	0.404053	1.64747	1.6538	4.27765	1.44186	2.20631
TCGA-93-7347-01	C1	2.21171	3.96915	2.14116	2.72348	5.81216	3.65696	6.14688	1.50027	4.80476	0.617554	3.1753	6.74184	3.24335	3.26838	5.4757	4.05462	1.60335	2.75933	2.41225	3.68527	2.02282	1.97275
TCGA-J2-A4AE-01	C1	1.65776	3.68459	1.33717	3.1922	4.88096	2.79531	4.86292	5.0581	4.2651	0.44154	3.85061	6.30071	1.93033	1.71479	5.7325	4.50846	0.390282	1.66203	2.33965	4.47359	1.59041	3.58128
TCGA-55-6543-01	C1	0.366571	2.19533	1.22069	3.49452	6.21231	1.38008	3.82447	0.965654	6.58764	0.158669	1.53219	6.06618	1.03929	2.50176	5.10769	1.27695	0.556508	0.779199	1.23733	2.04686	2.19266	2.23018
TCGA-55-8299-01	C1	1.554	4.38433	1.36547	4.28618	6.44767	1.64927	5.69327	0.706328	7.93999	0.502704	4.57841	6.48344	3.28723	3.62679	5.51166	3.14894	2.10417	2.28411	2.36552	2.49871	2.90901	0.854853
TCGA-55-7903-01	C1	0.774436	2.60724	1.32711	4.69503	5.35575	1.11819	4.28472	7.28999	7.25987	0.860172	3.69524	5.79355	2.31498	2.36969	5.26479	3.18172	0.849866	2.37545	1.54327	1.39046	1.74951	0.319696
TCGA-J2-A4AG-01	C1	1.64496	4.55495	1.68967	3.25446	5.82523	2.82194	5.63052	0.465479	5.45266	1.11011	2.9492	7.23717	2.22699	2.58683	5.78047	5.25879	0.824677	2.06147	1.70627	3.07181	1.86114	0.675694
TCGA-NJ-A55R-01	C1	0.743905	3.50615	0.489935	1.76183	5.54454	1.09396	3.78677	0.832889	1.40709	0.143617	6.08424	4.24203	1.60924	0.965376	4.8714	4.56715	0.477244	0.828695	1.21625	1.88936	1.55959	0.665611
TCGA-44-7659-01	C1	0.921485	2.69471	1.05021	2.86919	5.30443	1.41755	4.58095	7.88577	2.13918	0.230493	2.13576	6.34254	1.30762	1.4878	4.84002	3.22006	0.596586	0.867798	2.98694	2.29007	0.995243	1.67968
TCGA-55-A4DG-01	C1	2.04949	2.7343	1.39007	2.37165	4.6932	2.4537	5.0532	1.51628	3.13538	0.407907	2.16671	5.00555	2.07599	2.11194	6.03791	4.87863	0.654947	1.01927	1.50489	3.78328	1.65635	3.51515
TCGA-97-7941-01	C1	0.871045	3.62758	1.34738	1.96144	5.71831	2.01061	4.58947	3.59651	3.61215	0.137431	2.39386	6.71469	1.72313	1.81054	6.39783	3.19488	0.937574	0.777237	2.01095	3.97225	1.20791	2.26721
TCGA-55-7573-01	C1	2.1653	3.46319	2.12124	2.60534	5.0945	3.21599	5.61842	3.2875	3.72444	0.576551	2.36238	6.03177	1.82926	2.39464	5.74982	3.4856	0.906378	2.39264	2.78847	3.61937	1.68069	2.53616
TCGA-49-AARQ-01	C1	0.717649	1.73411	0.549458	1.75419	4.14874	0.851577	3.59108	0.165868	5.64907	0.475519	5.40399	7.03642	2.59728	1.64565	8.05495	4.02531	0.387844	1.17084	1.98518	0.819727	0.835105	0.181928
TCGA-91-6836-01	C1	0.517455	2.24604	1.14329	4.48015	6.18143	0.531091	3.14729	0.148377	3.81304	0.391265	2.62752	5.22317	1.48708	1.7627	4.37505	2.4181	0.586328	1.71935	1.00888	4.07388	1.33037	0.0600257
TCGA-55-6985-01	C1	1.50728	3.48076	1.34067	3.55038	6.41998	1.62982	4.87108	1.96651	5.2934	0.136429	3.80133	6.17907	2.79386	3.02201	4.76322	3.19462	1.36066	2.3328	1.33801	2.39751	2.36282	5.40419
TCGA-55-6971-01	C1	2.02361	3.64949	1.91254	3.41556	5.80004	2.14994	5.77323	0.444131	6.73971	0.72892	4.68744	5.59081	3.91222	3.62185	5.31035	3.67764	1.86822	2.92097	2.65138	3.88494	2.27931	1.62824
TCGA-55-6642-01	C1	0.603055	4.04447	1.14988	2.38637	6.03607	0.866074	3.72433	0.281735	4.48449	0.216365	2.95947	3.96216	1.62954	2.346	4.03714	2.24202	0.628471	1.40949	1.54072	3.29213	3.57718	4.25552
TCGA-49-AAR2-01	C1	0.579238	1.73921	0.37205	1.00709	5.07769	1.06492	3.55148	0.88951	2.96904	0.235948	3.04957	6.2705	2.06153	0.937561	5.88771	5.92398	0.684226	0.801827	0.551833	1.05965	1.14825	1.82143
TCGA-97-7547-01	C1	1.42004	3.06484	1.18443	2.71737	6.42438	1.73087	4.47791	0.189675	4.42163	0.312185	1.41423	7.12926	1.94758	2.20888	4.72597	1.88836	0.908058	0.783728	1.11522	3.29408	0.918842	7.54639
TCGA-97-7552-01	C1	2.72549	3.82222	2.96547	3.44791	5.26362	3.55406	6.56137	4.8425	6.45927	0.454895	4.21386	6.52482	2.92128	3.60932	5.55716	2.57655	1.1931	2.50983	3.08284	3.20434	2.05718	3.0768
TCGA-44-7660-01	C1	0.783796	2.37657	0.686378	2.96503	5.76301	0.59497	3.15542	0.0614114	4.92744	0.229215	3.64412	6.1884	2.17307	2.06005	4.47175	4.45746	0.557569	0.80274	1.12198	1.13505	1.89428	3.86946
TCGA-55-8091-01	C1	0.782732	4.26652	1.64067	4.59788	6.47656	1.71938	4.17485	1.13816	8.89545	1.00304	2.69767	5.76994	1.93677	3.45929	5.64027	2.47878	0.926039	2.67123	2.0591	2.20879	3.36061	1.0652
TCGA-55-8301-01	C1	1.86534	3.38514	1.69387	4.79947	5.69441	2.27676	5.7332	7.74396	8.9632	1.11033	4.55855	6.55968	3.46287	3.15133	5.73531	3.63297	1.61513	2.84316	1.94458	2.08959	1.84046	0.568297
TCGA-55-8087-01	C1	0.987264	2.31526	1.73188	1.5788	6.11295	1.51594	4.07418	0.222992	2.75604	0.969381	2.98007	6.83461	1.39708	1.55928	5.80917	3.85566	0.876727	0.767995	1.34087	2.13342	1.94763	0.819535
TCGA-55-A494-01	C1	0.0475363	2.5922	0.370225	0.970805	6.57682	0.161528	1.0776	0.0570989	1.48358	0.0536154	2.2207	4.81327	4.49092	0.711175	4.48622	3.67857	0.0818846	0.500453	0.348287	3.09572	0.37258	0.857173
TCGA-55-7728-01	C1	0.853271	1.54798	1.76921	2.96176	5.92289	2.55884	6.13228	4.67247	4.02049	0.415001	2.46011	7.58867	2.31641	2.14308	6.77693	4.56084	0.91998	1.75925	2.94062	2.61095	0.961712	2.40721
TCGA-97-7937-01	C1	0.351705	3.10076	0.567739	1.53075	5.4628	0.0972583	2.75949	0.998651	2.74855	0.375372	1.55725	5.58168	0.545521	1.55034	4.43084	3.45847	0.350519	0.444487	1.24703	3.84265	1.15667	6.22775
TCGA-55-8514-01	C1	0.328495	1.9199	0.416809	2.52778	5.29581	0.801434	3.51197	0.031412	3.09218	0.658124	3.09274	6.39706	1.57092	1.54133	5.91551	5.48129	0.563277	0.478393	0.50544	2.41318	1.14903	3.98632
TCGA-55-8511-01	C1	1.47206	4.57715	1.09072	5.05873	6.53524	1.54997	5.09103	1.47603	4.81534	0.897935	3.21862	5.57761	2.76858	2.89775	5.34952	4.22992	1.69564	2.25087	1.00963	3.26771	1.90884	3.80449
TCGA-55-8207-01	C1	0.477473	3.26596	1.41288	2.6129	6.35182	1.7426	4.23442	3.6342	2.3855	0.0613913	1.23963	5.83113	1.46136	2.37008	4.80109	2.10777	0.548588	0.838868	1.02471	2.36681	1.98917	0.602282
TCGA-55-7815-01	C1	2.65918	4.07375	2.25366	3.30579	4.95838	3.43682	5.44712	0.115321	4.02569	0.073175	1.46363	4.45117	0.794615	2.96366	2.62944	2.17098	0.444803	2.64578	1.29761	3.36077	3.46019	0.0576885
TCGA-93-8067-01	C1	0.536968	3.14405	0.585404	1.93215	6.54903	0.517935	3.29092	5.2258	2.9703	0.154789	2.33921	5.85831	1.56368	1.61106	5.00348	2.44739	0.719757	1.02963	1.29155	4.82613	1.50353	1.40214
TCGA-44-A47A-01	C1	1.46935	2.2743	2.0149	3.23264	6.19094	1.784	4.3586	0.390563	4.28487	1.33762	2.17041	7.46326	2.74702	2.71865	5.96066	4.10998	1.24202	2.44174	2.1058	2.76912	2.34905	0.477101
TCGA-55-8204-01	C1	0.635129	2.77083	1.35154	3.20926	6.25283	0.34541	3.87425	3.21228	6.89425	0.14588	3.32866	4.83417	1.52504	2.37978	4.33009	2.54365	0.814803	1.355	0.679577	2.24925	1.63363	4.33455
TCGA-MP-A4TE-01	C1	0.0870072	2.28806	0.176702	1.17675	5.49739	0.286705	1.80541	0.0214567	1.52902	0.1778	1.55857	3.37893	0.501536	0.473517	3.79793	3.16896	0.760091	0.206517	0.701747	2.60212	1.05806	0.287326
TCGA-95-7039-01	C1	0.613106	2.97556	0.742169	3.56881	6.17763	1.24003	3.60032	1.25848	4.12504	0.172439	3.71888	5.52674	2.10183	2.41049	5.06367	1.8202	0.685685	0.881304	0.584401	2.03953	1.27882	1.97442
TCGA-55-8506-01	C1	0.610886	3.06606	0.339852	3.11899	6.67536	0.654149	3.70343	0.343474	3.45994	0.0434255	4.10796	5.83094	2.35016	2.5548	5.35838	4.4708	0.927074	2.25245	0.845058	1.97903	1.18695	0.100147
TCGA-91-7771-01	C1	2.45364	3.78846	2.02518	2.7464	5.98605	3.1882	5.65458	3.73443	5.69742	0.475507	2.4424	5.80206	2.87891	3.15684	5.44634	3.18444	1.21575	2.1131	1.51842	3.72325	1.84972	2.52228
TCGA-J2-8194-01	C1	0.96582	4.13758	1.39568	2.39478	6.25051	1.4968	3.92556	0.456874	3.82814	0.335778	1.43068	4.97245	1.78539	2.30373	4.33836	2.19051	0.991353	0.998736	1.38574	3.281	1.90425	0.686019
TCGA-55-8619-01	C1	1.45387	3.1956	1.46146	2.76556	5.53932	2.50326	5.27273	3.04962	4.16281	0.40241	2.98781	6.7278	3.26364	2.71459	5.89763	3.09203	1.43786	1.29088	2.21177	2.70232	1.099	2.41552
TCGA-55-8513-01	C1	1.60208	3.1364	1.71221	3.49118	5.5746	1.79014	6.43624	4.69788	5.2074	0.790432	3.30005	7.36963	1.89407	2.45574	6.68916	3.3054	1.07292	0.962492	3.3107	2.53194	1.50541	3.64389
TCGA-69-8453-01	C1	1.27873	3.10447	1.23229	3.0249	6.32883	2.36481	5.59501	3.03209	5.10599	0.343325	3.24608	7.35858	2.76141	3.06473	5.80863	3.00307	1.19851	1.60356	2.36468	2.6741	1.02271	2.76788
TCGA-69-7765-01	C1	1.21618	4.04305	1.33581	2.89911	6.32723	1.43064	4.73355	7.32023	4.02765	0.429569	2.53298	5.30623	1.79811	2.56031	4.19879	1.88329	1.06118	2.01978	1.51686	2.39432	1.45433	1.22473
TCGA-53-7626-01	C1	1.88114	3.75993	2.29731	3.14573	5.8252	2.72281	5.85777	0.592002	5.11288	0.307899	3.17191	6.74997	2.98949	3.52467	5.21129	3.43368	1.45092	2.54804	1.60928	4.66466	1.7767	2.18406
TCGA-50-5055-01	C1	3.05779	4.90793	2.32695	2.23284	5.8594	3.55777	8.05698	4.04341	5.18964	0.402298	3.31081	7.04748	3.68446	3.04969	5.65228	3.38233	1.40791	2.86114	1.9501	2.21947	2.53265	5.0626
TCGA-44-2659-01	C1	1.29254	3.30535	1.46378	2.48739	5.04	2.40704	5.23294	1.33374	3.93802	0.313516	2.5112	5.68294	2.27357	2.47475	4.72573	2.00167	0.812775	1.74628	1.76565	2.99369	1.42772	0.301733
TCGA-NJ-A55O-01	C1	0.834972	3.05446	1.28091	3.4389	5.85792	2.10289	4.7126	2.25658	3.7279	0.144046	1.71945	6.3547	1.3271	1.84921	5.82164	2.75195	0.698225	0.768143	1.57278	4.44996	0.703987	1.63202
TCGA-05-5428-01	C1	0.211884	3.79932	1.5099	2.2581	4.70556	0.315886	5.3135	0.856226	2.54041	0.0423663	1.49439	3.64238	0.623862	1.96402	3.97893	1.37131	0.408722	0.68404	0.624965	0.8541	2.39679	3.75757
TCGA-38-4627-01	C1	1.02378	5.45813	1.6411	2.26848	6.82511	1.60044	5.17626	0.679541	5.97584	0.0857447	2.44386	6.24401	1.53007	3.64179	4.48986	0.598417	1.33225	1.16968	0.624772	1.21191	4.6644	1.76003
TCGA-75-6212-01	C1	2.00309	3.03865	1.75386	2.4526	5.63524	2.18062	4.75654	2.47141	3.06973	0.306673	1.54797	6.47133	2.09623	2.518	4.9419	1.49703	0.802148	2.57976	0.974493	2.7913	1.0573	0.110488
TCGA-49-4510-01	C1	0.380995	2.03539	0.498613	1.75029	5.11477	0.551817	4.51379	0.487086	2.59609	0.136549	2.07215	3.60722	0.94898	1.46925	4.89711	3.52648	0.266226	0.288127	1.18941	2.32169	0.749918	0.614614
TCGA-MP-A4SW-01	C1	1.23463	3.38295	1.14949	2.74047	5.89748	2.13081	4.60728	8.24562	2.90238	0.383882	1.93515	7.47891	2.24882	1.73604	6.46051	5.04351	2.6861	2.15014	1.29116	3.11463	2.01278	2.00011
TCGA-44-2665-01	C1	0.699866	4.48944	1.93938	3.93093	7.06655	1.21714	3.9903	0.243588	6.79568	0.449867	1.60909	6.43737	1.58655	4.02731	5.0355	4.52526	0.671394	3.47966	2.24559	1.14185	4.79026	0.850695
TCGA-55-6979-01	C1	2.13952	3.92229	2.09173	5.13108	6.65613	2.27709	6.08878	1.2002	7.74824	0.581843	4.39831	7.50441	4.30283	4.11026	5.59817	3.46659	1.57191	3.16721	1.70639	3.06886	3.23632	5.23421
TCGA-49-4505-01	C1	0.89204	3.31655	1.14069	3.48037	6.12874	0.84462	5.42275	8.19014	5.37431	0.208712	2.73012	6.01328	2.72388	2.70545	5.55967	3.25519	0.866433	2.45385	0.806493	1.2801	1.56919	2.48172
TCGA-MP-A4SY-01	C1	0.385622	3.71913	0.838947	4.27486	7.11326	0.935523	2.73647	7.84171	3.72322	0.422519	1.75855	5.55592	1.29054	2.62546	5.26938	2.76283	0.604209	1.74884	0.728819	1.44376	3.28993	0.893434
TCGA-86-8278-01	C1	0.534863	3.53746	1.24104	3.23784	7.15233	2.25889	3.68135	4.75048	6.94706	0.301588	4.42055	7.05701	1.57992	2.53329	5.60501	4.74221	0.70272	1.73329	2.68835	2.72099	1.60968	1.84659
TCGA-05-5423-01	C1	1.69422	3.54482	2.20367	2.44372	5.83598	1.61637	6.69324	7.75926	5.10027	0.222767	1.8286	5.72971	1.69377	3.34985	4.77885	2.11932	0.675379	2.23172	0.688859	2.85079	1.60964	1.61869
TCGA-05-4397-01	C1	0.331213	2.02941	1.07118	2.11826	7.56909	0.833747	3.53894	0.0990804	6.01181	0.334721	2.66632	8.13852	1.46438	2.92627	5.83474	3.24828	0.450332	0.666586	0.455793	1.44081	1.36193	2.56205
TCGA-38-4628-01	C1	0.279032	3.23242	0.488024	1.6633	6.45304	0.294421	3.90639	1.79442	1.76265	0.0986162	0.499193	5.86575	0.474226	2.14049	4.66021	0.863029	0.448434	0.940142	0.195936	2.66811	1.78658	6.35596
TCGA-73-4668-01	C1	0.34193	2.59299	0.447951	2.28398	6.01437	0.445362	2.92274	2.90572	3.45198	0.0586508	1.62794	4.42257	1.58906	1.64955	4.81116	4.91578	0.504127	0.864972	1.8825	1.0093	1.30526	1.44342
TCGA-78-7147-01	C1	0.624087	1.94444	0.871901	2.01361	6.77752	1.72725	4.14574	5.53176	8.65954	0.285504	3.57323	7.54144	2.12786	1.50956	5.48028	3.19901	0.523323	1.58322	2.32779	4.19702	1.07882	4.97926
TCGA-49-4506-01	C1	0.910419	2.9229	0.822263	1.44028	5.22994	0.562327	5.70495	0.0603856	4.575	0.153476	3.05677	4.34498	2.20192	2.28226	4.79607	2.5848	0.415644	1.03552	1.12609	1.30988	1.52201	0.149219
TCGA-MP-A4T4-01	C1	1.40257	3.74691	1.72334	5.55296	5.78382	1.70131	5.09913	2.90615	7.50394	0.367501	4.55416	6.47437	3.70499	3.46189	6.40956	3.98382	1.4891	2.79936	1.78992	2.71302	3.70928	0.946681
TCGA-78-7148-01	C1	0.803585	3.13775	1.06332	1.79572	5.977	1.15846	3.89255	1.27839	3.59084	0.0348096	2.41881	5.25054	1.81238	1.54367	3.87824	1.44314	0.95031	1.25502	1.756	3.64479	1.33942	0.954803
TCGA-55-6984-01	C1	0.9932	2.88164	0.713201	1.83323	6.01137	1.17417	3.96582	4.82946	2.36664	0.112545	1.04951	6.28439	1.45137	0.767357	5.74385	2.18773	0.419952	0.741753	1.36724	1.29195	0.813697	1.60206
TCGA-64-5815-01	C1	0.922362	4.64886	1.14159	3.0699	7.35619	1.64421	4.40062	1.17878	3.75086	0.15787	2.26664	6.44482	1.49932	2.68275	4.33476	1.5648	1.39373	2.18198	1.1946	2.11862	2.27402	1.47677
TCGA-50-5932-01	C1	0.338801	1.79385	0.783017	1.81248	6.02437	1.21514	3.0305	2.14865	2.95451	0.0499078	0.97595	5.71179	0.604683	1.96277	3.68522	1.1418	0.464708	0.264383	0.453354	3.15632	0.807122	1.06046
TCGA-55-6983-01	C1	1.91056	3.78316	1.80478	2.16522	5.97531	2.70076	6.17387	1.73299	4.1799	0.10065	2.38805	6.68043	2.65056	1.94545	5.12962	3.1317	1.41275	1.9955	1.55302	2.3229	1.7433	2.38344
TCGA-78-7166-01	C1	0.577012	2.15295	0.288844	1.16661	5.08806	1.14155	3.31737	0.857987	3.98092	0.0508282	1.4352	5.35877	1.18765	0.570364	4.49883	2.79061	0.569455	0.592612	3.43105	2.39734	0.95062	0.141562
TCGA-50-5045-01	C1	1.86595	4.55392	2.09751	3.79494	5.81684	2.09498	6.80267	1.00728	5.01962	0.229274	2.97594	6.25073	3.0724	3.42564	5.46334	2.53349	1.65277	2.35568	1.07384	1.03651	2.64644	1.55694
TCGA-86-8279-01	C1	0.558353	3.87144	0.906573	1.52362	6.29493	0.285541	2.20453	0.54702	7.07359	1.96649	1.18378	4.76078	0.969154	1.15246	4.88418	4.69495	0.54694	1.08839	1.12696	1.80867	3.10004	5.64109
TCGA-86-8674-01	C1	0.223971	2.83577	0.237888	1.65782	6.8392	0.51497	2.09661	0.0320855	2.67246	0.116852	1.11023	5.85776	1.35608	0.354864	4.04561	3.1144	0.441324	0.517875	3.01677	2.35485	1.13239	1.07213
TCGA-L9-A743-01	C1	1.89924	3.72281	1.17877	3.74606	6.10964	2.35486	5.28698	7.37692	5.2977	0.611982	3.79083	6.37904	3.73224	3.10103	5.85357	4.10073	1.84835	2.80856	1.44603	2.80437	2.68766	3.27143
TCGA-95-A4VN-01	C1	1.60862	3.33831	1.7618	6.91381	6.17788	1.73291	5.10164	1.47117	5.91024	0.858751	4.34999	6.55708	3.36093	3.32984	5.58417	3.7377	1.6945	3.14944	1.92374	2.62927	1.9732	1.42355
TCGA-MP-A4TI-01	C1	2.17831	3.69375	2.17545	5.58544	6.91981	2.5852	5.85234	2.00723	7.28498	0.928785	5.27357	7.36083	4.12365	4.64114	6.6371	5.25867	2.33819	2.98491	2.30818	2.37769	2.66375	0.671063
TCGA-67-6217-01	C1	1.59042	2.78607	1.52291	2.51835	5.49074	2.24064	5.04707	6.90478	4.60488	0.64426	2.8499	6.18716	2.50777	2.5461	5.60643	4.92117	0.663955	1.40011	1.25766	4.55371	1.36659	0.823448
TCGA-95-7567-01	C1	1.04849	3.06037	1.26277	3.07784	5.4952	1.48792	4.13452	9.03517	3.51728	0	3.57282	5.87638	2.44264	2.4889	4.67105	4.61232	2.30001	1.89764	1.13393	3.25241	2.58051	0.581081
TCGA-86-8671-01	C1	2.79171	4.72811	2.72815	3.8359	6.17959	4.01878	6.8479	4.11285	7.40869	1.07218	4.64144	7.27852	4.61558	4.14796	6.78892	4.87271	2.70188	3.42729	3.2463	3.85158	2.29749	1.24529
TCGA-73-4675-01	C1	0.518836	2.91827	0.544386	0.951382	6.55222	0.334035	3.31378	1.17252	2.29934	0.264505	1.14554	5.82179	1.13069	1.5676	5.39748	1.82717	0.817662	0.760288	2.61459	2.63097	2.10139	3.07403
TCGA-49-4507-01	C1	0.648593	2.7129	1.07624	1.81695	5.68038	0.854858	5.52523	0.372445	4.3784	0.123149	4.81968	5.44977	3.80127	2.75981	4.84449	2.82375	0.718952	1.67137	4.25979	1.37772	1.25078	0.956756
TCGA-NJ-A7XG-01	C1	0.14562	1.55889	0.323956	1.6632	5.64065	0.914839	2.63062	2.25853	5.18605	0.349797	0.885935	5.4242	0.635462	0.497994	5.38455	3.90247	0.212511	0.268002	3.98451	3.74184	0.507369	3.09559
TCGA-50-5044-01	C1	0.833809	2.97857	0.257281	4.66793	6.73455	0.396408	3.17176	1.29559	4.83131	0.0711202	3.67799	6.06979	2.51665	2.14786	5.09317	3.35298	0.766783	1.74243	1.0075	0.852439	1.71229	0.508574
TCGA-38-4632-01	C1	1.07656	3.31949	1.98728	3.7304	5.80642	0.880057	5.84844	1.8554	3.75687	0.118055	2.71494	5.25462	3.83223	2.91634	4.99853	1.50451	0.706029	4.4538	0.399059	2.88853	1.93701	2.31758
TCGA-78-7156-01	C1	0.552119	3.34716	0.832227	1.24507	5.62121	1.7675	3.32427	0.247684	4.28643	0.101907	1.12581	4.68113	0.405757	1.18067	4.38078	1.29371	0.592646	0.427629	1.92868	3.8437	0.688479	0.498975
TCGA-55-8512-01	C1	0.312801	3.19679	1.53004	2.35963	5.41922	0.660875	3.48089	3.71483	3.4193	0.27322	2.29548	5.40592	0.705609	1.76405	5.86096	3.62375	0.477103	0.279855	2.04952	4.42457	0.435406	4.93023
TCGA-49-AAQV-01	C1	0.973306	2.73994	0.722904	3.1705	5.62354	1.88241	4.83537	5.33464	7.05599	0.35263	2.20215	6.5808	2.60925	1.81129	5.47583	4.60056	0.706598	3.18971	1.18468	2.45688	1.03444	2.88215
TCGA-69-8253-01	C1	0.742973	2.37715	0.464445	1.60999	6.0407	1.51329	3.7515	0.464904	2.76292	0.132744	1.04196	5.27587	1.30126	1.24302	4.39488	1.89592	0.751725	0.890305	1.60448	4.52491	0.678112	0.300708
TCGA-55-7914-01	C1	1.26264	2.8143	1.23452	3.40684	4.94242	1.69545	4.48568	0.466193	5.33754	0.186602	2.94939	6.15549	1.83076	2.10577	4.48038	2.53854	2.28173	2.53521	1.69895	3.19351	1.78767	4.32025
TCGA-L9-A50W-01	C1	0.627442	2.77635	0.997031	1.41995	5.97749	1.7644	3.81071	5.18933	3.67187	0.553673	3.54852	6.31011	2.53002	1.63228	6.03183	4.22645	0.582073	1.93987	1.21066	3.11919	1.42097	1.08605
TCGA-91-A4BD-01	C1	1.00509	1.50657	1.14912	1.88675	5.17336	1.26549	4.54104	6.94552	3.11366	0.0209013	1.96732	6.83391	1.10297	1.70608	5.3278	2.2044	0.49073	0.381025	1.02379	2.14851	0.637752	0.830338
TCGA-50-5068-01	C1	1.69757	3.46763	2.60227	2.16806	4.39519	2.23503	8.33121	0.489869	6.36191	0.430383	2.57868	5.40774	1.69188	3.2931	5.43332	3.06179	0.613566	2.24343	0.724706	3.39376	2.43487	1.9813
TCGA-55-8508-01	C1	0.615501	3.00196	1.08813	1.69489	5.62453	1.03524	3.41705	0.0351508	3.96459	0.335886	2.21246	4.8757	1.73674	1.61232	4.44218	3.70746	0.960111	1.33968	3.12664	1.1437	1.87651	0.745994
TCGA-49-6744-01	C1	2.06674	3.86638	1.58189	2.93046	6.33715	2.50244	5.76118	1.81434	6.16782	0.462761	3.79376	7.19603	2.97547	3.10605	5.01547	3.31627	1.61371	1.86052	1.52781	2.61319	2.72061	1.54256
TCGA-69-8254-01	C1	1.17914	2.32401	1.05426	2.92441	5.48045	2.11764	4.44175	5.39822	5.06863	0.301277	5.12518	6.5868	2.27605	2.0885	5.86272	2.16264	0.852762	1.06267	1.30782	4.98413	1.35535	1.99238
TCGA-55-7227-01	C1	1.68635	3.67874	1.82751	4.16057	5.89712	2.30953	5.06609	1.94026	4.60738	0.665876	3.00595	6.77748	2.62664	2.65853	5.29243	2.83216	1.40347	1.66354	1.78717	2.81561	2.07906	0.717095
TCGA-50-6593-01	C1	0.715433	3.5307	1.17418	3.66138	6.47309	0.865559	3.69822	2.85657	2.38014	0.322171	1.07022	6.30256	1.12273	2.61181	4.71376	4.5064	0.988496	1.80324	1.14657	2.00747	2.28512	1.83333
TCGA-MP-A4TC-01	C1	0.543966	3.63847	1.07032	5.33834	6.82941	0.735715	4.01898	0.578025	5.7218	0.119387	4.14222	5.93739	3.12207	3.52766	5.82407	3.36801	1.32021	2.52223	1.74472	3.32057	2.75273	3.61912
TCGA-86-7714-01	C1	0.897436	1.95027	1.83261	2.16969	5.8931	1.64886	4.02456	6.50255	3.84044	0.893853	0.95824	6.52152	1.14167	1.47591	5.05576	1.31976	0.345663	1.06751	1.7006	5.53452	1.39488	0.362285
TCGA-50-5051-01	C1	0.438314	2.82822	0.799649	1.71288	5.52279	0.792781	2.94772	0.537675	6.81818	1.13024	1.71287	4.35581	1.4053	0.619091	4.2529	3.54598	0.388975	0.510553	1.33341	2.50387	0.949639	0.984686
TCGA-35-5375-01	C1	1.14646	2.73216	0.795338	2.91684	4.25382	1.1547	5.96519	0	5.73083	0.128716	3.68299	4.59574	2.12118	2.81218	4.36859	1.85904	0.451059	1.61019	0.265312	1.38221	2.14316	0.953543
TCGA-05-4384-01	C1	0.777739	3.46301	1.44692	2.22486	5.88667	1.90198	3.91891	2.63774	2.46587	0.215993	1.4876	5.57774	1.3944	2.27801	5.28332	2.6889	0.997415	0.680228	2.21813	6.10979	0.978372	0.88303
TCGA-73-4659-01	C1	0.60433	3.4008	0.741766	2.53318	6.41964	0.527165	4.26298	0.790849	2.59052	0.118925	1.4608	5.25973	1.18789	2.42926	4.83509	3.56817	1.03118	0.727619	2.38249	2.76501	2.12617	0.645486
TCGA-05-5420-01	C1	2.2531	3.84924	2.27765	3.53523	4.82115	2.90682	7.92637	0.0923647	6.85015	0.271056	2.72955	5.44264	2.29833	4.74216	5.25028	2.33588	1.41022	2.4089	2.35214	2.31368	2.58784	0.0308433
TCGA-MP-A4T8-01	C1	0.176143	3.44152	0.408854	1.58371	6.20072	0.711813	2.52544	0.120281	1.70265	0.19073	1.55355	5.01184	1.27825	1.09555	4.7605	4.54605	0.599953	2.09398	2.45133	3.08297	2.01177	2.35308
TCGA-62-A46Y-01	C1	1.29812	2.87281	1.8106	4.39296	5.53253	1.40429	4.8695	3.36944	5.0501	0.189483	2.75792	6.57756	2.16722	2.26178	5.3365	2.58087	0.686044	1.50055	3.23036	2.77394	1.01468	1.95596
TCGA-MP-A4TD-01	C1	0.979014	4.86176	1.30926	1.50948	5.81975	2.39067	4.86501	0.520757	3.38374	0.720826	2.26539	5.31179	2.01303	1.39005	5.09671	3.99412	1.60582	0.945481	1.56228	1.53261	1.61131	2.08608
TCGA-44-3396-01	C1	1.45352	4.22417	1.15784	4.458	6.64523	1.72379	5.19508	1.67839	6.70379	0.259769	2.77502	6.3032	2.92437	3.31958	5.27957	3.02072	1.42196	2.56936	1.03187	1.82186	2.92747	3.73896
TCGA-64-1677-01	C1	1.78139	2.67412	1.18732	3.15678	5.39214	1.18296	5.73798	0.851203	5.69361	0.301016	2.98464	4.7911	1.95823	1.94802	4.68714	2.10894	0.68157	2.02838	0.831507	2.10156	1.53638	1.24149
TCGA-NJ-A4YI-01	C1	0.396836	3.45429	1.08904	4.44257	6.14003	0.718973	3.10333	7.04053	1.62749	0.824391	2.06216	7.03087	2.22177	2.08496	5.72166	4.54009	1.0731	0.57045	3.74594	2.88089	1.07383	0.0409347
TCGA-50-5941-01	C1	2.02238	3.80458	1.74097	4.36004	5.87743	2.28813	6.15397	0.518764	6.89743	0.4331	4.18443	6.66791	3.61677	3.88211	5.14638	4.08879	1.94623	3.07234	1.81548	2.03752	2.5771	4.53375
TCGA-95-A4VP-01	C1	1.25721	4.16226	0.36331	2.42844	5.6257	0.92945	4.79551	0.528681	4.18768	0.540658	3.11919	5.61	2.3124	1.59148	5.56475	4.48803	1.5576	1.41465	2.07291	2.15497	0.961476	0.0655696
TCGA-95-A4VK-01	C1	1.63858	3.91369	0.646779	2.28614	5.92567	2.00507	4.91064	0.928927	4.14259	0.470211	2.36436	6.30727	2.52776	1.69875	5.43437	4.36069	1.05978	1.40166	1.4886	3.66806	1.77843	3.38495
TCGA-86-8359-01	C1	0.972007	2.84145	1.31446	2.04488	6.25313	1.81356	4.80526	0.825844	6.61324	0.46192	3.99125	5.92298	3.87486	1.48348	5.71069	3.9736	1.38212	2.3312	2.17572	2.54398	2.74697	2.17861
TCGA-99-8025-01	C1	0.816553	4.06221	0.379084	2.30306	6.26057	0.900424	3.66004	2.86958	3.01393	0.0879479	2.81454	4.82028	1.25981	1.29814	4.56154	3.57152	0.456973	0.766795	0.708045	3.54988	1.07747	2.66342
TCGA-49-4494-01	C1	0.341315	2.41502	0.691126	2.7906	6.63646	0.485908	4.91464	1.97959	4.53499	0.0518143	2.70152	7.23736	1.75384	2.2898	4.4839	0.766684	0.651752	2.71439	0.462141	1.10977	1.36749	1.04995
TCGA-78-7158-01	C1	0.528797	2.56415	0.732089	2.12504	5.95155	1.40136	3.06531	0.55062	2.40891	0.104779	0.969243	6.19849	0.704404	1.79247	4.67373	1.87751	0.521763	1.29436	0.893124	3.2812	1.49142	0.325551
TCGA-64-1680-01	C1	0.419983	1.49403	0.942773	1.78217	5.54639	1.03258	4.20825	4.75012	4.78147	0.131568	1.17571	6.60363	0.996435	1.53291	4.66312	1.6875	0.392822	0.540675	0.742382	2.76647	1.08042	1.33477
TCGA-78-7160-01	C1	1.95758	4.09715	1.95758	3.30891	6.2421	2.63616	5.73322	1.78285	5.41481	0.301299	3.45686	6.2012	2.8988	3.34377	4.75405	2.10783	1.13082	2.27825	1.89703	4.07437	2.22952	1.44205
TCGA-97-8171-01	C1	0.213452	2.0498	0.170355	0.663103	5.18154	0.293461	1.83083	0.33278	1.56295	0.0257706	0.46078	5.84382	0.195869	0.572821	5.50082	1.32216	0.361705	0.180174	0.575665	4.89504	1.24679	0.104836
TCGA-49-6761-01	C1	0.905786	3.00176	0.990016	4.8283	6.56466	0.985196	4.63813	0.107064	5.10418	0.111397	4.44971	5.16986	3.41718	2.57984	4.57665	2.42314	1.59664	3.59283	0.949725	2.63003	2.3626	0.514014
TCGA-MP-A4T6-01	C1	1.01926	2.02842	0.861026	2.40778	5.79836	2.05869	4.57082	3.95879	4.99013	1.66563	5.40767	6.89269	2.42278	1.92905	7.48739	4.36807	0.859794	2.09061	1.20005	3.55658	0.740242	1.66103
TCGA-55-7727-01	C1	2.44913	3.17452	1.89245	3.34319	4.40594	2.73721	5.90774	3.94636	4.4535	0.804851	2.04229	5.2515	0.768167	2.68524	3.55509	3.03988	0.229981	3.07919	1.92271	5.26445	1.78563	1.65424
TCGA-86-A4P8-01	C1	1.8489	4.231	2.15594	3.69371	5.31502	4.25574	5.89412	1.44769	5.32236	1.10479	2.86586	6.66925	2.79094	3.10076	6.86622	4.5684	2.0201	1.07518	1.93694	3.23962	1.49465	0.684948
TCGA-49-AAR4-01	C1	1.28739	3.29751	1.53371	3.94176	6.15086	1.27231	5.47403	4.95383	5.7704	0.473749	5.13205	6.72095	4.26674	2.21697	6.17964	4.0087	1.03871	1.96022	1.92889	2.31452	1.65887	6.23431
TCGA-55-6970-01	C1	1.4914	3.26564	1.58627	3.41344	5.55995	2.35498	5.02228	0.271757	5.17115	0.282137	2.57081	5.63981	2.46753	3.54478	4.19231	2.51536	0.977812	2.10895	2.08597	3.6638	2.34091	0.283076
TCGA-49-4512-01	C1	0.43439	3.76107	0.472574	1.80512	5.84252	1.2269	3.47764	2.65626	6.66487	0.820774	1.3571	6.13968	0.814613	1.39667	5.02736	2.29964	0.674813	1.30038	0.787619	1.7613	2.07101	0.608268
TCGA-91-6849-01	C1	1.14758	3.49785	0.956684	1.81092	5.58031	1.8037	4.90006	0.847176	3.41276	0.272793	3.00594	5.95204	1.6122	1.84375	4.31454	1.5161	0.519452	1.43017	1.59761	3.92488	1.42658	0.407535
TCGA-69-7974-01	C1	1.00775	3.16448	2.26177	5.20347	6.57919	1.64384	4.68108	7.79539	4.56033	0.17241	3.99321	6.13963	2.75174	3.20299	4.92004	2.00533	1.10124	2.01014	1.91186	3.51759	1.42473	0.834311
TCGA-97-8547-01	C1	0.457303	3.64185	0.584436	3.16324	6.93671	0.525753	2.91645	7.52078	5.90721	0.516953	1.43215	7.32203	1.2158	3.58645	4.79079	2.79986	0.933808	2.54041	1.41048	2.01242	3.45234	1.46621
TCGA-55-8615-01	C1	0.157658	2.96283	1.10605	0.927372	5.99818	0.3026	2.38605	0.710345	3.8091	0.276575	1.87321	4.00571	0.745844	0.662385	4.5172	4.23535	0.348472	1.30153	0.343609	2.72331	0.646312	0.209077
TCGA-55-7283-01	C1	1.01148	2.08694	1.74893	2.44993	5.52233	2.38752	4.16021	7.7932	4.35183	0.125425	2.42876	7.31519	1.8756	2.70511	4.43274	1.11077	1.15759	0.889569	1.34708	4.29763	1.2063	0.891139
TCGA-78-7159-01	C1	0.887907	3.97388	0.993022	1.99985	5.89472	1.22454	3.46932	0.0537544	7.81619	0.682803	2.21361	4.18789	1.48301	1.64076	3.99865	3.53681	1.25496	0.994028	1.52556	2.29198	2.26928	2.07716
TCGA-44-5645-01	C1	2.94809	3.31911	3.09417	3.0728	5.02977	3.30364	5.72121	3.91168	4.10434	1.02571	1.91864	5.06295	1.92241	3.12873	4.81721	3.3672	0.98892	2.15409	2.90159	6.41767	2.04466	1.49191
TCGA-44-6147-01	C1	3.76915	3.77911	2.22109	2.64343	4.85532	2.69416	5.17528	2.06741	4.71776	1.01708	2.0218	4.64163	2.11022	3.05025	4.18036	2.43739	0.61047	1.59983	1.22191	3.43005	2.39234	3.9272
TCGA-44-2657-01	C1	2.43822	3.66507	2.42042	2.51166	5.04415	3.08114	6.64986	2.54249	5.59779	0.336766	4.01503	5.91163	4.09478	3.63221	5.90584	3.13527	1.32554	2.02721	2.19625	3.08552	1.7392	2.76386
TCGA-99-8033-01	C1	0.904594	3.29332	1.10214	3.84424	6.44514	0.817322	4.44382	0.626287	5.81669	0.312299	4.43976	5.37715	3.55335	2.73655	5.46801	4.14028	1.60618	2.40581	3.08646	1.75252	2.1334	1.49775
TCGA-93-A4JP-01	C1	0.522299	3.90488	1.24583	3.49606	5.74036	1.38954	4.02181	1.26423	7.36889	1.19029	2.38073	6.45831	0.947286	3.22597	5.64844	3.2343	1.01914	0.644756	0.905193	2.60726	1.27931	6.12981
TCGA-44-6777-01	C1	1.20219	4.35801	2.60831	3.86232	6.5308	1.42278	4.60001	7.49996	4.16323	0.121639	3.15249	6.18094	2.1693	3.84481	4.8584	1.69191	1.50909	2.65233	1.78015	2.7591	3.07254	0.0557735
TCGA-91-8496-01	C1	0.834382	2.96002	1.46394	2.78355	5.66049	1.79608	5.60024	2.13523	2.76538	0.153669	0.79993	5.29796	0.887635	3.48974	5.31936	1.76161	0.921349	0.928362	0.79265	4.51809	1.58623	0.526722
TCGA-55-7816-01	C1	1.11929	7.11383	2.84872	3.57838	5.70003	1.54933	4.9089	0.484344	4.83154	0.321278	3.82511	6.13881	2.62713	4.2878	5.16597	2.37819	4.22108	2.17351	3.98832	2.82318	2.56797	0.371146
TCGA-L4-A4E5-01	C2	0.671629	3.02064	0.613629	3.59422	5.4569	0.826843	3.03724	1.3968	2.95785	0.186851	2.47007	6.16911	2.07661	1.62777	5.18794	3.55691	0.635713	2.99533	0.941468	5.10165	1.52715	3.68855
TCGA-50-6673-01	C2	1.1135	3.38302	1.4001	1.79321	6.3684	1.29887	3.88655	6.01769	2.52233	0.117507	1.75606	5.51219	1.07899	2.06606	3.8921	1.27488	0.974741	1.32488	0.625196	2.74602	1.63361	2.43662
TCGA-35-4123-01	C2	1.847	3.5839	2.56484	5.30485	5.95172	1.31871	6.53052	1.13636	4.66313	0.247683	4.67571	5.87919	4.38608	4.33853	5.88717	2.12406	0.796327	3.71517	1.40014	1.95765	3.79465	0.541292
TCGA-83-5908-01	C2	1.68089	3.43429	2.12933	6.9432	6.56399	2.26986	5.54262	1.16939	9.81422	0.814512	5.50091	6.58424	3.97436	3.91278	5.88363	4.2718	1.80898	3.59037	1.72906	2.94255	3.18197	1.43148
TCGA-35-4122-01	C2	1.12388	3.68001	1.88396	3.82013	6.08505	1.31279	6.81563	5.97785	6.48211	0.0895613	2.8217	5.78826	2.19687	4.03446	4.56415	2.21598	1.37458	2.67888	0.470689	1.10683	2.40842	2.10919
TCGA-49-4487-01	C2	2.28154	4.05747	1.5437	2.73884	5.96461	2.28637	6.0108	0.364356	5.14153	0.404185	3.75114	5.90533	2.99872	2.58199	4.62269	3.2562	1.96689	2.7708	1.85377	1.7084	2.78065	1.61186
TCGA-MP-A4TA-01	C2	0.655502	3.74027	0.967623	2.62534	5.95245	0.557112	3.89739	1.30503	8.91011	1.59911	3.64376	6.28279	2.87848	2.30043	5.64731	3.82911	1.37277	1.40375	4.074	2.6094	2.40939	2.23673
TCGA-67-3771-01	C2	1.48063	3.91132	1.09702	2.68671	5.90323	1.46423	5.54953	0.0379351	4.49678	0.137438	3.17272	6.11513	2.52889	3.51752	5.53314	4.20291	1.35666	2.01221	0.863215	1.6485	3.04377	2.37291
TCGA-91-6835-01	C2	2.92563	4.34662	3.093	4.16831	6.27783	3.51568	6.97689	5.53493	6.27369	0.730234	3.98273	6.86479	3.71286	4.44736	5.79571	3.78239	1.92843	3.08527	2.52154	4.5696	2.65529	3.02906
TCGA-91-6828-01	C2	1.69344	3.55702	2.06158	3.36336	5.73246	2.32476	4.92886	0.264171	5.55098	0.380211	3.00734	5.51722	3.14664	3.53056	4.93487	3.87668	0.991543	2.44173	1.35432	3.61636	2.18615	0.705309
TCGA-69-8255-01	C2	1.36442	1.87514	1.19587	2.61389	5.08566	1.41196	4.78192	0.0817032	4.9379	0.254062	5.15569	4.62905	4.20937	2.15174	4.54521	2.47391	1.25744	1.55416	1.93742	0.928011	1.59802	0.0348984
TCGA-69-7980-01	C2	1.19728	3.25787	1.74352	3.72999	7.35051	2.14395	4.68537	8.6917	4.85275	0.186452	3.77969	6.92287	3.222	2.66274	5.11934	4.45223	0.961695	1.36891	1.5145	3.78831	1.57598	5.21718
TCGA-91-6840-01	C2	1.12362	4.88517	1.00366	2.18244	6.19627	1.47865	5.09159	2.4943	5.46251	0.420527	3.4137	5.5764	2.54122	2.44936	4.93395	4.47798	0.930022	1.6038	0.921734	3.92746	1.26514	5.577
TCGA-86-7953-01	C2	1.53761	3.97494	1.26737	2.40789	7.57223	2.6177	4.55789	0.742261	8.39925	0.374478	2.47352	6.60141	3.21597	2.15854	6.0601	3.5582	1.87829	2.47543	2.12623	2.765	2.55756	2.21513
TCGA-44-A4SS-01	C2	1.52474	3.35883	1.62247	3.2961	6.80408	2.11094	5.02659	2.98263	6.19334	0.97271	4.04476	7.1153	3.79536	3.29402	6.00566	4.72182	1.15805	2.05885	1.70751	1.35743	2.30526	4.74774
TCGA-55-8208-01	C2	1.83853	4.54823	1.71814	4.58132	6.28852	2.2093	6.15335	1.6879	6.29423	0.551825	4.27715	6.75563	3.3588	4.11947	5.75663	3.43473	1.78888	2.87001	2.17405	2.35332	2.62129	2.43596
TCGA-55-7995-01	C2	1.83304	3.40645	2.27085	3.95195	6.48051	2.15922	5.96056	0.453745	6.9203	0.531724	6.23376	7.59852	4.55085	4.29712	6.04143	4.29949	1.32678	2.84347	2.4348	2.82445	3.17341	4.42109
TCGA-97-A4M7-01	C2	1.44649	4.41514	2.09317	3.3891	6.30205	2.1223	4.9878	6.12444	5.0162	1.20794	3.5583	6.95598	2.62406	2.99615	6.12752	3.93325	1.6058	2.47457	1.58535	2.83055	2.13837	3.6114
TCGA-55-1592-01	C2	0.693496	2.81853	0.912293	2.70403	5.96709	1.92396	4.31001	3.26121	3.52209	0.0982378	2.14986	5.82288	0.943994	2.31882	5.87526	3.43983	0.680962	0.819667	1.35566	3.57786	1.83661	6.33265
TCGA-44-3917-01	C2	2.12627	2.95463	1.75083	2.90204	3.43059	1.03451	4.87378	0.258954	3.66898	0.308916	1.69012	2.48804	1.18502	3.25783	3.37018	2.46795	0.768684	1.87968	0.960773	3.61453	2.52878	0.217808
TCGA-05-4420-01	C2	0.221521	3.01255	0.922955	1.11371	6.85118	0.341179	3.59996	0.0515337	1.99352	0.064158	1.51354	3.31372	1.00645	1.36641	3.99523	3.1659	0.306524	0.378997	0.374363	4.21845	0.942624	1.81305
TCGA-75-5147-01	C2	1.34031	3.8789	2.01743	2.54787	6.23286	2.14148	5.59492	5.81862	5.07151	0.20594	2.25018	6.19939	2.10474	2.67535	4.95241	2.87968	0.693336	2.59483	1.34757	3.49364	2.49157	6.22812
TCGA-75-7027-01	C2	0.66986	4.54735	1.31556	1.70263	6.96181	0.708235	2.98031	2.20764	3.54128	0.0818791	1.80839	4.77596	1.61412	2.06518	4.05335	2.59669	0.59134	1.05241	1.15076	3.10214	2.98797	0.200145
TCGA-05-4417-01	C2	1.73468	4.68298	1.77779	2.91101	6.20102	1.70431	5.01378	0.430405	4.45059	0.10785	3.00198	5.40413	2.84169	2.84512	4.55048	2.39429	1.75297	2.4156	1.22863	4.71003	2.43982	0.889154
TCGA-44-2668-01	C2	1.85228	3.66402	1.73116	4.63629	5.9573	1.41672	4.64257	1.03486	5.98371	0.612139	2.89409	4.4381	2.83851	3.96203	4.85555	3.43715	1.222	4.06582	1.81028	2.30722	2.67162	0.929554
TCGA-78-8662-01	C2	0.410119	2.85841	1.19068	1.25795	5.91171	0.512345	2.93324	0.820564	3.24748	0.199942	1.20586	4.6987	0.765209	0.851232	2.61614	2.34612	0.320068	0.580602	0.508234	3.40096	0.857463	5.38261
TCGA-05-4390-01	C2	0.455318	3.19689	0.384069	2.26051	5.34435	0.430172	3.43538	0.178283	2.77672	0.135783	1.61372	3.69342	1.21851	1.90995	4.46908	3.16575	0.816474	1.04898	0.705604	2.2462	1.56586	0.695162
TCGA-44-2656-01	C2	2.94995	3.68595	2.64539	5.41796	5.01589	2.06045	5.50976	5.87682	7.53614	0.618791	2.73427	4.63993	2.3027	4.36249	4.57051	2.22395	0.765239	2.7112	1.42856	3.39085	2.73257	1.57754
TCGA-71-8520-01	C2	0.266507	4.10351	0.898257	3.13085	6.53054	1.11504	2.96662	3.99515	4.31644	0.426517	2.2852	7.91546	1.23211	2.17454	6.03257	3.76661	0.73397	2.5872	1.49719	3.48222	2.05198	2.76215
TCGA-78-7143-01	C2	1.1507	2.3264	1.85589	3.17144	5.65079	2.70358	5.15712	3.86414	7.7075	0.799647	1.89346	7.31785	1.95788	2.08625	5.44166	4.3495	0.656393	2.08026	1.97769	5.9015	1.0585	3.79464
TCGA-44-2662-01	C2	1.64978	4.0127	2.77384	5.10758	6.15556	1.12043	4.07549	0.301172	3.8092	0.66524	1.30871	5.77805	1.27626	3.96764	4.90623	2.07315	0.749341	1.97454	1.62674	2.15797	3.64394	2.4031
TCGA-62-A46O-01	C2	0.158489	2.70489	1.11518	1.7753	5.87485	0.140995	1.88949	0.481819	2.89999	0.0817913	0.917876	3.15501	0.234481	0.658489	2.33152	2.34718	0.116827	0.235194	0.755616	3.02529	0.733811	4.60717
TCGA-86-8075-01	C2	0.915264	4.18918	0.936872	3.61714	6.8245	1.15101	4.03209	0.998811	7.18243	0.660707	2.78692	6.98559	1.71073	3.09058	5.024	3.15495	1.01646	2.19504	1.11068	4.07792	3.74764	5.74641
TCGA-MP-A4SV-01	C2	1.5705	3.44004	1.81427	4.04226	5.82427	1.8674	5.08242	3.64369	5.37115	0.515406	4.10581	6.26772	3.8591	2.96175	5.55627	5.80545	1.47199	2.09667	1.75564	2.65627	2.35067	1.68373
TCGA-86-7954-01	C2	1.56724	3.80847	1.93579	3.79414	6.50907	2.66307	5.8138	2.62495	9.01263	4.54065	5.11186	7.6952	2.83824	3.8932	5.75664	3.97007	1.76545	2.30375	1.99675	3.18005	2.54205	2.32712
TCGA-05-4382-01	C2	0.840871	4.58258	1.90449	3.51389	6.73893	1.22138	5.22535	6.19785	3.87497	0.193205	3.30464	5.92973	2.44352	4.20595	5.09961	4.12214	1.25851	1.91677	1.34738	3.31435	3.11963	4.96363
TCGA-78-7155-01	C2	0.649801	2.34176	0.8817	2.13117	6.48356	0.802087	3.59479	0.123583	4.08378	0	2.37248	3.38103	1.44862	2.16835	2.20907	3.18601	0.2817	0.825515	0.488788	0.919479	1.69808	1.60701
TCGA-50-6592-01	C2	1.37732	4.03894	1.26852	3.29864	6.13744	1.30342	5.14746	0.61223	5.52669	0.0502048	4.79248	5.76904	3.08339	3.89491	5.32193	3.10452	1.48669	2.75305	1.46697	3.07279	3.31042	2.24467
TCGA-38-4631-01	C2	0.295841	3.4502	0.283141	1.24384	5.11726	0.37039	4.27727	0.349703	3.72997	0.108297	2.04793	3.74455	1.21462	2.10059	3.36624	2.6214	0.67372	1.75356	0.870213	1.05221	3.10211	0.597844
TCGA-50-6590-01	C2	1.67742	3.7446	1.384	5.32708	5.87966	1.91884	5.2492	1.42851	6.17768	0.173043	4.71062	5.87027	3.25692	4.03103	4.45488	2.08045	2.3992	2.79377	1.95225	1.1656	2.17239	0.0840012
TCGA-50-5066-02	C2	0.872992	3.08366	0.787551	2.49903	5.80267	1.47784	4.27318	1.63522	3.75825	0.245372	2.43418	4.84813	1.75389	2.4307	4.53478	3.94054	0.683862	1.2252	0.821302	3.36324	2.24231	3.03359
TCGA-50-5931-01	C2	0.136228	4.9971	0.84798	1.13788	6.88026	0.121089	1.68624	0.200607	7.0321	0.153064	1.72512	5.87726	0.610493	0.98213	3.9583	5.46254	0.517629	0.498804	0.265191	1.3417	1.87149	3.23207
TCGA-38-4630-01	C2	0.380268	4.66723	1.0591	2.00584	6.25525	0.970796	3.57491	0.0730292	4.62634	0.527582	2.86855	6.78298	1.56776	2.50057	4.20254	3.75694	0.850937	1.75461	0.25284	0.847239	2.55651	6.09841
TCGA-05-4403-01	C2	0.582337	2.79671	1.16285	2.24874	6.45122	1.41583	5.32518	3.72509	3.94781	0.0314537	1.60575	6.73725	0.942989	2.15619	5.26575	0.95935	0.576117	1.14548	0.81446	2.0911	1.25177	2.47802
TCGA-05-4433-01	C2	0.930923	2.6337	1.42938	2.65171	6.12998	2.36204	5.42354	5.40472	5.52553	0.105538	2.23926	6.49369	1.8793	2.70214	5.686	2.57795	1.17063	1.28481	2.29818	3.00529	1.86182	0.673653
TCGA-69-7973-01	C2	0.899121	3.51221	0.740188	2.12601	6.11778	0.85037	3.51635	0.273192	3.81796	0.176767	2.31069	5.24759	1.84651	1.50387	4.4147	3.61941	0.886106	0.966629	0.9481	4.13942	1.74095	0.357349
TCGA-86-8358-01	C2	0.816921	5.33857	1.05934	2.51119	6.30741	0.846482	4.06358	0.140112	4.30122	0.145716	3.42958	4.84926	2.04607	2.29543	5.06264	4.76024	0.713095	1.34967	0.482494	1.04069	2.2434	0.26304
TCGA-44-5644-01	C2	0.316228	4.62078	1.50028	1.09718	5.39663	0.479192	2.51374	1.53922	3.8999	0.380929	2.27684	3.4503	1.23539	0.861738	4.39598	4.90189	0.346966	0.391495	0.531811	0.618464	1.47202	0.452677
TCGA-55-A493-01	C2	1.66049	3.57801	1.81211	5.5648	7.11179	1.6303	4.83843	3.91997	4.65352	0.633754	4.3035	5.69446	5.11888	3.34199	6.0265	6.02716	2.20184	3.40417	1.74995	2.88552	2.39963	0.946218
TCGA-55-7576-01	C2	1.04261	3.39494	1.10656	2.88983	6.16553	0.771215	4.48086	5.43391	3.22853	0.19412	2.25274	5.52808	2.17392	2.05773	4.5365	1.66902	0.944059	1.42653	0.897383	4.74677	1.96797	2.64536
TCGA-86-8585-01	C2	1.56735	3.0082	1.16505	3.19846	5.47875	2.24965	5.64313	0.39388	4.90597	0.462002	3.91267	5.71193	3.18112	2.94419	5.91793	3.62199	1.12939	4.06093	2.03148	1.40397	1.56881	1.84029
TCGA-44-8120-01	C2	1.06062	3.85901	0.885501	2.46257	6.63467	1.62455	4.43131	7.06824	3.41222	0.421652	1.26661	5.22677	1.76775	2.09227	4.27702	2.58695	1.18186	1.2012	0.589778	4.50893	2.27813	4.32788
TCGA-86-8073-01	C2	0.772557	3.72529	1.65781	2.13293	6.5882	1.43434	4.55272	2.64195	2.66094	0.232814	2.03787	6.23289	1.34908	1.89001	5.40912	2.9914	0.82518	1.0676	1.60112	3.51044	1.82847	4.38664
TCGA-38-4625-01	C2	0.605362	3.04879	1.05354	6.29674	5.79813	0.642627	5.41215	0.0891507	5.60098	0.184782	2.86542	5.51127	1.72107	4.35131	4.18424	1.61503	0.659558	1.81108	0.97719	1.49141	1.60214	1.94421
TCGA-44-A47B-01	C2	0.906839	3.24345	1.37066	2.00469	5.99988	1.56356	4.3256	0.285518	4.49345	0.652788	4.31347	6.05732	2.82209	2.04174	5.62253	4.87705	0.769856	1.92885	1.18409	2.37519	1.79753	1.43144
TCGA-73-7499-01	C2	1.79758	3.67009	1.90426	2.94162	5.38435	2.03207	6.00842	7.61744	8.27732	0.175359	3.60533	7.15149	3.45354	3.23095	5.16189	4.24704	1.41323	2.30636	1.67467	3.38142	3.17636	1.95442
TCGA-86-A4D0-01	C2	0.693994	2.63514	0.805668	2.1267	5.38878	0.761413	3.27873	0.402166	3.42557	0.199262	2.75208	4.62726	1.37874	1.11338	3.69231	4.33956	0.514339	1.79215	0.543754	2.57326	1.31904	0.301319
TCGA-55-7910-01	C2	0.659024	3.328	0.768541	1.87328	6.13061	1.10931	3.23817	0.125677	5.98488	1.32111	2.239	4.3341	1.33941	0.917799	4.36715	4.95331	0.480258	1.93798	2.8429	3.57124	2.453	0.0833791
TCGA-MP-A4TF-01	C2	0.364871	2.01435	0.565388	4.76204	6.21191	0.502165	3.18002	0.786718	5.55997	0.211261	2.73409	5.18106	1.70768	3.33606	5.98334	3.14848	0.732315	1.60479	2.57594	3.73125	1.36429	0.0865488
TCGA-86-7713-01	C2	0.651782	2.90319	1.23415	2.06557	5.88445	1.15285	3.38499	0.600474	4.32061	0.158157	1.92459	4.14411	1.04846	1.80397	4.31352	3.21372	0.689481	0.637491	0.604882	5.42309	1.43747	5.49173
TCGA-55-8205-01	C2	1.74466	4.092	2.52923	6.07335	6.01581	2.07508	5.74988	4.6536	6.03755	0.320758	4.26653	6.09677	3.44234	5.13836	5.47703	4.20973	1.60855	2.57504	2.16795	3.27914	2.43953	1.80446
TCGA-86-8672-01	C2	0.966722	4.3942	0.950642	3.59693	6.29451	1.21786	4.71181	1.22769	4.03773	0.118511	4.11844	6.64269	4.07784	2.99025	5.232	3.84327	1.56607	2.77522	2.81314	1.10926	3.19925	0.111775
TCGA-69-A59K-01	C2	1.39809	2.28744	0.903038	6.17103	5.61002	1.39511	3.64809	0.949937	5.07721	0.317858	2.6254	4.53023	2.51106	2.50236	5.71639	2.74835	0.720735	2.76075	0.447398	3.10574	1.82096	0.471483
TCGA-05-4424-01	C2	1.24709	3.65435	1.29459	2.50002	6.25454	1.56072	5.09791	0.381959	4.65639	0.250373	2.47023	6.71206	1.95666	3.19345	4.11543	3.04679	1.1686	1.56945	1.00254	2.85363	2.02898	6.74344
TCGA-69-7760-01	C2	0.143947	2.23568	0.760261	1.63291	5.43217	0.179544	0.894931	3.87172	5.45088	0.57111	0.833399	4.08148	0.213466	0.998425	3.36985	2.41357	0.143426	1.1388	0.0930761	2.27247	1.74821	1.78422
TCGA-44-8119-01	C2	0.668488	4.90033	0.785453	2.64898	6.37169	1.28391	3.96234	0.0147763	4.34097	0.647475	5.18681	4.35291	2.21667	3.49892	4.08004	3.33647	1.57201	1.70976	0.804806	1.47149	2.98276	0.646411
TCGA-64-5775-01	C2	0.165949	2.7839	1.17782	5.80899	6.97105	0.12748	2.15833	0.116301	1.55966	0	1.34236	4.84606	0.509436	4.5473	2.90869	2.0858	3.35467	1.10623	0.498705	0.332731	4.56018	0
TCGA-73-4666-01	C2	1.01017	3.0769	1.61014	5.75355	5.51164	1.58228	5.57612	0.576449	6.67859	0.346407	4.89462	6.43121	3.79776	4.64544	5.32006	2.49414	1.14697	2.43897	0.935854	1.30772	2.72993	1.15834
TCGA-53-7624-01	C2	0.781895	3.0314	0.833094	4.17506	7.80934	1.06069	3.96246	0.145	7.26019	0.468235	3.69641	4.53689	2.41147	3.60075	4.25738	3.75786	1.43172	1.97703	0.48857	2.1776	2.65079	5.85895
TCGA-50-6591-01	C2	0.0344764	3.45953	0.251077	0.786625	7.01518	0.0604161	5.64182	0.159098	3.15866	0	1.79205	3.86295	0.197906	0.545965	2.77483	3.95019	0.630518	0.125801	0.281022	1.08895	1.28286	0.652218
TCGA-86-7701-01	C2	2.34907	4.56533	2.19417	2.82991	5.05478	2.76403	5.59907	0.105578	7.2865	0.891016	3.77765	5.12644	3.07394	2.65684	4.80842	3.82998	1.67654	2.941	2.23612	3.68548	2.1224	0.103592
TCGA-93-A4JN-01	C2	1.63137	4.19644	1.24949	2.93423	6.26357	1.5473	4.58479	0.510455	4.54752	0.667684	4.5299	6.73242	3.31632	2.30831	6.16953	5.83646	1.69123	2.29476	1.61605	4.06708	1.91812	2.21333
TCGA-55-8094-01	C2	0.0426467	1.1668	0.518359	1.12245	5.5913	0.179676	2.01348	2.16063	3.43486	0.60403	1.13249	3.23334	2.09865	0.632499	2.66596	3.81384	0.643637	0.312897	0.122905	1.11132	0.516605	2.36896
TCGA-50-5946-02	C2	0.883518	3.85564	1.02506	2.41273	6.49082	1.08439	4.07508	2.16769	4.36186	0.133908	3.82673	5.07631	2.43908	2.44143	4.34394	3.52627	0.643919	2.1936	0.86872	1.94172	2.82909	2.81674
TCGA-50-5946-01	C2	0.379536	2.67352	1.2354	1.90503	5.9476	0.340347	2.70418	3.8596	2.67203	0.0494702	3.54956	4.66525	1.1117	1.65006	5.0647	4.99542	0.253005	0.800125	0.53204	3.05245	1.68633	4.7534
TCGA-55-8507-01	C2	0.407237	2.78188	0.504744	2.10386	6.2974	0.625547	3.31303	0.326921	4.82762	1.63719	1.88459	5.21511	1.4744	1.76464	4.82459	5.0466	1.00244	1.00111	0.889838	1.88067	1.03427	0.605421
TCGA-55-7570-01	C2	0.480093	2.77968	0.384088	1.8254	6.60673	0.280749	2.55362	0.026165	3.4136	0.0802677	2.38537	4.06583	1.932	1.26478	3.29377	2.83791	0.426712	1.05008	0.443703	0.501725	1.57658	0.442438
TCGA-93-A4JQ-01	C2	2.08774	4.19927	2.38057	4.23797	6.70394	3.09341	6.14353	4.11619	6.22916	1.55137	3.63051	6.38804	3.82533	3.10758	5.99361	4.84934	1.79754	2.95639	2.36317	4.02707	3.01878	2.58099
TCGA-55-7913-01	C2	0.488363	2.07998	1.38313	1.14364	6.51934	0.804289	2.58124	0.548326	2.41162	0.0411169	1.65273	5.535	1.30591	1.12817	5.28391	2.70711	0.56225	1.20541	2.87016	6.56422	1.42624	0.668471
TCGA-55-7726-01	C2	0.685722	4.27224	1.17971	2.37576	6.41717	0.20629	3.37107	0	3.55932	0.177606	1.78542	4.25008	0.769473	2.32636	3.26617	2.17046	0.515398	1.86217	0.9911	1.25838	2.59553	2.90141
TCGA-91-8499-01	C2	0.511633	3.3112	1.22062	2.40232	5.79684	1.18123	5.63276	0.0384361	6.17515	0.116906	3.11299	5.29315	2.40335	3.03798	4.52519	4.54221	0.629284	1.07674	0.136987	1.28832	4.35312	0.800134
TCGA-55-A491-01	C2	0.577567	3.29699	0.626472	3.2753	6.17157	1.18921	4.4792	0.188541	4.8491	0.135142	2.47249	9.21945	3.24384	2.11913	4.79871	2.60628	1.27124	1.8208	1.19383	2.74977	2.37386	7.09315
TCGA-55-A4DF-01	C2	1.49908	3.05602	1.50274	4.61892	4.99528	1.88231	5.64846	0.114094	7.61101	1.1849	4.46156	5.86582	2.84301	3.94509	5.2111	5.12797	1.39066	2.29147	2.49957	2.01839	2.30332	2.23628
TCGA-55-8302-01	C2	0.579692	2.41677	1.00558	5.77723	6.25914	0.906488	4.48117	1.07293	5.27386	0.221093	3.16745	6.92879	2.30016	2.09076	5.73289	4.47826	1.03824	2.21638	1.17774	3.30061	1.24714	4.33768
TCGA-91-6847-01	C2	0.109329	1.93796	0.324349	2.3848	6.44	0.097079	1.58427	0.151459	3.87486	0.0696122	1.10904	4.52946	1.73692	1.89123	3.46034	4.54422	0.214276	0.350953	0.503937	2.06262	2.00468	4.02572
TCGA-91-6831-01	C2	0.703532	4.60441	0.668607	2.82694	6.45612	1.31139	4.23671	0	6.80032	0.999835	3.09516	4.76058	1.50573	3.33285	4.1739	3.72912	1.2508	2.32086	0.949665	1.97464	4.18924	2.04814
TCGA-44-A479-01	C2	2.54494	4.39535	1.63768	3.55076	5.44099	2.65194	5.87629	0.216473	6.15138	0.953283	4.61118	5.68413	3.89064	3.39716	5.03336	4.38677	2.1926	2.96601	2.03496	2.13902	2.95664	2.6639
TCGA-91-6829-01	C2	0.348463	4.56541	0.906783	3.28871	7.08856	0.883961	4.19041	3.0812	2.98946	0.20714	2.43591	5.96847	1.27424	3.16672	3.65978	1.47777	1.38266	0.86469	1.29329	3.46352	3.60309	6.27336
TCGA-55-8510-01	C2	1.19462	3.4303	1.72883	3.91962	5.98511	2.21015	5.10191	5.35262	4.87625	0.496054	3.21321	6.78465	3.23916	3.11188	6.24961	4.53633	1.58194	2.09848	1.88897	3.10382	1.67132	4.66128
TCGA-44-7662-01	C2	0.616402	4.61922	0.717718	3.82743	6.99719	1.12316	3.80223	0.318557	4.57323	0.138048	3.46865	6.48426	2.42707	3.36887	4.89475	2.52756	1.14162	1.53772	1.01283	3.50064	2.3533	5.11027
TCGA-L9-A8F4-01	C2	1.76629	3.12663	1.45345	2.77713	6.0035	2.19085	5.2947	0.264509	4.33536	0.243526	3.8858	5.435	3.6117	3.06411	5.86635	4.53036	1.81975	2.36579	1.82421	4.35023	2.98793	3.29766
TCGA-55-8096-01	C2	0.373804	4.0599	1.19121	2.08802	6.3568	1.00957	3.95655	4.61556	5.43819	1.18555	2.3532	6.04295	3.0515	1.9913	5.55502	4.04742	0.786676	3.06813	1.40631	4.07009	2.99236	4.12412
TCGA-69-7979-01	C2	0.404705	2.17066	0.226115	2.65125	6.6746	0.319769	2.95429	0.904255	4.75214	0.176495	2.24903	5.24656	1.6699	1.7614	7.02788	4.79933	0.480442	0.533373	0.435019	1.31225	1.8191	5.06718
TCGA-44-6775-01	C2	2.68901	4.67635	2.69333	3.63766	5.93047	1.99259	4.34955	1.92733	5.53699	0.60849	2.01697	5.93381	1.54779	4.00765	4.5321	3.04716	1.69374	2.52482	1.86979	4.37072	4.14882	7.44772
TCGA-55-8614-01	C2	0.574315	3.69389	1.30755	2.50683	6.32281	0.668601	3.747	1.53696	6.06969	0.15993	2.78234	5.16789	1.88847	2.03918	5.89658	3.28307	0.889433	1.39986	1.91966	2.70984	2.02375	4.47046
TCGA-55-7724-01	C2	1.92478	3.89787	1.43131	3.10529	5.36239	2.19914	5.63038	2.19646	7.1878	0.262616	1.69171	5.19738	0.661461	3.2202	2.72292	1.07961	0.645764	1.87257	1.24754	2.30643	1.55357	6.79535
TCGA-69-7761-01	C2	1.95465	3.75943	2.42794	3.33379	5.58097	2.51137	5.30181	6.31575	7.97708	0.338694	3.48777	6.84263	3.02084	3.21601	5.67823	3.76749	1.06573	2.90127	3.81357	2.30834	3.24566	4.61093
TCGA-91-A4BC-01	C2	1.53583	4.26207	1.86314	2.42744	5.7319	1.49423	5.4602	0.0790112	4.82594	0.566595	5.60832	5.63684	4.25217	2.30905	5.66283	4.86905	1.52253	1.84033	2.11581	0.990964	3.2201	0.667904
TCGA-55-A490-01	C2	0.496538	2.87767	0.333207	1.41887	6.50378	0.486256	2.17096	3.49543	1.93422	0.103964	2.28934	4.67229	1.11281	1.5671	2.924	3.95472	0.768808	0.786009	0.904024	2.0933	1.24932	0.223301
TCGA-55-6978-01	C2	1.98771	4.67283	2.37166	6.09012	7.10257	2.31487	5.59329	5.93001	8.5385	0.698248	4.88896	6.73593	4.04442	5.02077	5.40038	3.47671	2.04975	4.38589	1.85174	2.74009	4.46963	0.685419
TCGA-49-6767-01	C2	0.792395	2.80951	0.869671	4.55883	6.35988	0.719973	4.28667	1.1999	10.0473	1.52692	3.6186	5.26491	2.26167	3.73159	5.14293	4.19042	2.06051	3.51444	1.84168	3.03003	2.10734	3.27422
TCGA-44-7667-01	C2	0.241829	2.65677	0.327688	1.7392	6.01769	0.640939	3.51086	0	3.51351	0.0131654	2.37867	4.5734	0.902318	2.04976	3.14344	3.218	0.747354	0.852288	0.3143	2.00378	1.00186	0.655404
TCGA-49-AAR9-01	C2	0.18454	3.03697	0.143099	1.77457	7.3404	0.0428707	2.48151	0.141148	4.19385	0.157915	2.92378	4.25887	1.5323	1.67871	5.04016	1.70046	0.307882	1.06516	0.105457	1.15661	1.14803	1.32866
TCGA-55-7284-01	C2	0.819619	3.80292	1.26058	3.06675	5.90473	2.11475	5.18644	5.42791	3.82678	0.281043	1.72739	6.29138	1.37652	2.8015	5.52849	2.59066	1.1073	0.928462	1.08184	2.49452	1.62413	4.07372
TCGA-55-8092-01	C2	1.47655	3.21771	1.42361	2.85035	4.73449	1.0481	5.09236	0.699365	6.77053	0.299971	4.53764	5.84748	2.89229	3.09857	5.92097	3.60705	1.69562	1.89675	4.13156	3.49267	2.79256	2.94585
TCGA-55-7994-01	C2	1.69608	2.97787	1.99264	6.14851	5.421	1.98536	5.4821	8.80694	4.75275	1.85186	4.64761	6.0519	3.54647	4.42624	5.64212	3.8748	1.03118	2.94753	2.33214	2.53616	2.01432	1.46718
TCGA-78-8640-01	C2	0.492052	2.35009	0.615834	2.12289	5.88115	0.606634	3.83882	0.638429	4.36573	0.170296	3.11116	5.16679	2.45011	1.81143	4.56751	2.33316	0.99888	0.787294	0.798468	3.13795	2.11058	0.64857
TCGA-55-5899-01	C2	0.842537	3.63635	0.790096	2.72139	6.23602	1.37138	4.38539	0.0358442	5.13181	0.088026	3.81415	5.53473	2.30274	2.72573	4.53266	3.75249	0.81901	1.68397	0.439094	0.857892	1.46405	0.0351539
TCGA-44-7670-01	C2	0.591125	2.78572	0.325074	2.78892	6.84045	0.732024	5.15263	2.28256	3.47801	0.0765781	2.46924	4.23385	2.79444	1.64595	5.69502	3.51096	2.56018	2.89228	0.431309	3.35624	1.7562	2.64562
TCGA-86-8074-01	C2	1.09165	4.09742	1.53833	3.237	6.79808	1.24461	3.79435	4.8415	5.37189	0.394882	2.81241	6.84418	2.25677	3.13207	5.25311	4.24883	0.950632	2.89189	1.45648	3.58054	3.01044	5.04686
TCGA-55-A48X-01	C2	2.21474	3.40761	1.71785	3.13291	6.20763	2.37853	6.18752	7.26686	3.93681	0.601258	2.87087	6.49457	3.39134	2.56072	5.98464	4.57408	1.31477	2.16801	1.75951	4.03585	1.75637	4.06868
TCGA-86-6851-01	C2	2.11767	3.12174	2.07695	3.71401	5.97887	2.29326	5.66772	0.710266	6.17458	0.469548	4.45439	6.23297	3.92503	3.75192	6.1804	5.55678	1.56608	2.68999	2.45632	2.82846	2.41098	3.42822
TCGA-75-5125-01	C2	1.37853	3.66461	1.79196	6.66007	6.03142	1.45046	4.74635	8.99545	7.72323	0.461282	3.86666	5.47911	3.93996	4.8681	5.01042	4.03774	1.69998	3.32174	1.64807	2.56566	2.78042	1.98341
TCGA-55-1596-01	C2	0.405555	2.75617	0.546621	2.04001	7.22182	0.654424	4.21688	0.666118	5.88878	0.261507	2.48176	6.05704	1.52651	1.96125	4.35765	2.52445	0.90035	1.30046	0.881158	5.02777	1.79892	2.6103
TCGA-78-7150-01	C2	0.47377	3.88621	0.353626	1.73179	6.61181	0.643778	3.0828	1.27904	2.94751	0	2.28167	4.25441	1.64228	1.82561	3.95327	1.74996	0.622068	1.19744	1.02458	3.49044	2.55874	2.47297
TCGA-55-6975-01	C2	0.986071	5.03856	0.872915	1.40776	6.80407	1.36809	4.04506	0.273326	2.49591	0.12028	2.12688	5.07512	1.18361	2.25164	3.25708	1.50392	0.891361	0.640527	0.597423	3.31524	3.22655	1.77409
TCGA-05-4427-01	C2	0.920691	3.44983	1.01948	5.10583	6.65592	1.43011	4.18067	0.211012	4.17153	0.259361	2.56642	5.57659	1.3724	2.54915	4.84695	3.56191	0.718547	2.6279	1.11241	2.37758	2.38826	0.300586
TCGA-05-4432-01	C2	1.08551	3.31632	0.943225	2.66886	5.93898	1.22612	4.96714	0.407971	5.5878	0.702309	3.65693	5.0634	2.5299	2.73681	4.55264	4.39377	1.28368	2.46053	0.862066	1.46533	1.63413	0.771629
TCGA-78-8660-01	C2	1.14618	3.21002	1.06501	3.7487	5.97122	2.53255	5.41537	1.16172	5.51324	0.225002	4.85473	6.02317	3.85553	2.57165	5.67424	3.23835	1.61652	2.7964	1.88099	2.02723	2.13907	1.02621
TCGA-55-6982-01	C2	0.571752	3.76979	1.07657	2.99639	6.38033	1.22511	3.89209	7.00429	7.22272	0.217689	3.13504	6.58588	2.30514	2.83388	5.38344	3.70467	0.81035	2.80847	1.25182	3.06586	2.6331	3.69028
TCGA-73-4676-01	C2	0.333618	2.08604	0.944116	3.98916	6.40834	0.385934	3.71729	0.482501	2.6219	0.143467	1.00896	4.69152	1.11097	2.40289	3.76548	0.860769	0.203125	1.01922	0.483805	1.23782	1.48477	3.22371
TCGA-86-6562-01	C2	0.604091	3.87645	1.10062	3.08457	6.49507	1.52401	4.12725	0.561991	3.08028	0.066291	1.16353	6.4138	0.985537	2.45021	4.72408	2.33593	0.708943	0.721854	1.21758	3.4389	2.87132	5.92957
TCGA-MN-A4N1-01	C2	0.279188	2.42719	0.434024	2.15545	6.3887	0.180471	1.58643	0.312877	3.2777	0.215225	1.41633	5.97002	0.687814	0.807986	6.14066	4.42596	0.577877	3.53337	1.28287	2.88453	1.23205	2.97936
TCGA-95-8494-01	C2	0.518794	2.82459	1.02458	3.99108	6.74553	0.312265	3.29514	8.76636	2.75664	0.290559	1.97892	6.12876	1.71579	1.97806	6.15776	2.67804	0.461763	3.86734	0.773035	2.87078	1.0681	0.249025
TCGA-L9-A7SV-01	C2	0.562057	2.56072	0.534936	1.68784	5.69386	0.484414	2.75987	0.824174	3.75534	0.238148	2.04051	3.85191	1.59438	1.20876	5.23106	4.98129	0.420888	0.666279	0.344136	1.95576	1.11154	0.962053
TCGA-49-6742-01	C2	0.232031	2.94148	0.445638	1.63943	5.97584	0.470596	2.52815	1.77328	2.68867	0.0466584	1.69971	6.11994	0.97184	1.1278	4.53099	2.97471	0.56101	0.79869	1.21741	2.66793	0.589656	4.68753
TCGA-86-7711-01	C2	0.684584	3.86424	0.398562	2.59482	6.29927	0.498753	4.6861	0.431918	3.80262	0.0981427	2.92637	4.77161	1.95165	2.81844	3.51518	3.21709	1.01286	1.98784	1.45289	1.54211	2.21197	3.71627
TCGA-95-7562-01	C2	0.76628	2.86019	0.417562	2.547	5.99076	1.56511	4.13508	0.508267	6.62986	0.151516	2.9231	5.26851	2.33765	2.23775	4.59803	0.978064	0.748389	1.66261	0.595483	2.25221	1.71451	1.52783
TCGA-86-8055-01	C2	0.844434	4.46015	1.01469	3.17885	6.45423	1.72596	3.9165	4.60529	5.15639	0.224782	1.92386	6.07576	1.74915	3.23938	4.6633	3.23348	0.989887	2.59078	1.49764	3.16568	3.97359	4.52291
TCGA-86-8054-01	C2	0.37787	3.16932	0.992142	1.96074	6.33796	0.676745	3.42644	0.108955	2.10807	0.0280303	1.34256	3.09801	0.963279	1.35411	3.16707	2.89936	0.627321	0.609261	0.577228	2.98403	2.70505	0.0861511
TCGA-62-A471-01	C2	0.412847	2.34239	1.21581	1.99164	6.26321	0.323175	2.69702	0.444942	5.93295	0.162055	2.79433	6.11858	1.78484	0.974171	4.77168	3.87868	0.484203	0.695845	0.995449	1.91626	0.778883	2.74519
TCGA-05-5425-01	C2	1.44833	4.66154	1.84336	3.21342	6.02355	1.18843	6.04505	4.68404	6.77552	0.384881	3.2008	5.96428	2.86282	3.6499	5.07088	2.17481	1.26268	2.28787	1.41156	3.59848	2.39155	1.9076
TCGA-97-8176-01	C2	0.596098	3.24239	0.908006	1.2453	6.55439	0.848248	3.79762	3.33044	2.07931	0.122958	1.55125	5.99085	1.33645	1.45295	4.49856	3.36628	0.906726	0.989072	2.95983	2.13873	1.04039	2.74351
TCGA-05-4250-01	C2	0.741793	3.35832	1.20671	5.10178	6.49264	1.01571	4.58079	6.63829	6.65927	0.0627222	3.53849	6.84821	4.30114	2.94439	4.67542	1.92864	0.608151	1.92569	1.14145	2.69847	2.48759	1.83927
TCGA-05-4396-01	C2	0.692361	3.41869	1.12319	1.67724	6.23192	1.6916	3.15116	2.48419	2.61424	0.179642	1.68798	4.8241	1.27886	1.8116	4.35838	2.55339	0.571197	1.4688	1.61574	4.4685	1.34935	1.33627
TCGA-78-7145-01	C2	0.405831	3.38791	0.969014	3.20148	6.101	0.750299	2.89525	9.15191	3.74548	0.126699	0.812692	6.04494	1.65996	1.63056	3.78516	1.78808	0.298743	1.72967	0.719776	1.97687	2.18088	2.19371
TCGA-05-4434-01	C2	1.80815	3.8417	1.88333	4.57781	6.6723	2.30676	6.14236	6.1346	7.53086	0.73733	3.22889	6.77564	2.92358	4.45536	5.48359	3.74789	3.19532	2.34628	2.3765	3.33194	2.66586	3.28154
TCGA-55-8620-01	C2	0.966512	2.32578	0.888295	2.60911	5.7902	0.810513	4.42739	0.134696	4.36207	0.224364	3.72002	5.6106	2.54696	2.36861	5.39827	4.28415	1.15119	1.79458	1.01642	0.742457	0.761693	0.163424
TCGA-91-6830-01	C2	1.00092	4.41513	1.79636	3.30066	6.56638	1.83993	4.94413	4.70213	6.26442	0.119324	2.63759	6.1025	2.07639	3.15842	4.77142	3.42818	0.961692	1.71987	2.66975	3.73955	1.82494	5.39947
TCGA-44-7669-01	C2	1.02525	3.07492	1.22621	3.23032	6.25547	1.16549	4.84828	1.32746	4.43702	0.470142	4.12219	5.65428	2.44589	3.03061	4.58145	3.58647	0.804445	2.02919	1.42539	1.60938	1.62984	0.524074
TCGA-44-6779-01	C2	1.70564	3.85536	1.37039	3.88518	6.90845	1.5333	5.16498	0	6.40458	0.210354	3.77764	6.23532	3.17809	4.43696	5.12465	1.53319	0.91226	2.95586	2.3572	2.68884	2.5886	1.11137
TCGA-MP-A4TK-01	C2	1.54557	3.96755	1.38353	2.56417	6.96599	2.17067	4.51383	1.9447	4.39365	0.379398	2.41376	6.06636	2.75785	2.4499	5.63935	3.91441	1.46112	1.93272	0.87226	2.34889	2.24023	0.88965
TCGA-49-AAR3-01	C2	1.24584	3.80365	1.32944	5.23504	6.18381	1.21353	4.72702	1.85198	8.19256	0.740596	5.08971	7.08125	3.72809	4.02092	5.75832	4.11024	1.64083	3.26676	1.3512	1.58504	2.74976	0.798499
TCGA-53-A4EZ-01	C2	0.637164	2.37572	0.69267	2.22087	5.74955	0.862538	2.90864	0.702544	3.3948	0.431538	2.04184	6.46374	2.02122	0.823817	6.3018	4.91632	0.569505	0.830442	0.50592	2.45563	1.05786	1.67228
TCGA-J2-8192-01	C2	1.10192	4.11602	2.32864	3.62787	6.61757	2.32678	4.75705	5.24099	6.4583	0.788988	3.13826	6.69673	1.48899	3.50149	5.28751	3.05225	1.09006	2.63461	1.0329	3.84886	3.7509	4.46748
TCGA-55-6712-01	C2	2.24283	3.24048	1.41913	4.30373	6.08857	2.33886	5.58797	1.14796	7.68157	0.296412	3.36081	6.08785	3.122	4.08487	5.5534	2.18909	1.41741	2.83515	1.31923	2.68748	2.21524	4.35504
TCGA-55-7907-01	C2	1.54823	3.35541	1.33912	2.81277	5.69686	1.95593	4.87923	7.51842	4.65075	0.223214	3.51726	5.44515	2.65253	2.84828	4.60889	2.87335	1.08298	1.54869	1.06834	2.56271	2.76133	3.21422
TCGA-69-7978-01	C2	1.74579	3.87664	2.4691	5.67089	6.6596	2.32021	5.47712	1.98757	7.18591	0.637265	4.73824	5.98995	4.3986	4.50193	5.51282	3.95294	1.56486	3.21991	2.05437	1.9662	2.98817	0.549496
TCGA-55-6981-01	C2	0.800326	3.31503	1.18284	2.95685	6.08943	1.04197	3.50771	1.69336	4.76185	0.558533	1.37512	5.8103	1.79522	1.74994	5.12944	2.67059	0.404	1.56785	0.708393	3.32036	1.78903	6.82173
TCGA-44-6774-01	C2	0.951553	5.83511	1.48546	2.68976	6.94005	1.58169	3.78783	0.43223	3.64354	0.0683743	2.0426	5.27853	2.39464	3.39755	4.22151	2.61115	2.43493	2.9398	2.30381	2.6886	4.66126	2.94447
TCGA-64-1679-01	C2	0.415073	4.01562	1.42283	3.07293	7.04826	0.523426	3.0026	2.83131	4.30623	0.226713	2.76479	5.70278	0.92519	3.20101	4.03027	3.29557	1.1976	2.10591	0.920279	2.93252	3.13039	4.95431
TCGA-75-6214-01	C2	0.268034	1.8556	1.29799	3.17166	6.24113	0.239414	2.22503	3.84114	7.26036	0.355822	1.52543	5.2884	0.990835	3.55049	4.23691	3.66024	0.359666	1.00641	0.755036	1.16612	1.08792	4.50268
TCGA-50-5930-01	C2	1.15939	3.97626	1.0754	1.65317	6.28126	1.22225	5.03059	1.13597	3.89348	0.0367794	2.83362	4.56892	2.26364	2.6247	4.0757	2.72141	0.754474	1.24169	1.78144	1.41304	2.02778	1.14718
TCGA-78-7220-01	C2	0.627341	3.6579	0.952359	2.41661	6.24758	0.973222	3.08276	0.516122	3.75077	0.13629	2.47224	3.91918	1.91425	1.61682	4.71328	2.43326	0.592217	1.44818	0.886768	2.99573	1.65041	0.899671
TCGA-62-8398-01	C2	1.03709	3.64756	0.940221	3.21344	6.77913	1.5407	4.0207	1.56168	5.89169	0.334314	2.76061	6.41785	2.24644	2.84548	5.32534	3.23699	1.49058	2.44765	2.63483	3.33426	2.63023	0.113422
TCGA-50-5936-01	C2	1.05339	3.57696	0.73753	2.15978	6.72548	1.58579	4.31217	1.08782	2.98874	0.0304415	1.70021	5.1082	2.06451	2.57525	3.94716	1.68663	1.20629	1.83755	1.92185	5.16504	2.83426	1.14006
TCGA-64-5779-01	C2	1.9296	4.17378	1.04014	1.84704	5.88015	2.00055	4.48747	0.129683	4.0509	0.371869	2.51119	4.1578	2.31427	2.06375	4.49057	4.70139	1.46921	1.60765	0.548568	2.11991	2.70664	0.0650348
TCGA-62-8399-01	C2	0.508251	4.82582	0.752725	3.13421	6.06205	0.848109	3.73313	0.69425	5.06279	0.095171	1.9011	4.92219	1.59327	2.34419	3.86891	1.98175	0.970684	0.74309	1.79959	5.00015	1.28599	2.49418
TCGA-55-1594-01	C2	0.916407	3.72408	1.1566	2.94575	7.36112	1.42085	4.61613	0.393383	4.40012	0.172255	3.69517	4.64997	2.1359	2.75655	3.91711	3.75844	0.826627	1.35406	0.922702	2.611	2.11411	0.723234
TCGA-78-7536-01	C2	0.715356	2.58374	0.666176	2.17902	5.48959	1.16444	4.70242	0.180098	3.50556	0.042966	3.90819	5.58752	2.48634	2.6014	4.01993	4.78609	1.11869	1.12929	0.582978	1.28741	2.24848	3.61857
TCGA-78-7146-01	C2	0.429909	2.4471	1.1359	3.86694	6.77881	0.205975	3.46959	1.5482	4.23612	0.0187469	2.18808	4.84326	3.45576	2.61285	4.0933	3.68715	0.800226	2.00624	0.835584	3.19611	1.49371	1.66638
TCGA-62-8402-01	C2	1.22293	3.1871	1.28055	4.31702	7.1752	3.39231	5.4741	0.448338	8.45936	0.8189	4.47745	7.7124	2.85711	2.84053	6.44824	3.90195	1.24158	2.35255	2.17198	3.92169	1.1391	0.568996
TCGA-50-6595-01	C2	0.6133	5.03232	0.795799	5.67124	7.36859	0.953648	4.25398	2.42036	9.51059	0.387866	4.68049	6.46323	2.13869	5.2012	4.40978	1.93397	1.21559	1.67363	1.31091	2.42895	2.94695	1.03761
TCGA-50-5072-01	C2	0.760884	3.58983	0.517355	2.43903	7.02361	1.44328	3.5925	3.19331	4.09028	0.217624	1.68005	5.02091	1.54771	1.88124	3.9464	3.98379	1.25441	1.58185	1.16038	1.98239	2.42189	3.00718
TCGA-49-6745-01	C2	1.2474	3.6582	1.95989	6.33498	7.099	2.11093	4.78483	7.9915	4.74889	0.0617772	3.19356	6.94757	2.85521	3.76496	4.59216	1.42129	1.27329	3.58865	1.8748	4.76385	2.6848	3.6337
TCGA-97-7554-01	C2	0.598954	4.23577	1.17531	5.23558	6.29516	1.50893	4.06888	0.874087	3.55133	0.180086	2.85342	4.86051	1.90639	2.87425	4.35338	2.02819	0.943204	1.66367	1.03277	2.69177	1.8206	0.0969351
TCGA-44-5643-01	C2	1.73575	2.43846	1.21771	2.01264	7.02585	1.47351	4.81385	0.761908	4.19096	0.330874	3.52553	6.16222	2.5782	1.8537	4.46502	3.3851	1.0955	1.50061	0.576422	3.51052	2.97631	5.50355
TCGA-49-4490-01	C2	0.412871	3.41339	0.658763	1.29908	5.98299	1.64073	4.1581	7.66898	4.55419	0.299198	1.76797	7.73371	1.71611	1.052	5.19849	3.03879	0.847833	1.3349	1.04098	2.85709	2.49802	6.56018
TCGA-05-5429-01	C2	0.265793	3.10409	0.685752	0.809923	5.54783	0.843933	4.14038	6.3575	2.35002	0	0.962853	6.58314	0.629103	1.42198	5.89907	1.2185	0.16035	0.533658	0.321742	2.42019	1.92178	3.736
TCGA-05-4418-01	C2	1.46606	3.48014	0.930187	3.12693	5.72245	1.52395	5.08022	0.66571	4.72814	0.067748	2.89314	4.67003	2.4902	2.95431	4.74389	2.38087	1.05975	1.76533	1.09006	3.17572	2.30126	0.500492
TCGA-78-7154-01	C2	0.682623	3.39331	0.751749	1.84988	6.28032	1.30976	3.80189	0.599059	4.09714	0.0936238	1.68266	6.25397	1.49168	1.74206	4.04971	1.30886	0.682549	0.756665	0.775754	2.17723	1.64415	0.41842
TCGA-50-6594-01	C2	0.592126	2.55167	0.635973	7.30365	6.46674	0.74245	2.34827	0.279834	0.950873	0.297991	1.31099	5.01163	3.95421	3.8864	4.90173	4.97399	0.9478	2.17297	0.66253	0.802137	1.96837	2.50523
TCGA-05-4415-01	C2	0.383205	1.9851	0.669429	2.66	6.90641	0.34368	3.7783	0.139927	4.75492	0.123205	3.37036	3.81731	1.92603	2.12185	2.95686	0.753636	0.421006	1.37906	1.57476	0.804999	2.22099	0.0839532
TCGA-62-8394-01	C2	0.626837	3.23888	0.611695	2.35193	6.237	1.25697	4.0486	4.25336	7.14292	0.448357	2.39551	7.50864	2.0602	1.94655	5.49411	3.31501	0.75289	1.43311	0.948366	3.92316	1.69574	4.17888
TCGA-50-5933-01	C2	0.785442	4.86157	2.04357	5.70992	6.92764	1.06447	4.15226	2.66338	3.88692	0.253923	2.59663	5.65938	4.81783	4.36686	4.33663	3.1841	1.11688	2.65086	1.5005	2.47531	3.89658	0.104939
TCGA-38-6178-01	C2	1.33747	3.48159	0.549793	2.14557	6.24428	1.46523	3.77931	5.47149	6.02997	0.485669	2.17139	7.22782	2.87919	2.20415	4.93214	3.43291	0.760854	1.90744	1.84114	5.99688	1.98218	5.71228
TCGA-L9-A5IP-01	C2	0.20473	3.24366	0.459707	3.14107	5.99876	0.197943	3.1333	0.115732	2.28251	0.01499	2.54958	4.34087	1.64512	2.45959	4.16638	2.21938	0.626394	1.08337	3.81296	0.87381	1.21533	1.62301
TCGA-49-6743-01	C2	1.25097	4.34366	1.15264	3.7524	6.39405	1.37994	4.61322	3.59053	4.71062	0.372828	2.73411	5.17172	1.92074	2.97888	4.44282	3.92538	1.09161	1.50033	1.68396	4.28224	2.99299	1.43497
TCGA-55-8505-01	C2	0.21746	3.64485	0.616164	1.32548	7.08556	0.655674	2.38602	4.08153	2.01916	0.0435496	1.24114	5.26817	0.774732	1.71943	6.34482	2.7326	0.529224	0.838347	1.37701	2.05181	2.50328	3.99302
TCGA-MP-A4T9-01	C2	1.05967	3.70686	1.21607	4.17221	6.80797	1.81141	4.56277	0.407884	3.82978	0.26818	2.12014	7.07144	3.89379	2.93982	5.73737	4.02158	0.807908	1.43723	2.11913	2.27013	2.097	6.18064
TCGA-91-6848-01	C2	1.30611	4.42642	1.557	5.56611	7.18852	2.23889	5.36572	0.19521	4.99133	0.372305	3.80637	5.53221	2.50067	4.31806	4.53864	3.31951	6.86433	5.56214	1.57636	4.66381	2.33209	0.0503507
TCGA-05-4398-01	C2	1.06747	3.5921	1.7532	5.62391	6.02901	1.07774	5.06198	0.683123	4.40309	1.01077	2.92697	6.25216	2.93764	3.53378	5.272	3.61973	1.10829	3.8791	1.35135	1.98468	2.66401	4.14171
TCGA-55-A48Z-01	C2	0.618162	3.72967	1.20017	3.91118	6.16329	1.73918	3.8816	3.2352	7.24911	0.167564	3.74629	6.74766	2.39113	2.39489	6.17532	3.08475	1.40322	1.78201	1.19423	2.76039	2.79568	1.84746
TCGA-05-4402-01	C2	0.672669	2.66006	1.07838	2.38706	6.45133	1.08312	4.74394	6.04333	5.27185	0.321883	3.08294	6.86473	1.29508	2.36173	5.04764	3.51601	0.633585	1.61518	0.979518	3.32459	2.04569	6.96418
