# Supplementary material for: Genomics and Prognosis Analysis of N6-Methyladenosine Regulators in Lung Adenocarcinoma
Source: Front Genet. 2021 Dec 9;12:746666. doi: 10.3389/fgene.2021.746666 (PMC8697852; doi:10.3389/fgene.2021.746666)
Supplement: Supplementary file 3 [file DataSheet1.ZIP › Original data/Figure 3/Figure 3F.xlsx]

## Sheet: Sheet1
id	Subtype	Activated B cell	Activated CD4 T cell	Activated CD8 T cell	Central memory CD4 T cell	Central memory CD8 T cell	Effector memeory CD4 T cell	Effector memeory CD8 T cell	Gamma delta T cell	Immature B cell	Memory B cell	Regulatory T cell	T follicular helper cell	Type 1 T helper cell	Type 17 T helper cell	Type 2 T helper cell	Activated dendritic cell	CD56bright natural killer cell	CD56dim natural killer cell	Eosinophil	Immature dendritic cell	Macrophage	Mast cell	MDSC	Monocyte	Natural killer cell	Natural killer T cell	Neutrophil	Plasmacytoid dendritic cell
TCGA-86-8076-01	C1	0.725654	0.721385	0.866773	0.953007	0.789076	0.639355	0.75924	0.723849	0.672698	0.509097	0.767188	0.663229	0.685086	0.517561	0.687238	0.669601	0.760738	0.803719	0.471786	0.830836	0.647051	0.621109	0.896599	0.824998	0.73867	0.522886	0.505881	0.782399
TCGA-NJ-A4YF-01	C1	0.376293	0.615255	0.708597	0.867112	0.686931	0.534815	0.595834	0.66849	0.394354	0.448911	0.629765	0.540822	0.538145	0.438122	0.546572	0.610905	0.688385	0.839262	0.396302	0.809892	0.430159	0.368188	0.792358	0.787532	0.639711	0.460557	0.397629	0.741669
TCGA-80-5608-01	C1	0.484961	0.708206	0.784853	0.913645	0.744254	0.568867	0.684709	0.710381	0.489417	0.520389	0.684796	0.630909	0.609372	0.501513	0.710564	0.658528	0.719805	0.84638	0.375585	0.808235	0.53498	0.541998	0.806143	0.785509	0.687397	0.625059	0.511988	0.769073
TCGA-55-6980-01	C1	0.488216	0.641887	0.812535	0.955624	0.793221	0.663852	0.750813	0.714369	0.54185	0.498553	0.808296	0.695485	0.680085	0.46732	0.651906	0.676373	0.769364	0.817868	0.476529	0.834723	0.62962	0.631303	0.906774	0.859747	0.79477	0.538872	0.429804	0.807467
TCGA-50-7109-01	C1	0.552859	0.723913	0.827209	0.923936	0.720371	0.632264	0.681041	0.672648	0.601048	0.483502	0.687288	0.601558	0.621784	0.46075	0.69665	0.606487	0.709564	0.840208	0.372911	0.7873	0.535598	0.502778	0.834016	0.797385	0.728826	0.518746	0.376613	0.786504
TCGA-44-3918-01	C1	0.328516	0.684555	0.634178	0.860118	0.65457	0.498879	0.693494	0.591678	0.5056	0.341368	0.672866	0.514224	0.52128	0.371581	0.550487	0.527251	0.606378	0.685267	0.422463	0.681737	0.349693	0.429774	0.768059	0.58611	0.661403	0.380063	0.173308	0.633802
TCGA-64-1681-01	C1	0.593654	0.690776	0.727118	0.949972	0.726752	0.589966	0.689285	0.735217	0.583584	0.515764	0.733039	0.646537	0.638087	0.505859	0.644986	0.682444	0.757096	0.782778	0.454221	0.845002	0.574395	0.584341	0.834175	0.836271	0.747938	0.529509	0.383739	0.776311
TCGA-MP-A4TJ-01	C1	0.755183	0.807724	0.899671	0.968606	0.770714	0.632776	0.80972	0.735656	0.764412	0.552013	0.824463	0.68629	0.679416	0.485621	0.69003	0.67791	0.751794	0.839845	0.534487	0.85843	0.640751	0.628078	0.930992	0.817595	0.74572	0.596443	0.503786	0.799804
TCGA-44-6145-01	C1	0.730939	0.793091	0.874229	0.959681	0.800095	0.644489	0.754271	0.773696	0.712294	0.548834	0.786309	0.673841	0.694092	0.475801	0.718766	0.698924	0.765002	0.789775	0.408066	0.817522	0.65351	0.58424	0.914009	0.817565	0.778491	0.614234	0.56304	0.784988
TCGA-44-2655-01	C1	0.65527	0.685809	0.775726	0.943543	0.732789	0.590295	0.682311	0.756599	0.623101	0.470884	0.709548	0.644192	0.634022	0.489109	0.649494	0.653124	0.729838	0.791897	0.412299	0.830535	0.60661	0.604182	0.823462	0.816727	0.708511	0.518922	0.425197	0.733101
TCGA-73-4662-01	C1	0.663431	0.737707	0.803659	0.948147	0.791416	0.595669	0.718146	0.750431	0.676359	0.496284	0.789863	0.659934	0.653212	0.476687	0.646434	0.667592	0.76085	0.841003	0.453261	0.812194	0.609544	0.636103	0.881714	0.820683	0.723359	0.505934	0.384556	0.777716
TCGA-L4-A4E6-01	C1	0.585675	0.649894	0.791518	0.964039	0.806422	0.670304	0.78865	0.803243	0.65366	0.504787	0.839374	0.713081	0.68784	0.461529	0.628262	0.706949	0.768048	0.767183	0.535353	0.856271	0.725405	0.718236	0.959471	0.858895	0.742054	0.624024	0.380146	0.798781
TCGA-50-5942-01	C1	0.579365	0.575764	0.728393	0.929808	0.732339	0.612127	0.691732	0.660539	0.583246	0.468572	0.668268	0.655672	0.632925	0.492573	0.651811	0.601109	0.746724	0.754807	0.481691	0.827457	0.535457	0.602546	0.797369	0.788874	0.723514	0.507613	0.313606	0.74905
TCGA-44-2661-01	C1	0.722812	0.741776	0.887192	0.952659	0.798863	0.654647	0.769372	0.786896	0.733482	0.510467	0.859378	0.726373	0.701033	0.526883	0.661277	0.728025	0.787376	0.783154	0.50091	0.862572	0.712167	0.733094	0.949716	0.837419	0.756431	0.574033	0.472227	0.793978
TCGA-50-5944-01	C1	0.457255	0.596202	0.70267	0.934977	0.808562	0.624243	0.699067	0.745066	0.486878	0.490269	0.710154	0.666602	0.607117	0.426337	0.648478	0.662054	0.735792	0.764994	0.42066	0.838568	0.585054	0.618136	0.812884	0.788031	0.752856	0.504525	0.378356	0.764402
TCGA-67-3770-01	C1	0.419708	0.675411	0.810233	0.928317	0.78518	0.557833	0.694643	0.764341	0.477463	0.434763	0.710324	0.657381	0.616213	0.429635	0.649776	0.643515	0.743302	0.763912	0.415164	0.812097	0.610409	0.60253	0.862894	0.804753	0.705611	0.525317	0.353425	0.785372
TCGA-05-4389-01	C1	0.5587	0.765968	0.86402	0.935236	0.801498	0.622056	0.71185	0.777746	0.600458	0.533909	0.784551	0.667365	0.678157	0.544638	0.669387	0.694851	0.784716	0.848518	0.34478	0.868793	0.652603	0.589524	0.865652	0.838512	0.717549	0.616963	0.381767	0.787365
TCGA-44-3919-01	C1	0.654611	0.737767	0.825853	0.955441	0.808324	0.626019	0.734354	0.736152	0.657401	0.517848	0.80868	0.70943	0.669011	0.490034	0.693315	0.686567	0.756211	0.782131	0.388242	0.83557	0.622992	0.600391	0.905121	0.803267	0.747001	0.5437	0.396116	0.764804
TCGA-38-7271-01	C1	0.855315	0.801757	0.909166	0.972264	0.801249	0.6564	0.801293	0.78078	0.858941	0.590609	0.847083	0.747334	0.722955	0.539107	0.725855	0.712014	0.768388	0.795065	0.553574	0.822309	0.709033	0.713649	0.947071	0.863768	0.772889	0.603652	0.438674	0.78783
TCGA-49-4486-01	C1	0.437924	0.570945	0.724297	0.886855	0.686601	0.573336	0.605423	0.744759	0.415727	0.394067	0.553699	0.535702	0.564033	0.426442	0.592472	0.592804	0.684133	0.743625	0.420998	0.758493	0.469162	0.499055	0.707651	0.762029	0.599456	0.455446	0.340157	0.66906
TCGA-44-A47G-01	C1	0.719562	0.796715	0.86174	0.972775	0.797146	0.592649	0.808032	0.738471	0.706819	0.508007	0.814549	0.684617	0.706431	0.480816	0.669449	0.720314	0.770082	0.811849	0.472913	0.838025	0.656612	0.633808	0.939608	0.823667	0.752065	0.59224	0.434812	0.801628
TCGA-78-7162-01	C1	0.63765	0.707003	0.836199	0.944187	0.772254	0.652586	0.710439	0.76618	0.624856	0.520557	0.738397	0.682846	0.670484	0.495725	0.690747	0.619595	0.753458	0.764079	0.476981	0.842647	0.619652	0.689786	0.839945	0.809086	0.721915	0.601183	0.350998	0.76096
TCGA-55-6987-01	C1	0.767577	0.82654	0.913658	0.956839	0.794935	0.670758	0.798834	0.771454	0.76495	0.572923	0.841448	0.695107	0.716679	0.494854	0.735644	0.694998	0.764142	0.777553	0.459812	0.838974	0.698833	0.608069	0.952055	0.813178	0.759749	0.644449	0.48363	0.790804
TCGA-78-8655-01	C1	0.565391	0.682163	0.800183	0.943228	0.784715	0.599883	0.762057	0.738514	0.586129	0.489279	0.767278	0.640822	0.641068	0.47137	0.639267	0.687543	0.74878	0.804262	0.369144	0.814181	0.634502	0.666352	0.887883	0.812938	0.728603	0.554992	0.422239	0.752434
TCGA-49-4514-01	C1	0.638213	0.763082	0.835546	0.920281	0.735412	0.577154	0.689814	0.727939	0.585124	0.486797	0.64304	0.610639	0.655189	0.506736	0.697043	0.641369	0.739491	0.831433	0.365755	0.758038	0.536722	0.444979	0.807328	0.819152	0.676983	0.546792	0.426601	0.74951
TCGA-50-5935-01	C1	0.51771	0.697534	0.790727	0.944883	0.759951	0.596299	0.729733	0.728686	0.547172	0.498613	0.735297	0.64907	0.664017	0.501794	0.662466	0.640961	0.75868	0.796269	0.39914	0.829906	0.597956	0.525382	0.877024	0.822483	0.714968	0.569835	0.359839	0.716458
TCGA-97-A4M6-01	C1	0.684907	0.694807	0.830257	0.952497	0.781239	0.628848	0.788024	0.735447	0.671012	0.498295	0.775822	0.65528	0.670716	0.469806	0.649439	0.715582	0.787965	0.827165	0.429756	0.818234	0.643199	0.597847	0.904706	0.840102	0.746441	0.530851	0.475685	0.795432
TCGA-99-8028-01	C1	0.708701	0.786612	0.903144	0.959099	0.797705	0.623474	0.827856	0.749432	0.731642	0.497633	0.860752	0.70926	0.716514	0.537599	0.719391	0.684155	0.784257	0.845887	0.492638	0.832785	0.683669	0.6427	0.977156	0.837768	0.768712	0.634227	0.363099	0.792605
TCGA-97-A4M1-01	C1	0.433157	0.526692	0.750427	0.931501	0.740688	0.612584	0.716625	0.750803	0.484623	0.386327	0.70946	0.646999	0.619914	0.399729	0.586113	0.648985	0.749647	0.794221	0.445897	0.842994	0.63658	0.646475	0.85094	0.814724	0.717919	0.545668	0.384756	0.787286
TCGA-55-8089-01	C1	0.672909	0.836719	0.915099	0.988401	0.784686	0.659999	0.813277	0.764524	0.701066	0.574119	0.855612	0.70051	0.690932	0.447883	0.689767	0.6144	0.767991	0.788011	0.418675	0.80409	0.670475	0.561079	0.945945	0.832561	0.765674	0.688601	0.399716	0.772395
TCGA-67-6216-01	C1	0.638391	0.704951	0.777538	0.930741	0.775992	0.619126	0.729053	0.724668	0.649636	0.500931	0.755582	0.648468	0.638351	0.445261	0.672857	0.690153	0.753256	0.786297	0.452483	0.831629	0.637447	0.595745	0.880392	0.841725	0.73682	0.51702	0.40847	0.768148
TCGA-64-1676-01	C1	0.520767	0.711042	0.828299	0.946184	0.77449	0.634445	0.735573	0.757466	0.557205	0.531377	0.798266	0.688064	0.634777	0.427197	0.661158	0.643172	0.775825	0.769593	0.397148	0.815667	0.631852	0.614928	0.918343	0.831238	0.707238	0.566588	0.360035	0.742504
TCGA-99-8032-01	C1	0.609043	0.705821	0.741701	0.917165	0.743122	0.654411	0.666145	0.717673	0.598829	0.511307	0.718247	0.583737	0.631112	0.501259	0.683658	0.617526	0.744092	0.856872	0.418255	0.841103	0.557151	0.554614	0.830538	0.770837	0.738045	0.525053	0.369382	0.7762
TCGA-MN-A4N5-01	C1	0.51922	0.73203	0.819341	0.938927	0.720154	0.580325	0.74875	0.696163	0.537055	0.410285	0.669919	0.644271	0.644353	0.503242	0.628047	0.628524	0.764755	0.82435	0.375627	0.794197	0.529939	0.489458	0.842895	0.7861	0.691458	0.545867	0.344627	0.749389
TCGA-50-8457-01	C1	0.730901	0.655975	0.822438	0.948047	0.751787	0.636818	0.766041	0.717141	0.725995	0.493648	0.780653	0.673202	0.669471	0.455952	0.626921	0.651413	0.766673	0.789344	0.494222	0.824859	0.625873	0.641877	0.893548	0.825039	0.76318	0.573556	0.3796	0.773107
TCGA-97-A4M2-01	C1	0.616686	0.66522	0.83626	0.947996	0.782015	0.628783	0.775775	0.735141	0.680729	0.470077	0.794036	0.686143	0.674459	0.481834	0.626165	0.687857	0.755368	0.807221	0.46386	0.874361	0.658064	0.616943	0.933066	0.818389	0.737393	0.593184	0.470574	0.793306
TCGA-95-7947-01	C1	0.59068	0.752207	0.780383	0.905042	0.748198	0.637707	0.695178	0.730137	0.608362	0.525046	0.700334	0.59728	0.616554	0.495596	0.662768	0.594324	0.765312	0.755448	0.390699	0.822048	0.536812	0.526319	0.820877	0.806603	0.703665	0.521455	0.405607	0.757328
TCGA-99-AA5R-01	C1	0.750252	0.726202	0.874808	0.952515	0.766981	0.620905	0.809787	0.749902	0.758301	0.543247	0.796993	0.700868	0.701391	0.495512	0.670784	0.664219	0.76154	0.78997	0.532216	0.817452	0.642855	0.646073	0.919647	0.835838	0.749871	0.628361	0.376558	0.810442
TCGA-MP-A4TH-01	C1	0.800867	0.676346	0.837411	0.958058	0.71759	0.594134	0.763218	0.702201	0.785377	0.552954	0.756135	0.681581	0.671995	0.527435	0.645275	0.642532	0.718845	0.833481	0.476211	0.774538	0.566873	0.549259	0.881414	0.816394	0.745885	0.553022	0.338489	0.732131
TCGA-95-7944-01	C1	0.551964	0.780512	0.909346	0.962698	0.753367	0.64213	0.78892	0.75711	0.58977	0.422659	0.762637	0.695375	0.683061	0.411685	0.701088	0.661132	0.777205	0.800636	0.338665	0.75574	0.664351	0.389431	0.902539	0.805514	0.761236	0.633105	0.376683	0.752586
TCGA-97-8179-01	C1	0.388118	0.616823	0.694388	0.934576	0.73492	0.590042	0.663677	0.702694	0.410638	0.438476	0.676721	0.593542	0.585386	0.431824	0.650852	0.661275	0.705695	0.764671	0.407324	0.805884	0.543179	0.537503	0.782872	0.803327	0.709313	0.490494	0.329353	0.715982
TCGA-50-8460-01	C1	0.666866	0.671508	0.808539	0.948496	0.748082	0.685478	0.732577	0.740548	0.638281	0.512269	0.745725	0.651907	0.653626	0.472454	0.615249	0.671496	0.782675	0.780363	0.432353	0.852188	0.642967	0.682024	0.886891	0.83819	0.724602	0.513574	0.391499	0.782901
TCGA-86-A456-01	C1	0.478359	0.71655	0.78506	0.946046	0.780032	0.595971	0.703538	0.743749	0.576548	0.411918	0.769717	0.657989	0.648452	0.457121	0.663032	0.645206	0.752715	0.807198	0.520896	0.834417	0.584874	0.658244	0.877449	0.817318	0.727226	0.506409	0.329815	0.790173
TCGA-55-8090-01	C1	0.547242	0.704812	0.723434	0.944971	0.760455	0.623177	0.71141	0.741463	0.545551	0.493094	0.77165	0.638524	0.625036	0.522683	0.668232	0.649047	0.744596	0.841359	0.426168	0.828476	0.602682	0.644091	0.835071	0.808673	0.736676	0.541082	0.390753	0.774183
TCGA-4B-A93V-01	C1	0.522818	0.708354	0.792426	0.893855	0.669494	0.53741	0.608831	0.667105	0.55961	0.44554	0.646413	0.514879	0.57374	0.50151	0.662374	0.555598	0.674493	0.857693	0.436083	0.769346	0.449126	0.38435	0.80013	0.802386	0.6883	0.48291	0.328824	0.718066
TCGA-44-7672-01	C1	0.742958	0.796998	0.848384	0.960518	0.803103	0.649738	0.777137	0.763891	0.723104	0.577213	0.847559	0.704286	0.707165	0.535146	0.684402	0.701517	0.76723	0.836544	0.435827	0.812075	0.67474	0.632017	0.943089	0.825866	0.760357	0.65576	0.441013	0.774046
TCGA-55-8206-01	C1	0.599832	0.625883	0.739549	0.952456	0.761588	0.713731	0.718895	0.739081	0.642237	0.488652	0.765481	0.715166	0.665109	0.453959	0.603024	0.704761	0.735198	0.775539	0.504928	0.854847	0.684604	0.727427	0.912957	0.851519	0.753619	0.531951	0.49787	0.79615
TCGA-MN-A4N4-01	C1	0.486427	0.649918	0.72199	0.934499	0.762429	0.605506	0.67805	0.717578	0.50114	0.46211	0.704538	0.588887	0.60726	0.398393	0.542133	0.62097	0.781325	0.795761	0.315702	0.796741	0.526781	0.556771	0.840811	0.764777	0.724312	0.519883	0.384768	0.745425
TCGA-73-7498-01	C1	0.590351	0.562177	0.742263	0.940972	0.706769	0.57568	0.688583	0.71895	0.574324	0.451813	0.697173	0.635552	0.621942	0.412438	0.62292	0.607218	0.728564	0.816177	0.396833	0.792564	0.586123	0.584441	0.851677	0.789346	0.711226	0.506054	0.321214	0.73037
TCGA-44-6148-01	C1	0.610014	0.547294	0.707402	0.919536	0.769489	0.625534	0.697125	0.703272	0.585914	0.491925	0.700136	0.631713	0.621057	0.466937	0.631878	0.637504	0.760612	0.740695	0.533547	0.832601	0.596136	0.646299	0.850518	0.793333	0.753113	0.512383	0.392717	0.819363
TCGA-86-8668-01	C1	0.652393	0.636628	0.752992	0.957573	0.798996	0.613586	0.728195	0.720561	0.629909	0.498694	0.755984	0.684022	0.658319	0.481743	0.632434	0.626585	0.717187	0.7742	0.415976	0.795994	0.574509	0.559065	0.857787	0.804637	0.75383	0.529357	0.346258	0.771728
TCGA-55-8085-01	C1	0.638148	0.788068	0.83866	0.931914	0.745627	0.608517	0.694127	0.723029	0.653149	0.477518	0.755778	0.610895	0.652776	0.458425	0.666036	0.646221	0.739084	0.796178	0.361877	0.782441	0.587807	0.494586	0.892448	0.801992	0.724349	0.553729	0.381136	0.761635
TCGA-86-8669-01	C1	0.57411	0.704998	0.781665	0.919786	0.747537	0.577237	0.678988	0.702298	0.594578	0.512172	0.738965	0.647048	0.634803	0.557234	0.644743	0.620647	0.746583	0.798228	0.401188	0.859373	0.593303	0.499516	0.836484	0.815283	0.7262	0.526553	0.371279	0.76608
TCGA-S2-AA1A-01	C1	0.791179	0.683651	0.855558	0.965164	0.759988	0.583885	0.758679	0.706048	0.771996	0.478513	0.761311	0.675417	0.693404	0.535653	0.663105	0.63279	0.742794	0.789477	0.519924	0.771428	0.608634	0.606794	0.902335	0.813812	0.723095	0.549924	0.321022	0.768726
TCGA-97-A4M3-01	C1	0.465352	0.622155	0.689652	0.905186	0.700126	0.586965	0.622857	0.6797	0.491748	0.428014	0.667354	0.606368	0.628872	0.463942	0.616382	0.610374	0.703675	0.83724	0.4666	0.773427	0.546666	0.570042	0.769538	0.760396	0.674322	0.509552	0.35677	0.714455
TCGA-55-8203-01	C1	0.689228	0.749637	0.812308	0.950048	0.73524	0.593346	0.738085	0.699205	0.678431	0.521413	0.738925	0.604927	0.636397	0.527121	0.673246	0.649064	0.717114	0.854394	0.332862	0.781581	0.5673	0.490225	0.850152	0.794949	0.739019	0.503265	0.389662	0.724976
TCGA-69-7763-01	C1	0.574017	0.638327	0.731434	0.932512	0.761765	0.6324	0.710095	0.733926	0.583903	0.486733	0.710632	0.660162	0.644662	0.437598	0.6478	0.636626	0.721918	0.810841	0.467166	0.805054	0.560729	0.604642	0.813987	0.768731	0.729015	0.564258	0.409947	0.735983
TCGA-NJ-A4YQ-01	C1	0.761165	0.773319	0.898568	0.948664	0.781231	0.603151	0.758823	0.7173	0.765205	0.507836	0.802545	0.662424	0.679845	0.444086	0.616036	0.634718	0.724483	0.835188	0.397174	0.782815	0.597294	0.521679	0.935436	0.812197	0.686788	0.57844	0.497013	0.755618
TCGA-55-7281-01	C1	0.535213	0.7149	0.794432	0.959974	0.774779	0.619112	0.734009	0.756323	0.567366	0.532868	0.804716	0.668538	0.660477	0.523718	0.672254	0.692097	0.743969	0.814225	0.449009	0.860371	0.657939	0.570004	0.905222	0.82781	0.769247	0.560535	0.372607	0.755965
TCGA-69-7764-01	C1	0.557635	0.707779	0.794975	0.937873	0.69247	0.606641	0.646531	0.670219	0.590768	0.421791	0.596807	0.594593	0.608498	0.417073	0.706255	0.581942	0.698746	0.752769	0.42023	0.746932	0.494518	0.472488	0.755897	0.699268	0.680943	0.476912	0.22477	0.70337
TCGA-44-3398-01	C1	0.606027	0.751898	0.826704	0.941965	0.816492	0.658915	0.749788	0.795978	0.613958	0.533633	0.842193	0.684869	0.688785	0.470787	0.690133	0.710133	0.770193	0.783626	0.462537	0.865066	0.692407	0.657488	0.90892	0.819142	0.757023	0.584581	0.50724	0.762619
TCGA-55-A57B-01	C1	0.434103	0.659092	0.730759	0.95661	0.785513	0.580504	0.719434	0.710582	0.465465	0.470096	0.724487	0.656005	0.619192	0.4793	0.620378	0.661969	0.718348	0.78346	0.442012	0.833735	0.566845	0.566549	0.837197	0.812843	0.742922	0.507815	0.402412	0.765556
TCGA-97-A4M5-01	C1	0.589154	0.644214	0.779446	0.94013	0.794221	0.642586	0.7491	0.755038	0.6207	0.484738	0.755151	0.663747	0.649835	0.441423	0.657846	0.666672	0.775324	0.836405	0.451272	0.829378	0.634934	0.66496	0.859434	0.800548	0.730573	0.563963	0.445636	0.797313
TCGA-50-5049-01	C1	0.753807	0.811248	0.904724	0.96929	0.806767	0.701817	0.802599	0.786868	0.761772	0.588707	0.866888	0.734622	0.734833	0.441267	0.690446	0.694255	0.775044	0.801658	0.494738	0.841657	0.689137	0.684615	0.963422	0.85325	0.770093	0.614669	0.390083	0.770182
TCGA-75-5146-01	C1	0.668607	0.709397	0.806873	0.935395	0.737435	0.629873	0.693475	0.73547	0.651921	0.498963	0.705497	0.649632	0.668367	0.428145	0.692718	0.642715	0.732596	0.736433	0.464764	0.827988	0.562021	0.573704	0.827064	0.801312	0.692307	0.499622	0.423668	0.755356
TCGA-75-6206-01	C1	0.465002	0.587327	0.70587	0.935021	0.761706	0.64682	0.698635	0.739086	0.53818	0.423284	0.714273	0.659904	0.63707	0.429658	0.620954	0.648467	0.742572	0.78498	0.486455	0.804931	0.608743	0.615581	0.841497	0.785685	0.701488	0.563379	0.406586	0.73549
TCGA-75-7025-01	C1	0.63501	0.588665	0.769587	0.952133	0.743695	0.650803	0.721215	0.709945	0.633135	0.430479	0.746381	0.657109	0.644572	0.464863	0.608576	0.658629	0.766362	0.763639	0.514087	0.840172	0.608769	0.59016	0.862742	0.833523	0.731197	0.524965	0.348692	0.774105
TCGA-44-2666-01	C1	0.365989	0.642354	0.629173	0.898675	0.716959	0.608686	0.60086	0.664633	0.462973	0.3957	0.629809	0.525395	0.559861	0.343394	0.652896	0.519236	0.686121	0.695033	0.386951	0.808884	0.467537	0.587913	0.719152	0.700361	0.626384	0.405942	0.222911	0.694589
TCGA-78-7535-01	C1	0.371277	0.6512	0.702124	0.921612	0.71539	0.587784	0.679303	0.69396	0.431726	0.481434	0.698245	0.644302	0.59094	0.414457	0.637843	0.612365	0.724265	0.814744	0.385309	0.800243	0.540464	0.492448	0.859535	0.874318	0.733886	0.513101	0.391298	0.74241
TCGA-71-6725-01	C1	0.397741	0.590873	0.580892	0.93554	0.728632	0.555592	0.615907	0.675054	0.462068	0.406142	0.64406	0.581345	0.534905	0.437922	0.568828	0.615712	0.703113	0.76806	0.386355	0.752756	0.494356	0.493791	0.756183	0.81641	0.674234	0.434727	0.422473	0.728772
TCGA-80-5611-01	C1	0.489468	0.752642	0.775106	0.919181	0.769309	0.631439	0.724811	0.77701	0.574028	0.544134	0.806897	0.615979	0.626106	0.425544	0.641647	0.626058	0.755392	0.807951	0.342851	0.823553	0.635286	0.580317	0.917633	0.808853	0.732869	0.536882	0.397995	0.795448
TCGA-62-A46R-01	C1	0.54871	0.744555	0.775671	0.956341	0.783552	0.635714	0.713217	0.721887	0.618137	0.52312	0.722109	0.625023	0.610394	0.432148	0.652648	0.66654	0.747305	0.812701	0.433502	0.85897	0.578448	0.577736	0.876035	0.808195	0.696784	0.500873	0.372847	0.760506
TCGA-64-5781-01	C1	0.576753	0.792366	0.888631	0.945295	0.752954	0.611511	0.760413	0.751599	0.561468	0.520313	0.711992	0.67363	0.683998	0.464281	0.721112	0.62839	0.786297	0.829838	0.410841	0.745497	0.591928	0.51403	0.861299	0.779082	0.757182	0.630025	0.428628	0.715488
TCGA-78-7542-01	C1	0.468204	0.741713	0.776439	0.961004	0.726128	0.604432	0.704687	0.733727	0.540035	0.487367	0.682556	0.60457	0.601241	0.44669	0.664234	0.640508	0.764164	0.767468	0.325013	0.801391	0.489822	0.408596	0.785862	0.777359	0.693406	0.573027	0.379204	0.739906
TCGA-35-3615-01	C1	0.53663	0.594888	0.741525	0.917215	0.717084	0.633369	0.635244	0.732208	0.54389	0.380934	0.688795	0.614077	0.612016	0.433959	0.625411	0.609354	0.708488	0.761849	0.3519	0.778721	0.567825	0.554952	0.791348	0.757885	0.68229	0.438911	0.339513	0.721529
TCGA-05-4430-01	C1	0.574837	0.719034	0.792457	0.946408	0.820253	0.619117	0.721351	0.778887	0.584914	0.513679	0.822859	0.69857	0.675038	0.473035	0.66264	0.688051	0.765763	0.811168	0.427918	0.866605	0.67932	0.684274	0.893903	0.83144	0.757839	0.584122	0.481156	0.77925
TCGA-64-5778-01	C1	0.694813	0.7973	0.905771	0.935394	0.701191	0.609269	0.771781	0.719408	0.677192	0.435811	0.722263	0.687844	0.653563	0.490846	0.698523	0.637057	0.754512	0.76384	0.432886	0.790066	0.582785	0.517147	0.886986	0.786815	0.68637	0.541746	0.36488	0.74353
TCGA-64-5774-01	C1	0.495077	0.709479	0.713363	0.881725	0.706728	0.603513	0.634809	0.698038	0.45222	0.524899	0.656057	0.539287	0.598642	0.542229	0.683285	0.59832	0.67574	0.831144	0.34784	0.774045	0.431064	0.351487	0.760898	0.748706	0.688208	0.569631	0.407495	0.748335
TCGA-78-7163-01	C1	0.465564	0.557626	0.774577	0.909827	0.632795	0.531667	0.67247	0.636263	0.433272	0.396845	0.536527	0.504308	0.563127	0.460872	0.587738	0.534297	0.712339	0.788965	0.276756	0.791997	0.411178	0.381801	0.715492	0.748238	0.609594	0.479533	0.253691	0.682505
TCGA-86-8673-01	C1	0.49893	0.702415	0.795117	0.918818	0.755389	0.594935	0.686688	0.703893	0.473102	0.409939	0.69436	0.585222	0.61424	0.463102	0.660342	0.607717	0.740778	0.80852	0.312881	0.765537	0.553762	0.423736	0.82766	0.809101	0.705778	0.551973	0.445004	0.7339
TCGA-62-A46P-01	C1	0.471987	0.599894	0.745781	0.884525	0.691538	0.565601	0.653888	0.710278	0.440782	0.419214	0.632489	0.58398	0.570207	0.501026	0.651253	0.553723	0.744602	0.831495	0.428569	0.779605	0.547134	0.509132	0.772807	0.788388	0.683651	0.468603	0.389712	0.730301
TCGA-78-7152-01	C1	0.662969	0.739431	0.813033	0.940102	0.766996	0.603952	0.728009	0.7022	0.663919	0.517402	0.723026	0.654471	0.659479	0.455245	0.667222	0.627895	0.749176	0.847792	0.394607	0.793794	0.571299	0.505779	0.833898	0.794268	0.751633	0.508096	0.265459	0.733563
TCGA-NJ-A4YG-01	C1	0.518062	0.669943	0.770004	0.954954	0.754221	0.640311	0.695911	0.739058	0.548269	0.468222	0.719826	0.623628	0.622009	0.480892	0.603814	0.678955	0.768479	0.800841	0.410381	0.811373	0.624384	0.552617	0.849926	0.789312	0.717826	0.544334	0.388093	0.72991
TCGA-78-7153-01	C1	0.556336	0.655585	0.767138	0.914152	0.67649	0.552342	0.646904	0.660811	0.504724	0.511642	0.592832	0.592604	0.606978	0.48239	0.664085	0.552987	0.758831	0.814955	0.345642	0.772521	0.522163	0.4604	0.748732	0.764307	0.6816	0.48689	0.214616	0.680173
TCGA-78-7540-01	C1	0.512506	0.602588	0.721266	0.938013	0.746252	0.540284	0.700274	0.742838	0.526842	0.443569	0.68457	0.635333	0.603247	0.526516	0.645997	0.600688	0.738795	0.843507	0.441692	0.793717	0.525682	0.502369	0.78191	0.801909	0.697941	0.528446	0.430346	0.767652
TCGA-49-4501-01	C1	0.652517	0.683966	0.816287	0.947753	0.807248	0.617601	0.709312	0.751376	0.646355	0.496211	0.74799	0.710048	0.688665	0.499269	0.653905	0.649364	0.764465	0.813721	0.440492	0.810046	0.642412	0.656107	0.859055	0.832984	0.725111	0.56045	0.387655	0.812945
TCGA-05-4249-01	C1	0.608055	0.623672	0.735815	0.956683	0.799436	0.663716	0.680141	0.698443	0.624012	0.51467	0.762433	0.669693	0.630733	0.532452	0.609051	0.644606	0.759419	0.795802	0.461886	0.838984	0.606881	0.62835	0.856908	0.806698	0.748362	0.492364	0.440369	0.760969
TCGA-78-7633-01	C1	0.370954	0.599162	0.684511	0.893937	0.738927	0.620268	0.635152	0.747867	0.421902	0.405718	0.624993	0.620014	0.608213	0.417982	0.654775	0.589472	0.691964	0.771604	0.437927	0.787685	0.525469	0.58951	0.743029	0.780443	0.65768	0.52423	0.376338	0.739102
TCGA-05-4422-01	C1	0.629228	0.750589	0.851469	0.925408	0.719079	0.590989	0.740816	0.671305	0.610927	0.498107	0.673695	0.626202	0.659369	0.456974	0.636908	0.639643	0.740552	0.782263	0.371584	0.795954	0.543169	0.387262	0.854088	0.798418	0.663439	0.526001	0.281477	0.726841
TCGA-05-4426-01	C1	0.405215	0.650459	0.721513	0.942618	0.793127	0.622782	0.697864	0.721695	0.45159	0.423407	0.798157	0.653566	0.61909	0.405354	0.618171	0.657593	0.749566	0.759517	0.341199	0.842697	0.598108	0.544872	0.857816	0.822523	0.734165	0.545921	0.443064	0.774686
TCGA-50-5066-01	C1	0.686825	0.834056	0.892887	0.937669	0.787052	0.645909	0.755386	0.77263	0.696808	0.535375	0.843774	0.701868	0.681647	0.44041	0.697438	0.661402	0.748551	0.799384	0.457886	0.823485	0.689777	0.653193	0.928691	0.81542	0.735241	0.637812	0.41244	0.756081
TCGA-78-7537-01	C1	0.537095	0.584224	0.743604	0.913057	0.746201	0.642208	0.65103	0.708205	0.495359	0.437322	0.649204	0.597827	0.61282	0.435244	0.651629	0.564419	0.74778	0.779254	0.397749	0.761236	0.567226	0.476177	0.768654	0.776721	0.695767	0.495059	0.276232	0.725793
TCGA-55-6972-01	C1	0.277449	0.526331	0.664543	0.844567	0.597172	0.473431	0.567062	0.657282	0.261188	0.341868	0.420085	0.460129	0.47607	0.303268	0.472583	0.481574	0.646252	0.706722	0.361269	0.707929	0.311896	0.32371	0.569927	0.71057	0.540114	0.381115	0.250789	0.619334
TCGA-67-3774-01	C1	0.601028	0.702826	0.804888	0.943188	0.758176	0.595752	0.758504	0.746716	0.604111	0.475921	0.734405	0.668514	0.66113	0.42776	0.673569	0.681075	0.762337	0.830615	0.510344	0.822403	0.593064	0.641679	0.866758	0.802346	0.733664	0.571097	0.465116	0.772479
TCGA-62-A46S-01	C1	0.528741	0.623983	0.771004	0.928433	0.719347	0.616591	0.6801	0.691085	0.50979	0.432128	0.691086	0.615427	0.619029	0.493086	0.684482	0.629155	0.751396	0.828192	0.485232	0.797268	0.544983	0.542908	0.841064	0.779659	0.674962	0.552705	0.352154	0.717263
TCGA-05-4405-01	C1	0.564317	0.65187	0.714765	0.947283	0.790936	0.56515	0.721062	0.71008	0.588005	0.513273	0.715822	0.666931	0.640246	0.477107	0.623975	0.631148	0.756705	0.837956	0.398394	0.840165	0.601541	0.656404	0.835912	0.784503	0.724453	0.515792	0.352503	0.757316
TCGA-55-6986-01	C1	0.606835	0.663585	0.762503	0.930946	0.758979	0.590175	0.698907	0.739693	0.578176	0.482031	0.722632	0.638951	0.638992	0.465807	0.671627	0.635057	0.738607	0.751289	0.42108	0.824561	0.612958	0.577047	0.834195	0.82297	0.708024	0.504246	0.32873	0.745412
TCGA-NJ-A55A-01	C1	0.703834	0.668101	0.814634	0.955391	0.728381	0.604081	0.733842	0.697808	0.69202	0.479703	0.72305	0.657273	0.635017	0.438439	0.672142	0.649993	0.753084	0.766688	0.506844	0.838571	0.528856	0.639024	0.850677	0.802811	0.744409	0.513726	0.369438	0.776113
TCGA-MP-A5C7-01	C1	0.35059	0.592204	0.65827	0.88446	0.663291	0.473012	0.563335	0.634284	0.332721	0.375883	0.56325	0.539456	0.520923	0.41006	0.57291	0.517031	0.682122	0.79434	0.323889	0.72394	0.394217	0.450575	0.664103	0.732237	0.621751	0.476179	0.224624	0.714277
TCGA-62-A46V-01	C1	0.295646	0.602349	0.647884	0.94183	0.767577	0.591857	0.656596	0.722326	0.388212	0.469734	0.716555	0.62864	0.581909	0.447827	0.540185	0.612143	0.761654	0.813162	0.352912	0.829378	0.540498	0.511602	0.803411	0.793841	0.713545	0.447295	0.306087	0.737002
TCGA-50-6597-01	C1	0.63837	0.6654	0.844492	0.921323	0.734073	0.517838	0.67199	0.684264	0.596335	0.49783	0.631162	0.664485	0.633325	0.446007	0.668106	0.602178	0.738988	0.785092	0.34681	0.793867	0.543171	0.452168	0.836966	0.836608	0.653367	0.493623	0.369194	0.737994
TCGA-73-4658-01	C1	0.582123	0.769582	0.818313	0.950761	0.819745	0.656166	0.769276	0.765066	0.628405	0.563167	0.860512	0.708853	0.703539	0.522175	0.659575	0.720974	0.768717	0.844531	0.510088	0.841238	0.686569	0.695073	0.92984	0.85216	0.780062	0.547389	0.505815	0.778288
TCGA-67-3772-01	C1	0.659002	0.683574	0.796556	0.950181	0.799902	0.632803	0.69396	0.784187	0.598514	0.512034	0.778094	0.652171	0.658407	0.496684	0.669927	0.682228	0.754916	0.7787	0.401549	0.833723	0.64696	0.634152	0.867062	0.835586	0.718912	0.522129	0.398834	0.78053
TCGA-67-3773-01	C1	0.524591	0.681966	0.830794	0.933049	0.771366	0.636163	0.731116	0.736992	0.573883	0.502558	0.781558	0.683923	0.636728	0.524546	0.623704	0.671926	0.785851	0.760617	0.476385	0.83365	0.641232	0.679907	0.891153	0.745794	0.72147	0.539292	0.359677	0.741636
TCGA-62-A470-01	C1	0.394702	0.660267	0.691406	0.889826	0.716012	0.620241	0.641452	0.739702	0.460835	0.461738	0.687923	0.606857	0.546784	0.439735	0.597365	0.59162	0.719421	0.813128	0.453189	0.800083	0.528355	0.513358	0.783777	0.76511	0.663387	0.432705	0.338744	0.739433
TCGA-50-5939-01	C1	0.658239	0.768233	0.743251	0.951394	0.816347	0.684561	0.743148	0.777766	0.661862	0.578688	0.855538	0.676894	0.675115	0.484653	0.699515	0.676267	0.757488	0.803417	0.47904	0.814692	0.671743	0.634442	0.886161	0.809055	0.756842	0.625954	0.547644	0.796688
TCGA-95-7948-01	C1	0.454753	0.595223	0.696127	0.908342	0.742078	0.559123	0.632304	0.692661	0.486668	0.457563	0.587508	0.564814	0.580367	0.3845	0.535728	0.583714	0.720499	0.695258	0.38865	0.753508	0.49818	0.50691	0.758664	0.781116	0.682038	0.420978	0.265083	0.71002
TCGA-NJ-A4YP-01	C1	0.469318	0.730788	0.785195	0.935524	0.771141	0.632293	0.721212	0.722221	0.488079	0.458179	0.695995	0.595519	0.644569	0.419145	0.65838	0.614601	0.729309	0.84522	0.287827	0.753472	0.577454	0.508901	0.828842	0.760208	0.733718	0.551855	0.364912	0.743279
TCGA-67-6215-01	C1	0.430403	0.67967	0.686296	0.935591	0.763431	0.607542	0.675669	0.728114	0.448814	0.426681	0.699187	0.647507	0.616722	0.465592	0.602671	0.686039	0.759163	0.800481	0.374855	0.812599	0.55087	0.522181	0.840613	0.788944	0.70601	0.494316	0.335783	0.751071
TCGA-44-8117-01	C1	0.484355	0.66174	0.736925	0.933597	0.769266	0.588538	0.696625	0.725069	0.502064	0.473875	0.728796	0.600838	0.594712	0.47936	0.613844	0.597562	0.709926	0.810733	0.433165	0.79215	0.542598	0.572946	0.808367	0.76054	0.6985	0.45589	0.307163	0.74849
TCGA-97-8175-01	C1	0.517254	0.706068	0.740437	0.951741	0.788018	0.612095	0.726157	0.754354	0.557181	0.502806	0.780104	0.631591	0.610615	0.483951	0.664545	0.691033	0.749174	0.807179	0.361848	0.814302	0.624587	0.577983	0.873491	0.815294	0.719066	0.542353	0.47949	0.756611
TCGA-55-8616-01	C1	0.633689	0.662406	0.735046	0.932549	0.759956	0.568211	0.658574	0.681833	0.613737	0.449156	0.638696	0.617046	0.60889	0.474841	0.603724	0.605748	0.738763	0.821755	0.447441	0.824499	0.504606	0.55145	0.77872	0.798979	0.697071	0.468477	0.406738	0.747916
TCGA-97-8177-01	C1	0.636787	0.691018	0.817266	0.947234	0.822816	0.659841	0.713096	0.761463	0.653982	0.493189	0.828715	0.682289	0.669548	0.466684	0.650702	0.692119	0.772776	0.815684	0.471132	0.869161	0.683618	0.707335	0.927035	0.831891	0.750836	0.559149	0.441902	0.799515
TCGA-97-A4M0-01	C1	0.560413	0.706095	0.832346	0.93036	0.770913	0.625853	0.773063	0.705479	0.605026	0.473088	0.724635	0.654092	0.656364	0.457315	0.607281	0.682789	0.744368	0.816756	0.450185	0.811443	0.586964	0.599797	0.898934	0.801416	0.713897	0.504942	0.367054	0.744959
TCGA-44-4112-01	C1	0.304104	0.672332	0.527198	0.865623	0.695955	0.505506	0.598067	0.58743	0.48121	0.360116	0.591081	0.471626	0.476768	0.259915	0.605275	0.503503	0.564625	0.616477	0.426149	0.691396	0.37093	0.454443	0.651537	0.600802	0.65082	0.354325	0.135561	0.651031
TCGA-86-7955-01	C1	0.407127	0.63839	0.694665	0.866454	0.654239	0.560913	0.560673	0.670223	0.426962	0.483026	0.509773	0.445274	0.494036	0.432369	0.607143	0.50376	0.684481	0.771578	0.278493	0.73522	0.388465	0.381499	0.657774	0.721482	0.583246	0.452254	0.24242	0.717603
TCGA-86-A4P7-01	C1	0.644492	0.696582	0.82419	0.950097	0.772893	0.606658	0.754025	0.735308	0.671155	0.496211	0.767996	0.68542	0.668574	0.518198	0.666709	0.643036	0.747455	0.780587	0.491234	0.814464	0.629294	0.666971	0.897432	0.815008	0.736023	0.537973	0.378782	0.787296
TCGA-44-7671-01	C1	0.47905	0.640304	0.687045	0.91523	0.748786	0.614311	0.641364	0.755417	0.4664	0.480708	0.674433	0.635869	0.609917	0.425518	0.650866	0.625284	0.729021	0.775437	0.451211	0.814578	0.576329	0.553323	0.758706	0.800555	0.694962	0.491884	0.424082	0.750734
TCGA-55-7574-01	C1	0.787256	0.794336	0.862286	0.959138	0.745114	0.642124	0.78189	0.73311	0.784948	0.544366	0.787323	0.65864	0.697357	0.478904	0.675708	0.649985	0.747922	0.812605	0.501795	0.802143	0.635717	0.647485	0.902537	0.808615	0.741291	0.540772	0.347194	0.76952
TCGA-05-5715-01	C1	0.524069	0.662696	0.724332	0.931594	0.837476	0.615256	0.669421	0.746673	0.555439	0.505084	0.775526	0.656206	0.663498	0.541005	0.645346	0.643464	0.774926	0.794254	0.398442	0.86552	0.604621	0.660705	0.856389	0.841224	0.71147	0.537973	0.412228	0.749583
TCGA-44-7661-01	C1	0.57618	0.820918	0.790633	0.959271	0.835299	0.659799	0.748758	0.791642	0.615861	0.557318	0.86623	0.702973	0.704675	0.493053	0.716758	0.709767	0.756549	0.785664	0.425458	0.832138	0.673145	0.651507	0.931509	0.812562	0.775981	0.609924	0.426927	0.767101
TCGA-97-8172-01	C1	0.749115	0.6653	0.827071	0.958525	0.755101	0.63875	0.748798	0.717602	0.752766	0.500558	0.779309	0.693997	0.6732	0.471043	0.615193	0.666997	0.736909	0.815053	0.415486	0.817263	0.611609	0.638896	0.907395	0.815721	0.747936	0.533279	0.309119	0.747751
TCGA-38-A44F-01	C1	0.734289	0.684672	0.830461	0.964666	0.794154	0.642695	0.748619	0.725821	0.699255	0.50511	0.808731	0.691821	0.682634	0.528715	0.650313	0.687236	0.751437	0.815974	0.512671	0.845189	0.665131	0.570237	0.902049	0.815506	0.751601	0.580553	0.476248	0.79692
TCGA-97-A4LX-01	C1	0.752347	0.756101	0.865177	0.948026	0.811936	0.670791	0.819555	0.774544	0.755366	0.543028	0.869518	0.712975	0.706507	0.515404	0.633084	0.683013	0.770499	0.827166	0.452219	0.81626	0.65692	0.599353	0.944056	0.824211	0.768324	0.594211	0.38755	0.775438
TCGA-73-4677-01	C1	0.574335	0.666704	0.758611	0.939746	0.773204	0.649434	0.675355	0.771649	0.565106	0.466756	0.709472	0.617945	0.630908	0.476278	0.648549	0.63677	0.72785	0.796493	0.441068	0.814813	0.597897	0.628021	0.826009	0.792263	0.689916	0.554214	0.449413	0.732167
TCGA-38-4626-01	C1	0.475591	0.699807	0.742506	0.955208	0.881481	0.665456	0.758592	0.800411	0.542897	0.484407	0.812375	0.699041	0.673252	0.491325	0.668995	0.677544	0.767123	0.770593	0.524346	0.886653	0.745929	0.72134	0.93296	0.848981	0.768425	0.643069	0.588764	0.846782
TCGA-86-8280-01	C1	0.647032	0.704778	0.826588	0.950283	0.772923	0.617934	0.750821	0.750094	0.659514	0.480007	0.79725	0.702503	0.678669	0.503212	0.656671	0.689889	0.754596	0.787193	0.468602	0.842126	0.627229	0.626095	0.890103	0.825616	0.750659	0.55454	0.378558	0.78877
TCGA-97-8174-01	C1	0.607635	0.634718	0.759739	0.9335	0.751088	0.645638	0.722467	0.733884	0.590652	0.455212	0.726919	0.661182	0.650418	0.464642	0.652391	0.623576	0.717442	0.773644	0.436508	0.794636	0.611072	0.630033	0.859375	0.797282	0.718282	0.549501	0.327208	0.754798
TCGA-55-A48Y-01	C1	0.567429	0.733094	0.752532	0.931377	0.766644	0.630577	0.677167	0.726622	0.582789	0.480078	0.705318	0.632106	0.641958	0.427509	0.655112	0.611731	0.725803	0.82334	0.365869	0.730958	0.596392	0.519992	0.823748	0.775796	0.698426	0.535691	0.399594	0.763789
TCGA-78-7539-01	C1	0.571979	0.69346	0.861543	0.946574	0.787644	0.594698	0.740869	0.719794	0.608899	0.474121	0.758024	0.648602	0.639641	0.531875	0.64629	0.675024	0.767978	0.834198	0.442123	0.798148	0.598211	0.577773	0.879663	0.816809	0.696946	0.539445	0.336526	0.748134
TCGA-64-1678-01	C1	0.457065	0.714262	0.759744	0.851858	0.597175	0.484008	0.558207	0.669648	0.426032	0.462271	0.544284	0.485597	0.502004	0.388234	0.635789	0.515455	0.691264	0.778727	0.2498	0.754045	0.40126	0.303286	0.69059	0.772424	0.627614	0.540028	0.252337	0.665397
TCGA-73-A9RS-01	C1	0.390835	0.724529	0.747523	0.907716	0.666397	0.587046	0.662574	0.690931	0.444111	0.456494	0.566934	0.525948	0.526842	0.422512	0.608073	0.529351	0.733556	0.811544	0.409923	0.743503	0.452466	0.51923	0.749141	0.744893	0.619607	0.50263	0.357521	0.717741
TCGA-86-A4JF-01	C1	0.54971	0.753768	0.801964	0.933967	0.792713	0.653291	0.735963	0.730262	0.594724	0.45628	0.747371	0.666196	0.630255	0.495192	0.683633	0.625236	0.77831	0.817946	0.466475	0.816706	0.615741	0.601683	0.85581	0.833948	0.689681	0.50708	0.482389	0.774666
TCGA-78-8648-01	C1	0.699358	0.760433	0.873832	0.961295	0.852137	0.668554	0.818626	0.768181	0.716567	0.553225	0.851449	0.734699	0.721638	0.452447	0.703202	0.697134	0.759504	0.801116	0.522025	0.844433	0.731558	0.726363	0.964736	0.842561	0.759664	0.677394	0.375681	0.80798
TCGA-44-6146-01	C1	0.320318	0.584803	0.637209	0.918032	0.704145	0.558227	0.664827	0.618998	0.348386	0.415123	0.551747	0.574341	0.5323	0.50252	0.636663	0.498196	0.669247	0.74919	0.383273	0.765497	0.383546	0.468547	0.697781	0.689367	0.662997	0.398993	0.371492	0.712103
TCGA-38-4629-01	C1	0.576989	0.785605	0.842859	0.964587	0.834232	0.653309	0.779768	0.791174	0.622009	0.547447	0.866704	0.72697	0.689859	0.476017	0.670727	0.703818	0.771576	0.798341	0.39168	0.817277	0.696752	0.615259	0.93228	0.816621	0.754333	0.64821	0.416323	0.803613
TCGA-50-8459-01	C1	0.693546	0.682807	0.764229	0.968636	0.805261	0.691516	0.751093	0.765744	0.683778	0.550589	0.867374	0.722424	0.700267	0.45831	0.636459	0.719325	0.750797	0.851219	0.447354	0.857715	0.738112	0.632081	0.939184	0.839231	0.769826	0.586179	0.410976	0.799498
TCGA-78-7161-01	C1	0.328303	0.56048	0.68302	0.886281	0.672009	0.527819	0.60173	0.648936	0.305945	0.417315	0.546956	0.5326	0.528474	0.481166	0.652394	0.520625	0.701899	0.852801	0.390546	0.767575	0.429704	0.39907	0.729014	0.761646	0.647151	0.429813	0.376139	0.728011
TCGA-67-4679-01	C1	0.466714	0.635651	0.732351	0.936984	0.811805	0.672353	0.708296	0.709365	0.531189	0.450514	0.724985	0.659298	0.636542	0.462718	0.628736	0.677817	0.755095	0.801598	0.498465	0.878515	0.619561	0.702952	0.860065	0.762969	0.734789	0.516239	0.422035	0.780882
TCGA-62-A472-01	C1	0.494434	0.744453	0.796041	0.938707	0.730113	0.608884	0.741838	0.75068	0.541736	0.479193	0.746035	0.644081	0.616527	0.459098	0.658296	0.623219	0.750645	0.846451	0.364276	0.830089	0.563132	0.555201	0.858108	0.793415	0.710592	0.490765	0.388857	0.723396
TCGA-62-8397-01	C1	0.512106	0.556324	0.699801	0.915736	0.759431	0.603903	0.679884	0.750665	0.565325	0.434935	0.705303	0.632365	0.600333	0.481869	0.598614	0.614404	0.744486	0.789935	0.426148	0.841162	0.568283	0.579107	0.861333	0.816833	0.724875	0.444026	0.382467	0.785032
TCGA-62-8395-01	C1	0.532959	0.575515	0.731697	0.926523	0.730155	0.560336	0.688828	0.703059	0.541298	0.465963	0.708404	0.644676	0.632669	0.432415	0.600428	0.621647	0.729945	0.816101	0.424339	0.811081	0.560916	0.576117	0.795329	0.797164	0.717748	0.512918	0.350577	0.753546
TCGA-86-8056-01	C1	0.567521	0.646829	0.714573	0.957729	0.79499	0.60983	0.706066	0.717791	0.595312	0.452993	0.749351	0.638946	0.63587	0.494982	0.642261	0.651039	0.727221	0.752503	0.503681	0.864584	0.572785	0.598752	0.845674	0.790906	0.717515	0.505639	0.421342	0.787246
TCGA-99-7458-01	C1	0.598287	0.742486	0.842974	0.958233	0.812488	0.637155	0.759992	0.744223	0.636145	0.516858	0.800711	0.696331	0.690014	0.492862	0.674561	0.686911	0.763679	0.81637	0.473418	0.839759	0.616588	0.65103	0.901698	0.818727	0.763128	0.567802	0.395049	0.758315
TCGA-53-7813-01	C1	0.605245	0.748381	0.803173	0.912133	0.674633	0.564392	0.6363	0.62916	0.591492	0.50454	0.592181	0.521986	0.574205	0.526512	0.73511	0.604318	0.729511	0.821457	0.392276	0.777739	0.439121	0.404617	0.772632	0.730423	0.693469	0.421151	0.290073	0.692454
TCGA-78-7149-01	C1	0.475244	0.572828	0.718263	0.911918	0.711697	0.597587	0.641992	0.689301	0.446154	0.399536	0.571615	0.555876	0.603503	0.454181	0.574361	0.56723	0.717177	0.825141	0.397417	0.753531	0.489389	0.420144	0.7412	0.790745	0.670639	0.522533	0.364803	0.709369
TCGA-55-6968-01	C1	0.583564	0.795372	0.803222	0.923689	0.735836	0.664738	0.67609	0.759007	0.630237	0.524584	0.808474	0.659138	0.627652	0.487667	0.666717	0.639206	0.731779	0.794901	0.339852	0.827762	0.573684	0.379026	0.878037	0.795632	0.754624	0.622567	0.318018	0.793909
TCGA-73-4670-01	C1	0.459673	0.731985	0.683674	0.918758	0.766827	0.580688	0.647723	0.719555	0.482351	0.46196	0.716155	0.582511	0.619487	0.419233	0.628946	0.642678	0.742933	0.833783	0.369016	0.77444	0.551838	0.527954	0.810505	0.769105	0.687226	0.506251	0.564789	0.729758
TCGA-05-4425-01	C1	0.497187	0.763249	0.804484	0.944827	0.757614	0.615799	0.748166	0.756531	0.54882	0.576758	0.811063	0.718743	0.688628	0.573701	0.7154	0.657772	0.788944	0.850721	0.393487	0.806823	0.674293	0.617229	0.906512	0.83407	0.770761	0.523012	0.362384	0.776842
TCGA-MP-A4T7-01	C1	0.513084	0.709027	0.758145	0.942923	0.741011	0.58044	0.726633	0.726042	0.548303	0.46572	0.726489	0.623682	0.633902	0.478745	0.693191	0.618947	0.746964	0.830691	0.449196	0.81599	0.627881	0.548206	0.848652	0.798972	0.681414	0.524299	0.470242	0.748952
TCGA-78-7167-01	C1	0.431778	0.473144	0.684429	0.910207	0.675212	0.583977	0.624642	0.646287	0.417425	0.373916	0.564973	0.582162	0.574584	0.364887	0.554887	0.576871	0.68371	0.810495	0.360021	0.777391	0.468746	0.460327	0.713146	0.748765	0.671594	0.470515	0.28288	0.719181
TCGA-49-AARE-01	C1	0.585792	0.723094	0.774328	0.907727	0.714198	0.568607	0.682534	0.711455	0.560215	0.463871	0.672684	0.526694	0.611516	0.418122	0.547408	0.566695	0.741137	0.823425	0.353792	0.753621	0.493253	0.444704	0.82062	0.781424	0.652825	0.534364	0.368595	0.762611
TCGA-49-AARN-01	C1	0.642487	0.659095	0.746756	0.935355	0.747492	0.602435	0.677708	0.686607	0.61943	0.537782	0.66357	0.626108	0.634277	0.454216	0.67476	0.612094	0.762514	0.834369	0.397038	0.799344	0.52201	0.463243	0.823841	0.793641	0.714159	0.506725	0.387645	0.746698
TCGA-49-AAR0-01	C1	0.629955	0.701304	0.809381	0.921182	0.713775	0.668808	0.725248	0.736781	0.633612	0.50575	0.761687	0.661541	0.637071	0.468372	0.649895	0.615442	0.749929	0.850101	0.461857	0.824756	0.625012	0.536409	0.880775	0.81997	0.735212	0.537277	0.350679	0.742504
TCGA-97-7553-01	C1	0.65509	0.777458	0.84117	0.963175	0.851763	0.666237	0.760662	0.785724	0.707573	0.588592	0.848689	0.721913	0.691749	0.501394	0.698406	0.727237	0.771167	0.769058	0.504665	0.880087	0.688821	0.696457	0.948511	0.852188	0.78145	0.648358	0.58175	0.821624
TCGA-44-6778-01	C1	0.707271	0.846417	0.882428	0.951548	0.800014	0.710307	0.802668	0.765524	0.768225	0.571886	0.882961	0.726241	0.675591	0.464697	0.729413	0.684229	0.755896	0.790144	0.504569	0.844843	0.67699	0.698705	0.951284	0.824643	0.80623	0.615091	0.468099	0.808194
TCGA-44-6776-01	C1	0.501005	0.600917	0.727662	0.915199	0.73357	0.587184	0.657663	0.734781	0.488006	0.406786	0.616935	0.604785	0.596054	0.382303	0.640889	0.581842	0.716567	0.767579	0.433109	0.793409	0.492158	0.559994	0.725226	0.766396	0.658812	0.478199	0.322038	0.687871
TCGA-49-AARR-01	C1	0.678387	0.603714	0.780403	0.937779	0.739523	0.637011	0.71917	0.730151	0.643727	0.466198	0.741189	0.651808	0.642925	0.449206	0.640484	0.641917	0.755666	0.777132	0.543735	0.859508	0.628487	0.606075	0.865069	0.789523	0.754369	0.543393	0.387665	0.816039
TCGA-95-8039-01	C1	0.579858	0.731481	0.814952	0.95969	0.797781	0.649756	0.740879	0.748755	0.582715	0.459774	0.769743	0.662582	0.669855	0.476141	0.668832	0.689631	0.759664	0.805933	0.435739	0.821525	0.617205	0.609124	0.880028	0.823485	0.762399	0.516864	0.35953	0.776149
TCGA-49-4488-01	C1	0.591326	0.743547	0.806981	0.934806	0.742729	0.562756	0.691269	0.737476	0.582041	0.509699	0.748886	0.679732	0.637594	0.47259	0.644912	0.688036	0.780463	0.868347	0.391393	0.808814	0.573101	0.556658	0.849251	0.829009	0.687843	0.54426	0.399404	0.726091
TCGA-O1-A52J-01	C1	0.378647	0.624958	0.729092	0.931023	0.751967	0.563171	0.68375	0.722906	0.448187	0.430629	0.773174	0.646687	0.63263	0.435775	0.572523	0.633676	0.751198	0.780048	0.431243	0.844678	0.612287	0.609767	0.912999	0.848749	0.699696	0.507277	0.346537	0.795013
TCGA-97-7546-01	C1	0.638014	0.707345	0.778268	0.947866	0.7816	0.638357	0.729967	0.744781	0.638252	0.540837	0.770981	0.695706	0.665236	0.484623	0.681952	0.672513	0.757634	0.761981	0.507548	0.813619	0.615625	0.632885	0.872906	0.80048	0.744521	0.573261	0.432514	0.777996
TCGA-97-8552-01	C1	0.626183	0.596389	0.758251	0.938888	0.748857	0.585502	0.708479	0.740516	0.626246	0.429411	0.727734	0.686187	0.630499	0.470848	0.588362	0.673539	0.727437	0.786219	0.489223	0.846815	0.635822	0.610327	0.891362	0.831053	0.735507	0.489515	0.479316	0.79505
TCGA-49-AARO-01	C1	0.641923	0.730839	0.822109	0.947287	0.775107	0.575838	0.750495	0.741897	0.646277	0.524235	0.841656	0.662494	0.654739	0.468998	0.618041	0.686043	0.74926	0.821171	0.468211	0.842621	0.647949	0.486576	0.933008	0.840887	0.753526	0.588628	0.420837	0.771799
TCGA-L9-A444-01	C1	0.678648	0.72852	0.910681	0.966951	0.778016	0.592515	0.788316	0.726857	0.697542	0.460352	0.759132	0.68064	0.669759	0.468907	0.650607	0.645626	0.747002	0.829877	0.399666	0.775958	0.608439	0.52209	0.936871	0.795009	0.739012	0.593555	0.282088	0.754925
TCGA-55-8097-01	C1	0.571155	0.566367	0.745948	0.955002	0.701728	0.575599	0.661279	0.69019	0.557946	0.425202	0.651394	0.643251	0.6046	0.446037	0.585126	0.591307	0.711489	0.770471	0.452854	0.797818	0.561326	0.640383	0.827325	0.783965	0.71841	0.478125	0.277477	0.733647
TCGA-J2-A4AD-01	C1	0.331089	0.642915	0.64128	0.90708	0.727159	0.532822	0.618488	0.691294	0.347292	0.426514	0.597841	0.498331	0.555036	0.377013	0.573717	0.561073	0.730964	0.77793	0.338629	0.803351	0.432856	0.427163	0.713961	0.732786	0.674809	0.435916	0.337049	0.751788
TCGA-L9-A443-01	C1	0.459795	0.680257	0.77007	0.92653	0.730167	0.593337	0.724144	0.669286	0.457869	0.437912	0.619433	0.612512	0.637004	0.450104	0.595207	0.601278	0.726591	0.826746	0.382119	0.808615	0.53102	0.481431	0.821954	0.769801	0.71155	0.516166	0.371425	0.751975
TCGA-95-7043-01	C1	0.438778	0.641638	0.708995	0.869644	0.671791	0.53127	0.598821	0.635143	0.413951	0.489625	0.554859	0.552042	0.571947	0.413775	0.584273	0.489195	0.643531	0.714284	0.344631	0.781427	0.545701	0.348805	0.698496	0.756748	0.648278	0.430124	0.22917	0.697265
TCGA-44-A4SU-01	C1	0.659507	0.633287	0.75521	0.927034	0.719778	0.535057	0.702706	0.669858	0.627702	0.494098	0.694996	0.619654	0.626246	0.390424	0.604591	0.581881	0.725844	0.798592	0.3721	0.794401	0.476663	0.508533	0.805773	0.762687	0.705484	0.470258	0.258277	0.741133
TCGA-55-7725-01	C1	0.631478	0.728307	0.816566	0.954494	0.729973	0.648016	0.70205	0.707466	0.667578	0.507392	0.722967	0.623128	0.634833	0.431873	0.669141	0.684232	0.76526	0.722007	0.487379	0.8134	0.57874	0.588999	0.853904	0.714404	0.704383	0.55383	0.343442	0.737756
TCGA-93-A4JO-01	C1	0.673701	0.734128	0.846263	0.947695	0.745409	0.640361	0.743931	0.696509	0.667565	0.48623	0.777244	0.649523	0.636265	0.436097	0.644325	0.667796	0.735526	0.79503	0.462174	0.839829	0.60166	0.63109	0.917598	0.816954	0.731019	0.517308	0.349313	0.762775
TCGA-55-7911-01	C1	0.571148	0.832055	0.88001	0.95417	0.758286	0.587134	0.743353	0.713207	0.619495	0.461107	0.735371	0.628902	0.616263	0.528847	0.723558	0.64598	0.732417	0.756756	0.408805	0.796222	0.532234	0.483703	0.87204	0.790545	0.714223	0.501375	0.316415	0.738587
TCGA-55-A492-01	C1	0.489451	0.530784	0.731301	0.900705	0.696745	0.544182	0.672731	0.696057	0.439455	0.386972	0.619052	0.562576	0.583598	0.406621	0.576587	0.621523	0.686491	0.776572	0.367183	0.766381	0.540396	0.482936	0.752589	0.773393	0.654817	0.521112	0.403436	0.68083
TCGA-91-8497-01	C1	0.759616	0.648225	0.797369	0.942734	0.782141	0.649664	0.758359	0.743905	0.73427	0.535482	0.806405	0.69781	0.677019	0.505297	0.647549	0.676476	0.761682	0.855259	0.486108	0.863703	0.652328	0.611732	0.902038	0.821637	0.7482	0.570856	0.385295	0.776967
TCGA-55-8621-01	C1	0.610131	0.70596	0.818282	0.958897	0.821422	0.648093	0.790328	0.784267	0.662104	0.50257	0.837257	0.690654	0.681531	0.460649	0.663095	0.68634	0.771588	0.805909	0.477116	0.891254	0.659536	0.667054	0.943754	0.815427	0.779479	0.623798	0.483741	0.805274
TCGA-93-7348-01	C1	0.632552	0.673047	0.746531	0.944402	0.793909	0.591041	0.688623	0.676977	0.619925	0.487821	0.720172	0.62468	0.653461	0.522801	0.653396	0.638252	0.767455	0.789973	0.525051	0.82527	0.568958	0.549658	0.820085	0.798211	0.711117	0.490965	0.3809	0.768414
TCGA-97-7938-01	C1	0.538098	0.656748	0.722637	0.92776	0.747297	0.606518	0.674962	0.697012	0.553901	0.478249	0.68595	0.64089	0.620183	0.475142	0.668658	0.611539	0.753789	0.773515	0.488846	0.827546	0.552758	0.639781	0.789542	0.768684	0.750959	0.522942	0.422505	0.754182
TCGA-93-7347-01	C1	0.679337	0.733085	0.876334	0.962426	0.812906	0.647871	0.775729	0.742457	0.677787	0.52379	0.830976	0.71214	0.705673	0.533032	0.680558	0.689378	0.783094	0.822351	0.427728	0.866515	0.666137	0.626867	0.93083	0.832368	0.741815	0.599288	0.392229	0.757473
TCGA-J2-A4AE-01	C1	0.621996	0.741314	0.76826	0.931857	0.736835	0.596019	0.710935	0.711573	0.621726	0.436833	0.721504	0.621122	0.628141	0.474008	0.67476	0.616772	0.714589	0.763735	0.528624	0.835815	0.539156	0.598092	0.838231	0.77824	0.678299	0.469468	0.339018	0.76217
TCGA-55-6543-01	C1	0.49235	0.637015	0.732521	0.92938	0.802147	0.611496	0.725005	0.782223	0.540405	0.479809	0.793803	0.633983	0.639812	0.460783	0.641213	0.678851	0.733998	0.805316	0.437045	0.823911	0.63483	0.625489	0.887176	0.79651	0.735614	0.54454	0.527867	0.789124
TCGA-55-8299-01	C1	0.659933	0.793145	0.897407	0.962235	0.819373	0.659292	0.790943	0.76623	0.668004	0.52525	0.817887	0.700508	0.691069	0.520788	0.721585	0.688589	0.795067	0.80115	0.44904	0.825929	0.696738	0.67873	0.933962	0.824015	0.769907	0.651001	0.521848	0.835472
TCGA-55-7903-01	C1	0.452663	0.72281	0.818525	0.94154	0.763437	0.600609	0.74747	0.697116	0.52518	0.453464	0.713619	0.625708	0.616558	0.420727	0.666807	0.616778	0.757345	0.798318	0.354416	0.816096	0.549823	0.604906	0.83695	0.774524	0.691852	0.538306	0.294126	0.748693
TCGA-J2-A4AG-01	C1	0.704063	0.752644	0.825111	0.953632	0.786062	0.610539	0.744617	0.725466	0.702967	0.508217	0.785277	0.680598	0.662072	0.515367	0.694201	0.69859	0.758195	0.833651	0.507396	0.813471	0.606532	0.655622	0.872077	0.826228	0.720526	0.564538	0.388678	0.762655
TCGA-NJ-A55R-01	C1	0.607827	0.615458	0.652308	0.89327	0.69037	0.645476	0.610911	0.650393	0.576382	0.446827	0.590523	0.578924	0.575542	0.465192	0.563201	0.583877	0.715358	0.820668	0.361643	0.754602	0.501668	0.471426	0.724159	0.795806	0.682275	0.457518	0.299975	0.726507
TCGA-44-7659-01	C1	0.585177	0.616022	0.728246	0.919357	0.6912	0.611785	0.635658	0.700472	0.60273	0.414026	0.67439	0.606766	0.583429	0.445742	0.581489	0.617423	0.734498	0.783607	0.484162	0.841223	0.525205	0.506979	0.827035	0.762542	0.701052	0.481058	0.326383	0.740164
TCGA-55-A4DG-01	C1	0.659677	0.638428	0.76461	0.942072	0.725782	0.595216	0.684534	0.729688	0.662888	0.469354	0.633853	0.621844	0.595579	0.435675	0.620689	0.587691	0.746224	0.776566	0.443017	0.795555	0.550191	0.55361	0.829322	0.780029	0.67662	0.465823	0.23064	0.741055
TCGA-97-7941-01	C1	0.573586	0.602649	0.757253	0.934922	0.778313	0.58717	0.675251	0.748042	0.55614	0.457567	0.751049	0.645402	0.657735	0.511751	0.628564	0.6209	0.728226	0.827163	0.40409	0.833462	0.590386	0.591087	0.843416	0.842451	0.754688	0.540742	0.406581	0.769471
TCGA-55-7573-01	C1	0.711046	0.647616	0.774549	0.95714	0.763015	0.606134	0.721512	0.709727	0.68908	0.498962	0.747809	0.656397	0.645228	0.477116	0.633035	0.685403	0.756685	0.764093	0.48901	0.837026	0.555779	0.580404	0.851906	0.803599	0.75563	0.509714	0.355026	0.771346
TCGA-49-AARQ-01	C1	0.492629	0.724229	0.782601	0.875922	0.710549	0.548087	0.709036	0.661562	0.532086	0.443238	0.589414	0.599912	0.573192	0.427669	0.619026	0.574162	0.766739	0.808991	0.384004	0.801225	0.468499	0.436989	0.807323	0.79417	0.71017	0.571423	0.264312	0.740351
TCGA-91-6836-01	C1	0.493421	0.777936	0.72798	0.914753	0.762053	0.59087	0.66134	0.720458	0.492875	0.508432	0.713793	0.588981	0.596786	0.389684	0.68405	0.610479	0.745439	0.800763	0.339198	0.774148	0.527119	0.559636	0.770911	0.763444	0.661559	0.54783	0.393062	0.752476
TCGA-55-6985-01	C1	0.624398	0.756717	0.821624	0.95848	0.80312	0.599059	0.744091	0.725243	0.632144	0.530995	0.793999	0.68532	0.667202	0.477021	0.709396	0.685589	0.766725	0.815065	0.486419	0.846476	0.6205	0.633591	0.891898	0.812036	0.727418	0.633663	0.497552	0.786742
TCGA-55-6971-01	C1	0.735177	0.799036	0.858127	0.96483	0.816524	0.637461	0.804339	0.739411	0.733515	0.567336	0.840496	0.695799	0.693587	0.511812	0.713481	0.676114	0.75666	0.853172	0.471354	0.825181	0.678153	0.691009	0.939332	0.822548	0.741477	0.582273	0.483215	0.798046
TCGA-55-6642-01	C1	0.628144	0.738258	0.820761	0.950864	0.809538	0.644256	0.707764	0.755057	0.668788	0.561705	0.780856	0.597157	0.681535	0.475035	0.701729	0.635308	0.753219	0.845854	0.399719	0.80586	0.564745	0.570341	0.860156	0.802627	0.755933	0.584111	0.451886	0.792161
TCGA-49-AAR2-01	C1	0.585979	0.694799	0.77667	0.893617	0.676968	0.525617	0.643503	0.625818	0.557494	0.445175	0.574397	0.554647	0.588248	0.456048	0.590627	0.587357	0.698751	0.823117	0.320083	0.781461	0.485792	0.365306	0.817159	0.81172	0.657415	0.466012	0.359514	0.733689
TCGA-97-7547-01	C1	0.639647	0.584923	0.713134	0.948403	0.758101	0.583601	0.71433	0.698304	0.608104	0.459043	0.731508	0.667711	0.666544	0.47567	0.620215	0.59358	0.749142	0.775404	0.392256	0.850559	0.564979	0.613241	0.811289	0.833403	0.716628	0.502235	0.316717	0.756165
TCGA-97-7552-01	C1	0.800336	0.756979	0.894127	0.978251	0.815038	0.65955	0.80141	0.732482	0.783412	0.55311	0.802213	0.699581	0.701535	0.548214	0.70377	0.643106	0.768601	0.799189	0.465655	0.842755	0.632787	0.608441	0.902628	0.818341	0.769329	0.594914	0.48478	0.794919
TCGA-44-7660-01	C1	0.466396	0.708645	0.722738	0.907408	0.676944	0.555897	0.617489	0.674637	0.5036	0.474057	0.644201	0.575193	0.579676	0.397498	0.608959	0.577812	0.718274	0.804611	0.291539	0.778625	0.477299	0.307387	0.786049	0.75901	0.657541	0.500035	0.231405	0.728548
TCGA-55-8091-01	C1	0.511134	0.681822	0.77429	0.948829	0.832545	0.689964	0.753777	0.749957	0.542151	0.511824	0.821348	0.683598	0.678894	0.53921	0.673915	0.661485	0.754514	0.805177	0.475557	0.846558	0.656301	0.630815	0.891456	0.807299	0.737799	0.570414	0.487422	0.791754
TCGA-55-8301-01	C1	0.702465	0.809214	0.891192	0.960952	0.808111	0.638564	0.77449	0.750706	0.743314	0.557639	0.814208	0.681912	0.685537	0.440617	0.659193	0.667414	0.766786	0.798235	0.406969	0.817642	0.610905	0.596357	0.945718	0.822317	0.752588	0.610505	0.321619	0.765333
TCGA-55-8087-01	C1	0.349209	0.461636	0.656055	0.932861	0.672736	0.583284	0.606985	0.689311	0.422202	0.394381	0.66635	0.643084	0.572974	0.449144	0.549782	0.624033	0.721442	0.783839	0.380614	0.786665	0.510052	0.504155	0.786019	0.777522	0.723787	0.417184	0.276195	0.740497
TCGA-55-A494-01	C1	0.0527416	0.538359	0.61558	0.869455	0.639835	0.467188	0.560801	0.620693	0.179089	0.425194	0.532904	0.536217	0.545122	0.445173	0.581091	0.4895	0.67546	0.804371	0.276649	0.769264	0.380619	0.291835	0.569976	0.758321	0.613907	0.362998	0.269808	0.722072
TCGA-55-7728-01	C1	0.685204	0.696835	0.805539	0.954961	0.753007	0.629123	0.786463	0.752009	0.717713	0.501111	0.804276	0.68261	0.657113	0.588879	0.647241	0.681647	0.740583	0.845412	0.487849	0.809051	0.657151	0.573917	0.962745	0.856598	0.724072	0.545929	0.470824	0.791934
TCGA-97-7937-01	C1	0.354597	0.605104	0.647867	0.943113	0.748223	0.601355	0.605851	0.671996	0.476441	0.463266	0.675227	0.582469	0.539047	0.407852	0.611411	0.574838	0.740914	0.82683	0.345501	0.812627	0.477377	0.47115	0.762108	0.757803	0.67804	0.425323	0.258596	0.709825
TCGA-55-8514-01	C1	0.48397	0.581641	0.704864	0.917933	0.762146	0.573528	0.654739	0.676386	0.527717	0.42357	0.695321	0.606398	0.590984	0.453593	0.565406	0.617009	0.709575	0.85299	0.418303	0.804603	0.564303	0.52558	0.817589	0.820034	0.667595	0.462846	0.317878	0.755757
TCGA-55-8511-01	C1	0.697346	0.780806	0.813431	0.954775	0.810577	0.594295	0.758698	0.71365	0.709789	0.566248	0.75706	0.643894	0.678253	0.547078	0.663232	0.64242	0.742669	0.838627	0.418021	0.795423	0.563311	0.575491	0.885016	0.818704	0.736302	0.579733	0.439535	0.777134
TCGA-55-8207-01	C1	0.480186	0.616706	0.754422	0.949372	0.82215	0.655432	0.723709	0.737017	0.549863	0.466222	0.810143	0.659044	0.653445	0.44624	0.611306	0.664618	0.747782	0.790118	0.469032	0.86583	0.664105	0.690613	0.89606	0.798547	0.747101	0.516018	0.450978	0.792273
TCGA-55-7815-01	C1	0.59301	0.816824	0.783551	0.953114	0.784806	0.683427	0.686619	0.774402	0.63233	0.62651	0.791276	0.644625	0.643141	0.500039	0.725742	0.690796	0.775876	0.785202	0.41714	0.828344	0.649134	0.48043	0.866276	0.774605	0.733298	0.528107	0.452751	0.708227
TCGA-93-8067-01	C1	0.483741	0.725992	0.755059	0.929233	0.757223	0.607859	0.691497	0.719427	0.474748	0.410919	0.70572	0.631182	0.620575	0.448159	0.686783	0.620297	0.759003	0.803262	0.417765	0.795734	0.545617	0.535551	0.780962	0.726524	0.689401	0.548984	0.423641	0.753365
TCGA-44-A47A-01	C1	0.462176	0.741967	0.747145	0.957912	0.784945	0.616679	0.712513	0.713281	0.550659	0.490613	0.756704	0.656843	0.636806	0.515705	0.636011	0.657437	0.776074	0.818855	0.394153	0.842591	0.626892	0.511395	0.866393	0.805296	0.709495	0.483014	0.379753	0.7559
TCGA-55-8204-01	C1	0.596726	0.7233	0.745043	0.953102	0.774724	0.60506	0.698324	0.694741	0.556508	0.45044	0.709875	0.616922	0.629099	0.468929	0.681738	0.623097	0.798423	0.758309	0.436336	0.835443	0.589198	0.548073	0.816913	0.776154	0.719764	0.537387	0.504526	0.800727
TCGA-MP-A4TE-01	C1	0.478926	0.619207	0.672772	0.860918	0.709784	0.634568	0.592566	0.670363	0.39684	0.468253	0.577229	0.511925	0.542497	0.518016	0.619905	0.546872	0.689585	0.870022	0.279739	0.777658	0.478893	0.415429	0.718767	0.783598	0.669948	0.459505	0.518062	0.757607
TCGA-95-7039-01	C1	0.48638	0.706875	0.750214	0.953926	0.737078	0.566982	0.694346	0.719879	0.514073	0.483311	0.664301	0.646775	0.629348	0.452418	0.664434	0.595882	0.743039	0.860958	0.413993	0.788462	0.529855	0.567185	0.773773	0.79426	0.730363	0.555215	0.261857	0.713317
TCGA-55-8506-01	C1	0.461729	0.711054	0.745726	0.939223	0.746149	0.602967	0.708534	0.700783	0.517886	0.45327	0.741426	0.650863	0.601737	0.477826	0.643534	0.613593	0.734991	0.848998	0.395052	0.800686	0.532279	0.597991	0.843749	0.809157	0.683019	0.52462	0.382112	0.775961
TCGA-91-7771-01	C1	0.652476	0.737052	0.838308	0.959421	0.791858	0.651895	0.760109	0.757998	0.660025	0.527167	0.790532	0.655862	0.670871	0.473091	0.696557	0.657547	0.768627	0.791501	0.454926	0.80626	0.613531	0.63723	0.906699	0.817721	0.73811	0.558545	0.373283	0.774917
TCGA-J2-8194-01	C1	0.486083	0.646396	0.705814	0.933864	0.798189	0.570736	0.6952	0.722185	0.489964	0.462766	0.735534	0.626614	0.633366	0.527442	0.633824	0.663392	0.716547	0.808693	0.44328	0.834668	0.583208	0.575758	0.834517	0.783396	0.706092	0.495071	0.529827	0.781533
TCGA-55-8619-01	C1	0.730908	0.702829	0.847312	0.956283	0.831201	0.620915	0.785763	0.771203	0.731411	0.532167	0.826945	0.704151	0.696673	0.538022	0.655147	0.702369	0.755016	0.818097	0.475263	0.850861	0.700762	0.650072	0.937918	0.847247	0.762036	0.602489	0.533492	0.819134
TCGA-55-8513-01	C1	0.667054	0.634619	0.716978	0.952474	0.818184	0.620265	0.773362	0.731679	0.6929	0.513732	0.783187	0.688071	0.656209	0.469077	0.631082	0.702122	0.746953	0.815868	0.516582	0.867342	0.642861	0.62243	0.922585	0.823415	0.753074	0.53305	0.503461	0.815352
TCGA-69-8453-01	C1	0.623946	0.751598	0.837577	0.967345	0.830965	0.640133	0.773869	0.78555	0.674775	0.532747	0.838323	0.695166	0.700125	0.546419	0.703704	0.732849	0.756032	0.833565	0.514252	0.878336	0.682665	0.696972	0.941964	0.830189	0.75698	0.598123	0.519273	0.820384
TCGA-69-7765-01	C1	0.610105	0.732882	0.778066	0.958203	0.83569	0.667061	0.703849	0.73099	0.635986	0.565766	0.77227	0.657134	0.664042	0.441263	0.686088	0.651649	0.759515	0.828977	0.417287	0.838088	0.622276	0.61488	0.859811	0.796298	0.732112	0.572026	0.377341	0.770426
TCGA-53-7626-01	C1	0.682038	0.781144	0.849254	0.958018	0.813988	0.640542	0.774668	0.755988	0.685388	0.525935	0.80325	0.696142	0.678322	0.500364	0.689121	0.693049	0.769972	0.772408	0.534804	0.845551	0.6369	0.75682	0.916536	0.820536	0.750328	0.607648	0.494088	0.780939
TCGA-50-5055-01	C1	0.874327	0.786441	0.903273	0.965866	0.784335	0.659432	0.778961	0.750783	0.848905	0.624734	0.820236	0.737017	0.732537	0.510396	0.668012	0.676436	0.785943	0.830232	0.509821	0.828245	0.673138	0.664324	0.931297	0.861538	0.763614	0.589609	0.398319	0.783472
TCGA-44-2659-01	C1	0.587661	0.664225	0.81941	0.956221	0.813653	0.621882	0.734153	0.717769	0.615892	0.447649	0.748238	0.653369	0.661468	0.459021	0.640296	0.641444	0.771487	0.779562	0.39197	0.808636	0.57568	0.598821	0.873965	0.779853	0.732373	0.533679	0.312229	0.734725
TCGA-NJ-A55O-01	C1	0.534721	0.648815	0.742809	0.93331	0.76768	0.609966	0.729625	0.756801	0.560693	0.454925	0.731889	0.621511	0.642115	0.445982	0.693102	0.585404	0.738151	0.849232	0.470305	0.814362	0.601991	0.53174	0.8451	0.78875	0.691295	0.535615	0.342907	0.764446
TCGA-05-5428-01	C1	0.391984	0.7263	0.74969	0.910611	0.761228	0.648546	0.651135	0.783031	0.496106	0.466375	0.766551	0.639924	0.590602	0.409949	0.629864	0.641793	0.736937	0.853211	0.341127	0.824005	0.565876	0.629445	0.842043	0.805419	0.677891	0.553034	0.436938	0.727964
TCGA-38-4627-01	C1	0.562324	0.692032	0.781575	0.961097	0.834766	0.671773	0.744406	0.812315	0.555886	0.554986	0.830568	0.721561	0.701867	0.48065	0.675843	0.677314	0.779591	0.766899	0.414243	0.862769	0.69689	0.689109	0.917269	0.832637	0.787884	0.587832	0.43957	0.81003
TCGA-75-6212-01	C1	0.73169	0.699965	0.767517	0.949721	0.809297	0.673649	0.739644	0.765683	0.717499	0.556106	0.780089	0.678378	0.659334	0.467626	0.628154	0.7228	0.774144	0.796538	0.491106	0.822572	0.644418	0.657846	0.900673	0.832214	0.722586	0.522258	0.417599	0.770368
TCGA-49-4510-01	C1	0.481424	0.52484	0.735445	0.897798	0.687319	0.521952	0.696565	0.709992	0.456429	0.421027	0.644591	0.612938	0.592297	0.459965	0.601843	0.631742	0.719147	0.844408	0.485912	0.777348	0.534622	0.532638	0.793874	0.798736	0.674243	0.522548	0.394072	0.7318
TCGA-MP-A4SW-01	C1	0.646717	0.706949	0.767105	0.92876	0.770262	0.618207	0.721486	0.718073	0.644377	0.44955	0.768415	0.643081	0.64609	0.523251	0.623815	0.631554	0.755493	0.811187	0.435696	0.8261	0.600511	0.585376	0.872912	0.81201	0.711578	0.524863	0.391606	0.7569
TCGA-44-2665-01	C1	0.412621	0.703679	0.713754	0.954651	0.81039	0.646363	0.75226	0.767268	0.464522	0.535605	0.811046	0.672844	0.645086	0.458714	0.650069	0.666075	0.800606	0.785092	0.355808	0.814814	0.647256	0.545371	0.90446	0.790395	0.720009	0.555378	0.413944	0.781809
TCGA-55-6979-01	C1	0.672556	0.812206	0.857383	0.956251	0.783322	0.638427	0.783314	0.767046	0.673597	0.553375	0.854302	0.705301	0.710882	0.506297	0.721804	0.685249	0.77386	0.793467	0.426003	0.837557	0.656468	0.64007	0.953789	0.811916	0.756817	0.607898	0.377784	0.798916
TCGA-49-4505-01	C1	0.615709	0.692556	0.819781	0.945956	0.833375	0.62315	0.738056	0.761741	0.610868	0.484127	0.786775	0.679353	0.65908	0.470347	0.632766	0.679236	0.801578	0.835119	0.48447	0.837967	0.645483	0.682459	0.899735	0.845516	0.740602	0.590012	0.473797	0.78251
TCGA-MP-A4SY-01	C1	0.366259	0.631227	0.675015	0.936555	0.806622	0.64049	0.655912	0.7254	0.469583	0.478386	0.764453	0.632757	0.62885	0.39265	0.579381	0.6134	0.746323	0.821733	0.333852	0.822008	0.584239	0.468818	0.830683	0.785852	0.718744	0.51413	0.395562	0.726302
TCGA-86-8278-01	C1	0.512629	0.676762	0.76186	0.936242	0.786883	0.626909	0.73235	0.704438	0.537225	0.461841	0.736864	0.637294	0.641979	0.466746	0.641109	0.657514	0.761615	0.829672	0.408357	0.782726	0.569996	0.538936	0.850284	0.781359	0.755272	0.507858	0.41909	0.760133
TCGA-05-5423-01	C1	0.611305	0.725839	0.83679	0.931249	0.797232	0.637075	0.717231	0.764657	0.639373	0.479235	0.802858	0.700708	0.674418	0.504031	0.685723	0.708712	0.773687	0.765515	0.505556	0.8777	0.670852	0.695319	0.90508	0.846858	0.722626	0.537806	0.44891	0.763973
TCGA-05-4397-01	C1	0.36899	0.761122	0.699495	0.892951	0.748513	0.617095	0.674638	0.747733	0.501092	0.460172	0.699726	0.587552	0.575981	0.408073	0.632113	0.601693	0.737977	0.798507	0.270932	0.805139	0.552293	0.331552	0.802326	0.807549	0.661402	0.518104	0.313803	0.801627
TCGA-38-4628-01	C1	0.388919	0.619831	0.682258	0.924077	0.822147	0.602798	0.634837	0.784475	0.486451	0.511054	0.74087	0.646737	0.649929	0.501586	0.61858	0.631473	0.76664	0.824929	0.320659	0.859898	0.637492	0.592729	0.833682	0.838994	0.694079	0.510724	0.410011	0.777133
TCGA-73-4668-01	C1	0.47399	0.698752	0.699829	0.944485	0.764142	0.603497	0.679064	0.727615	0.500253	0.495531	0.727246	0.610809	0.615999	0.409257	0.627474	0.637318	0.756217	0.835623	0.391244	0.836143	0.525673	0.608043	0.80211	0.797439	0.727293	0.537122	0.313544	0.73848
TCGA-78-7147-01	C1	0.437867	0.669656	0.769438	0.933832	0.73683	0.546881	0.676011	0.713885	0.418071	0.421736	0.666228	0.614915	0.603783	0.398142	0.675201	0.614574	0.758362	0.778799	0.341231	0.807426	0.50615	0.525043	0.796076	0.795424	0.682528	0.470819	0.349041	0.759502
TCGA-49-4506-01	C1	0.60701	0.817033	0.87409	0.922262	0.738215	0.637185	0.732094	0.732026	0.615228	0.547202	0.729997	0.642625	0.656294	0.426525	0.684853	0.67184	0.732835	0.802569	0.383921	0.769231	0.599957	0.463371	0.857648	0.80955	0.681456	0.51903	0.490795	0.71264
TCGA-MP-A4T4-01	C1	0.642851	0.777343	0.883055	0.951438	0.802981	0.603384	0.800902	0.72944	0.670006	0.521376	0.826349	0.680554	0.68558	0.424373	0.634015	0.604638	0.773121	0.830304	0.421518	0.822718	0.60121	0.568621	0.924652	0.8087	0.735839	0.597513	0.384127	0.790055
TCGA-78-7148-01	C1	0.497225	0.717091	0.802791	0.942489	0.744917	0.616703	0.684667	0.736131	0.486138	0.500089	0.674355	0.604145	0.633555	0.453027	0.71548	0.651961	0.747051	0.828525	0.336639	0.77278	0.542314	0.523627	0.811981	0.80924	0.692208	0.545437	0.473171	0.714045
TCGA-55-6984-01	C1	0.635552	0.705705	0.742957	0.934721	0.764034	0.569218	0.673639	0.689412	0.615792	0.505281	0.663134	0.607725	0.624896	0.559222	0.69008	0.630191	0.731533	0.813914	0.426665	0.783605	0.538577	0.442781	0.799434	0.788967	0.696649	0.4831	0.486015	0.760893
TCGA-64-5815-01	C1	0.549758	0.742209	0.752493	0.962635	0.862942	0.670847	0.75945	0.794718	0.601403	0.571227	0.851563	0.674763	0.688705	0.515928	0.691817	0.694543	0.77844	0.839207	0.421377	0.81125	0.671056	0.605135	0.914764	0.806857	0.752703	0.553099	0.394531	0.774724
TCGA-50-5932-01	C1	0.468858	0.598363	0.687327	0.918244	0.761234	0.620884	0.687038	0.732804	0.533299	0.492396	0.67133	0.608177	0.585865	0.432272	0.615715	0.577066	0.716674	0.796326	0.408962	0.787996	0.512736	0.529246	0.77181	0.773031	0.688173	0.531592	0.352807	0.723474
TCGA-55-6983-01	C1	0.748209	0.737003	0.851832	0.949	0.752299	0.663506	0.7308	0.722458	0.719294	0.5427	0.737795	0.668839	0.679659	0.496669	0.686295	0.653378	0.767292	0.856873	0.439767	0.825674	0.626302	0.582404	0.85775	0.8282	0.766969	0.529753	0.372295	0.75278
TCGA-78-7166-01	C1	0.563796	0.684103	0.784643	0.909692	0.670352	0.589867	0.688724	0.699774	0.516745	0.482188	0.613128	0.54287	0.60835	0.455202	0.639702	0.575675	0.717197	0.842745	0.303386	0.744384	0.508418	0.299889	0.760836	0.801147	0.642317	0.529222	0.384599	0.703756
TCGA-50-5045-01	C1	0.758491	0.788676	0.877942	0.960902	0.815713	0.625804	0.742671	0.808307	0.745868	0.590765	0.852047	0.74892	0.716377	0.54049	0.689108	0.714115	0.775888	0.826518	0.48665	0.849923	0.687285	0.686207	0.949871	0.853258	0.758152	0.623268	0.461552	0.795585
TCGA-86-8279-01	C1	0.348588	0.602798	0.645098	0.927239	0.746669	0.589066	0.628117	0.734854	0.411246	0.460332	0.704673	0.593857	0.540284	0.409109	0.631062	0.576717	0.731548	0.834297	0.332114	0.809814	0.494648	0.506219	0.783374	0.76987	0.705035	0.501855	0.308261	0.740964
TCGA-86-8674-01	C1	0.45678	0.605809	0.697299	0.875721	0.674527	0.559934	0.580113	0.641351	0.406111	0.405695	0.540278	0.553141	0.570733	0.455737	0.60287	0.550997	0.705653	0.820704	0.38452	0.76222	0.445237	0.344816	0.690249	0.717043	0.646807	0.428596	0.408626	0.687467
TCGA-L9-A743-01	C1	0.692263	0.814465	0.844927	0.951034	0.809623	0.65086	0.787989	0.742657	0.686677	0.514579	0.838302	0.671999	0.697503	0.528203	0.698506	0.697036	0.759495	0.838409	0.52354	0.845038	0.654787	0.600415	0.924955	0.822956	0.763547	0.582327	0.491543	0.791319
TCGA-95-A4VN-01	C1	0.596495	0.819791	0.857252	0.946358	0.793028	0.606688	0.767684	0.736569	0.635535	0.501643	0.791091	0.684394	0.674283	0.479575	0.67206	0.653937	0.745775	0.814196	0.456087	0.851205	0.623086	0.612057	0.916934	0.82069	0.745832	0.602943	0.473188	0.774178
TCGA-MP-A4TI-01	C1	0.641084	0.845954	0.895316	0.969998	0.820084	0.696334	0.818826	0.785883	0.690758	0.549946	0.907264	0.711981	0.72208	0.456196	0.692132	0.712387	0.793625	0.812623	0.461833	0.813639	0.705856	0.616654	0.978826	0.830578	0.778681	0.649497	0.452753	0.786962
TCGA-67-6217-01	C1	0.642599	0.667998	0.810471	0.94685	0.755889	0.572427	0.720043	0.736775	0.640952	0.448494	0.735433	0.655081	0.644254	0.479555	0.629982	0.659111	0.754185	0.824166	0.491907	0.836269	0.569704	0.586587	0.856443	0.815893	0.720055	0.497806	0.34892	0.74242
TCGA-95-7567-01	C1	0.579479	0.762988	0.798793	0.940526	0.76386	0.611576	0.712666	0.728529	0.581838	0.50688	0.740601	0.623795	0.647124	0.505885	0.657954	0.616002	0.749726	0.818633	0.361809	0.756751	0.52431	0.510099	0.843791	0.787039	0.713948	0.556256	0.370988	0.726091
TCGA-86-8671-01	C1	0.801194	0.764261	0.911263	0.962498	0.807726	0.658255	0.815759	0.742684	0.803066	0.564878	0.855433	0.744868	0.734301	0.527049	0.670893	0.686403	0.787271	0.818606	0.410966	0.82368	0.686044	0.638952	0.970007	0.862759	0.779737	0.625752	0.408439	0.804127
TCGA-73-4675-01	C1	0.499405	0.607522	0.682918	0.926249	0.784749	0.646168	0.646721	0.711143	0.499322	0.411297	0.715203	0.613639	0.619668	0.424706	0.58971	0.646736	0.70799	0.851403	0.385002	0.790892	0.608573	0.545871	0.809086	0.808614	0.689336	0.473075	0.333546	0.763471
TCGA-49-4507-01	C1	0.55384	0.812879	0.898096	0.949194	0.726143	0.574905	0.742107	0.723997	0.551029	0.484759	0.723193	0.662694	0.641683	0.467655	0.688347	0.644964	0.783825	0.792859	0.362176	0.721951	0.613009	0.527333	0.873403	0.789164	0.72828	0.645543	0.490209	0.728587
TCGA-NJ-A7XG-01	C1	0.377887	0.572546	0.650118	0.906829	0.676185	0.538932	0.651824	0.612958	0.337114	0.322076	0.521138	0.565862	0.559856	0.441353	0.593991	0.600751	0.744017	0.76186	0.374589	0.791917	0.396697	0.460903	0.721519	0.744371	0.643141	0.414796	0.280903	0.669647
TCGA-50-5044-01	C1	0.48433	0.747006	0.814361	0.964449	0.783575	0.611197	0.702979	0.759215	0.500316	0.467342	0.737347	0.672683	0.640998	0.446083	0.665322	0.630675	0.749285	0.7502	0.402451	0.773102	0.636278	0.511881	0.841821	0.791601	0.729782	0.625709	0.328587	0.763596
TCGA-38-4632-01	C1	0.56055	0.816015	0.824575	0.924226	0.80815	0.641026	0.734657	0.773967	0.617508	0.567916	0.810183	0.677484	0.663608	0.504027	0.688715	0.707085	0.777903	0.826544	0.411409	0.842503	0.666378	0.621464	0.901464	0.815868	0.698704	0.597419	0.467195	0.775568
TCGA-78-7156-01	C1	0.326664	0.56735	0.73205	0.912914	0.687018	0.595229	0.624015	0.675947	0.407116	0.364562	0.561936	0.542119	0.564663	0.399805	0.562679	0.57069	0.679177	0.735116	0.409671	0.744885	0.412045	0.462546	0.712996	0.743848	0.616703	0.495007	0.280746	0.703172
TCGA-55-8512-01	C1	0.401386	0.527089	0.694811	0.909377	0.748517	0.601875	0.65968	0.704971	0.485721	0.369548	0.670389	0.603796	0.591052	0.451769	0.561688	0.623272	0.743841	0.78914	0.512844	0.841933	0.527376	0.566763	0.772218	0.773363	0.701274	0.524875	0.567021	0.826153
TCGA-49-AAQV-01	C1	0.644664	0.727434	0.801813	0.921884	0.710997	0.575037	0.727118	0.703971	0.608867	0.46502	0.69471	0.616701	0.638623	0.513719	0.648484	0.654587	0.794153	0.820081	0.39529	0.840736	0.531269	0.502892	0.855896	0.815312	0.697136	0.527777	0.450656	0.767523
TCGA-69-8253-01	C1	0.627053	0.657725	0.758372	0.925551	0.753104	0.628355	0.687516	0.739334	0.592022	0.451191	0.690976	0.620235	0.620967	0.438619	0.607676	0.648369	0.727586	0.794241	0.416146	0.810091	0.574183	0.608823	0.793497	0.792305	0.651808	0.532698	0.454598	0.735933
TCGA-55-7914-01	C1	0.613372	0.68508	0.788201	0.94547	0.750988	0.600598	0.709726	0.673473	0.618995	0.510636	0.6229	0.614487	0.648367	0.49438	0.657576	0.593114	0.743581	0.761014	0.36559	0.788918	0.524873	0.519359	0.814559	0.766987	0.694222	0.491086	0.191526	0.728829
TCGA-L9-A50W-01	C1	0.478175	0.597918	0.722618	0.931779	0.72147	0.600289	0.668546	0.691304	0.509045	0.439619	0.652809	0.62551	0.618609	0.513623	0.632092	0.624698	0.739255	0.810991	0.380718	0.801175	0.509633	0.625359	0.809837	0.808087	0.705169	0.451728	0.400246	0.759958
TCGA-91-A4BD-01	C1	0.523961	0.616292	0.776465	0.914519	0.728666	0.638036	0.700889	0.748244	0.566034	0.454767	0.731598	0.625128	0.612483	0.469834	0.60177	0.68188	0.739031	0.79035	0.483234	0.866267	0.669385	0.673652	0.905608	0.832943	0.676526	0.530417	0.475663	0.768362
TCGA-50-5068-01	C1	0.710665	0.785409	0.893834	0.940871	0.73034	0.62968	0.729641	0.733219	0.699662	0.568873	0.795514	0.686744	0.6767	0.507042	0.714877	0.686406	0.758536	0.786909	0.487331	0.825069	0.622015	0.674469	0.899055	0.848497	0.7381	0.547508	0.427374	0.729068
TCGA-55-8508-01	C1	0.638958	0.658003	0.751588	0.929484	0.698339	0.570159	0.688468	0.705801	0.622979	0.450656	0.733346	0.604197	0.636882	0.459162	0.610943	0.627076	0.712617	0.85535	0.375847	0.807065	0.552686	0.445041	0.844435	0.78577	0.707332	0.581323	0.516808	0.787802
TCGA-49-6744-01	C1	0.66637	0.763018	0.85223	0.968814	0.818311	0.654129	0.759699	0.783464	0.660091	0.542119	0.825163	0.694615	0.694624	0.456876	0.689178	0.698218	0.795731	0.836766	0.458977	0.836858	0.690687	0.696568	0.930989	0.825965	0.790219	0.603997	0.462812	0.794932
TCGA-69-8254-01	C1	0.642413	0.695103	0.77779	0.938915	0.78297	0.599524	0.710279	0.734474	0.618798	0.489342	0.755467	0.644461	0.659845	0.520632	0.68423	0.657687	0.741796	0.803538	0.499015	0.855165	0.593815	0.60534	0.84407	0.820004	0.721213	0.554601	0.420333	0.747099
TCGA-55-7227-01	C1	0.539961	0.732553	0.818451	0.972928	0.782675	0.668036	0.749145	0.718715	0.588477	0.509353	0.81117	0.699244	0.65439	0.491905	0.65993	0.68082	0.749864	0.81027	0.439558	0.825667	0.6235	0.591649	0.897977	0.811913	0.779105	0.552605	0.361901	0.724363
TCGA-50-6593-01	C1	0.521772	0.698177	0.68572	0.944901	0.805573	0.621573	0.719575	0.740035	0.560819	0.536761	0.780813	0.677741	0.647812	0.488538	0.61642	0.673485	0.747679	0.870928	0.42385	0.87312	0.603119	0.566393	0.866832	0.817738	0.753077	0.491386	0.452148	0.76065
TCGA-MP-A4TC-01	C1	0.497568	0.7813	0.792771	0.947338	0.819365	0.622976	0.72404	0.752274	0.552839	0.557107	0.833886	0.66142	0.658582	0.486715	0.678822	0.638957	0.747494	0.828347	0.360888	0.821456	0.597322	0.515028	0.875707	0.800235	0.751024	0.575617	0.410859	0.758289
TCGA-86-7714-01	C1	0.424353	0.617462	0.685501	0.938745	0.75893	0.633367	0.696666	0.6779	0.482494	0.510176	0.72161	0.618228	0.599663	0.43004	0.627837	0.66061	0.742269	0.785235	0.379634	0.824515	0.574617	0.599731	0.814889	0.798526	0.729852	0.467092	0.450895	0.723363
TCGA-50-5051-01	C1	0.560712	0.695823	0.698828	0.888182	0.696236	0.549494	0.607426	0.663042	0.515635	0.54117	0.615996	0.528002	0.578826	0.462308	0.644348	0.595002	0.732613	0.855735	0.416884	0.797611	0.479073	0.47569	0.744002	0.801144	0.696855	0.466947	0.334806	0.727928
TCGA-35-5375-01	C1	0.573022	0.778637	0.840108	0.888732	0.710179	0.604573	0.66203	0.691285	0.590227	0.542902	0.748886	0.638398	0.601675	0.436165	0.639626	0.637854	0.771792	0.747642	0.395163	0.819727	0.573755	0.553696	0.829682	0.760805	0.689411	0.566704	0.361294	0.739544
TCGA-05-4384-01	C1	0.44592	0.617455	0.707847	0.94305	0.778425	0.619909	0.720805	0.758013	0.506742	0.433492	0.759153	0.648058	0.61241	0.459799	0.621026	0.662877	0.719306	0.805834	0.450904	0.828708	0.585839	0.620165	0.848798	0.81229	0.694544	0.531438	0.47021	0.771923
TCGA-73-4659-01	C1	0.484652	0.712547	0.698721	0.908249	0.807777	0.648039	0.674611	0.775085	0.525046	0.519186	0.779708	0.651079	0.646346	0.458726	0.702572	0.652326	0.733554	0.865327	0.491287	0.838223	0.665778	0.664039	0.855633	0.81832	0.712333	0.557201	0.561627	0.766022
TCGA-05-5420-01	C1	0.740321	0.837004	0.914483	0.938039	0.78261	0.677858	0.783489	0.793559	0.731122	0.537909	0.827256	0.669783	0.698791	0.540969	0.718162	0.692274	0.773116	0.791088	0.450642	0.8217	0.738405	0.665286	0.960103	0.874801	0.713434	0.59422	0.542391	0.777696
TCGA-MP-A4T8-01	C1	0.380337	0.674552	0.688711	0.909855	0.777409	0.623232	0.655961	0.687682	0.379441	0.464912	0.649016	0.558568	0.598908	0.405721	0.619828	0.610634	0.749468	0.875033	0.341715	0.782905	0.485076	0.423893	0.757165	0.779671	0.685563	0.493289	0.436176	0.733562
TCGA-62-A46Y-01	C1	0.559538	0.703194	0.809678	0.951163	0.7704	0.616812	0.725002	0.769806	0.593764	0.481072	0.775262	0.635433	0.640288	0.479369	0.655984	0.721952	0.750103	0.770432	0.452178	0.884364	0.592049	0.574599	0.895426	0.821885	0.720682	0.52876	0.413986	0.785466
TCGA-MP-A4TD-01	C1	0.670975	0.708017	0.778537	0.921647	0.756564	0.650446	0.731479	0.700903	0.65871	0.485935	0.735469	0.599932	0.651992	0.475512	0.653983	0.600772	0.746306	0.847973	0.45325	0.791948	0.578192	0.517454	0.838856	0.793617	0.700194	0.529513	0.336408	0.752332
TCGA-44-3396-01	C1	0.65195	0.797295	0.834353	0.95178	0.819616	0.628944	0.779403	0.776538	0.651513	0.51293	0.84627	0.663811	0.669021	0.522687	0.664985	0.69505	0.738989	0.805442	0.488411	0.824666	0.651326	0.615501	0.911375	0.810571	0.74074	0.572595	0.54768	0.811679
TCGA-64-1677-01	C1	0.635744	0.819638	0.846749	0.922037	0.692309	0.563611	0.656487	0.71768	0.610977	0.530438	0.689181	0.573215	0.604697	0.430049	0.682623	0.57598	0.76927	0.771707	0.397364	0.784444	0.553115	0.511368	0.827988	0.767167	0.691899	0.539419	0.334803	0.711534
TCGA-NJ-A4YI-01	C1	0.352199	0.590502	0.64685	0.918453	0.736875	0.5948	0.681324	0.697886	0.429656	0.422217	0.694009	0.612667	0.597738	0.447831	0.532837	0.653153	0.696132	0.815304	0.306879	0.79406	0.584728	0.495285	0.836429	0.766881	0.700072	0.440192	0.302984	0.746246
TCGA-50-5941-01	C1	0.711997	0.798069	0.868944	0.962534	0.840588	0.643519	0.773761	0.773892	0.71882	0.574914	0.852053	0.725168	0.69025	0.572337	0.70041	0.666283	0.792782	0.790745	0.452698	0.835341	0.658518	0.691594	0.930335	0.835052	0.76907	0.642577	0.523462	0.788158
TCGA-95-A4VP-01	C1	0.68022	0.749754	0.828364	0.918951	0.737653	0.600931	0.726943	0.699059	0.646632	0.543506	0.721032	0.627441	0.637515	0.558271	0.682674	0.602634	0.73414	0.850785	0.467101	0.810919	0.598282	0.571129	0.85111	0.819709	0.763039	0.531621	0.474654	0.780501
TCGA-95-A4VK-01	C1	0.658754	0.694671	0.806707	0.941394	0.670805	0.569261	0.712952	0.664424	0.629974	0.435678	0.650614	0.6011	0.635255	0.435204	0.631822	0.592884	0.724104	0.802369	0.396498	0.752699	0.520604	0.438296	0.822118	0.787869	0.704987	0.456542	0.412017	0.724606
TCGA-86-8359-01	C1	0.496503	0.718776	0.87574	0.933659	0.743182	0.643163	0.738024	0.677776	0.499608	0.443792	0.7158	0.645986	0.664541	0.466064	0.720318	0.66272	0.778021	0.819143	0.399575	0.7865	0.559714	0.511475	0.852878	0.777187	0.73643	0.548648	0.571143	0.769529
TCGA-99-8025-01	C1	0.533945	0.635655	0.704312	0.924533	0.72375	0.557484	0.683005	0.672888	0.537991	0.452068	0.651497	0.624492	0.600049	0.480768	0.617577	0.617722	0.728821	0.823747	0.411025	0.836185	0.515326	0.438864	0.779626	0.780219	0.698354	0.477197	0.375058	0.730147
TCGA-49-4494-01	C1	0.526129	0.768433	0.820584	0.932257	0.76028	0.606758	0.721497	0.746945	0.482647	0.51063	0.73023	0.626059	0.635524	0.484937	0.686719	0.683525	0.732008	0.814158	0.330327	0.802582	0.602714	0.533001	0.839412	0.81367	0.691028	0.531587	0.372836	0.721902
TCGA-78-7158-01	C1	0.357373	0.583971	0.671045	0.932036	0.7255	0.572185	0.621639	0.694245	0.434814	0.460537	0.624188	0.591523	0.567557	0.477431	0.596795	0.568975	0.729691	0.763806	0.322198	0.785934	0.479273	0.490498	0.771874	0.73985	0.677772	0.440039	0.237791	0.761754
TCGA-64-1680-01	C1	0.423668	0.664275	0.719821	0.91746	0.708735	0.598039	0.688304	0.702587	0.44815	0.380389	0.615724	0.590418	0.594057	0.485601	0.644227	0.622149	0.735797	0.741018	0.41297	0.855432	0.517367	0.568949	0.759639	0.771068	0.682053	0.494505	0.359944	0.730989
TCGA-78-7160-01	C1	0.617745	0.799134	0.852916	0.9626	0.784186	0.654279	0.766272	0.753077	0.633676	0.535762	0.776226	0.682471	0.682994	0.478819	0.751777	0.67332	0.751988	0.809241	0.445539	0.8288	0.663442	0.646427	0.892814	0.805903	0.772226	0.63115	0.533629	0.759855
TCGA-97-8171-01	C1	0.33647	0.550071	0.604856	0.865628	0.699816	0.571954	0.570794	0.703045	0.405568	0.403077	0.556903	0.549784	0.503534	0.360284	0.55015	0.508293	0.662085	0.785762	0.306239	0.754364	0.436588	0.381365	0.699807	0.746517	0.621458	0.401547	0.137049	0.712209
TCGA-49-6761-01	C1	0.600884	0.766979	0.824238	0.940568	0.781989	0.60099	0.739289	0.762644	0.629068	0.529587	0.752449	0.641713	0.658893	0.451474	0.641899	0.648462	0.777562	0.853469	0.402246	0.775383	0.558458	0.539895	0.860574	0.801067	0.715952	0.616294	0.393949	0.753003
TCGA-MP-A4T6-01	C1	0.539105	0.59632	0.768199	0.910663	0.695782	0.542862	0.709074	0.669521	0.560136	0.386303	0.655531	0.610196	0.596057	0.468103	0.574603	0.604089	0.73303	0.823496	0.394097	0.739848	0.555691	0.486194	0.800165	0.791659	0.652123	0.421079	0.360608	0.732102
TCGA-55-7727-01	C1	0.6541	0.796484	0.782214	0.94687	0.750446	0.651082	0.685263	0.716052	0.687972	0.584869	0.739557	0.595926	0.618783	0.41755	0.726019	0.645142	0.760533	0.759641	0.421563	0.824257	0.524245	0.623809	0.815048	0.759846	0.689585	0.503662	0.278684	0.744687
TCGA-86-A4P8-01	C1	0.560484	0.680313	0.847062	0.964822	0.779485	0.652396	0.824651	0.769892	0.654063	0.479236	0.779653	0.704692	0.678403	0.470462	0.645156	0.679561	0.749621	0.770896	0.563668	0.857022	0.634099	0.665592	0.952454	0.837846	0.767121	0.613113	0.371926	0.793932
TCGA-49-AAR4-01	C1	0.635772	0.786633	0.906292	0.944316	0.731401	0.61364	0.805399	0.704413	0.608787	0.439765	0.761661	0.62429	0.647252	0.386936	0.63486	0.623318	0.745935	0.823793	0.455037	0.814673	0.558915	0.483105	0.891618	0.806113	0.746965	0.571306	0.316793	0.78347
TCGA-55-6970-01	C1	0.646002	0.786229	0.793405	0.944111	0.801705	0.639832	0.740814	0.755218	0.656087	0.546124	0.751983	0.691274	0.66352	0.458658	0.726972	0.680729	0.75287	0.818306	0.459296	0.799752	0.655999	0.627972	0.877128	0.813994	0.695816	0.589353	0.510937	0.772868
TCGA-49-4512-01	C1	0.539286	0.604324	0.710766	0.936943	0.779147	0.603163	0.674352	0.70606	0.574869	0.51716	0.753378	0.648575	0.620771	0.452969	0.59543	0.643426	0.748019	0.81994	0.365455	0.805168	0.635725	0.566296	0.865713	0.834407	0.723232	0.46261	0.353189	0.760577
TCGA-91-6849-01	C1	0.694684	0.686454	0.794607	0.949488	0.739104	0.619117	0.671205	0.742659	0.68449	0.466596	0.759286	0.625904	0.641522	0.418369	0.633316	0.665769	0.698351	0.786262	0.523579	0.803036	0.601703	0.56382	0.87095	0.803704	0.704133	0.513357	0.460365	0.766021
TCGA-69-7974-01	C1	0.586241	0.794748	0.798649	0.946193	0.792234	0.62988	0.784298	0.763464	0.627607	0.569682	0.840165	0.685253	0.6667	0.496109	0.697314	0.695647	0.731436	0.833957	0.479259	0.8642	0.670812	0.660027	0.919327	0.818879	0.767705	0.62776	0.447848	0.786039
TCGA-97-8547-01	C1	0.311267	0.620959	0.687359	0.945293	0.773597	0.601533	0.719596	0.737993	0.390608	0.46538	0.798205	0.677516	0.618639	0.467057	0.607231	0.628908	0.739784	0.814376	0.292143	0.770996	0.591451	0.576243	0.864251	0.823474	0.711105	0.49752	0.364571	0.781081
TCGA-55-8615-01	C1	0.372474	0.598694	0.645163	0.900831	0.708039	0.582793	0.650902	0.703824	0.38322	0.450645	0.668153	0.577323	0.595707	0.454584	0.631744	0.588799	0.693495	0.853958	0.329807	0.787993	0.470299	0.429671	0.76757	0.792743	0.689452	0.470238	0.38724	0.761648
TCGA-55-7283-01	C1	0.45319	0.703011	0.795638	0.93238	0.788345	0.595672	0.715711	0.749072	0.488071	0.466096	0.737933	0.665599	0.639564	0.443182	0.682655	0.645915	0.774835	0.807734	0.461752	0.82097	0.591656	0.628241	0.84039	0.808244	0.724908	0.536233	0.448284	0.754941
TCGA-78-7159-01	C1	0.553079	0.714456	0.756468	0.919321	0.769619	0.577377	0.646161	0.720353	0.558547	0.450343	0.694598	0.53983	0.587574	0.482867	0.698816	0.631999	0.721719	0.843271	0.328657	0.816915	0.53838	0.47011	0.814536	0.773578	0.707449	0.599162	0.470659	0.784991
TCGA-44-5645-01	C1	0.680909	0.675981	0.789784	0.969365	0.752636	0.635928	0.741451	0.745998	0.688215	0.520181	0.782217	0.682171	0.669702	0.529502	0.658632	0.680364	0.720514	0.763844	0.456121	0.811179	0.580574	0.598867	0.891521	0.814466	0.771825	0.511912	0.452855	0.756757
TCGA-44-6147-01	C1	0.590646	0.67657	0.678236	0.938496	0.715958	0.565394	0.65256	0.652566	0.617591	0.437584	0.674149	0.611895	0.610382	0.385062	0.608535	0.557315	0.702462	0.720721	0.439891	0.781171	0.507808	0.548543	0.806446	0.749401	0.684807	0.374276	0.328106	0.732718
TCGA-44-2657-01	C1	0.836039	0.750322	0.891862	0.959292	0.78509	0.616439	0.766513	0.772061	0.818999	0.543121	0.799079	0.737374	0.684348	0.427079	0.654709	0.667197	0.787757	0.794291	0.467826	0.833001	0.65602	0.669475	0.936039	0.836457	0.740801	0.631599	0.342492	0.784253
TCGA-99-8033-01	C1	0.48744	0.792297	0.827631	0.951864	0.747483	0.578813	0.744403	0.686307	0.513471	0.383382	0.721454	0.628129	0.64972	0.486173	0.682996	0.643371	0.719115	0.816615	0.353641	0.777879	0.535755	0.488456	0.849513	0.7731	0.711247	0.545318	0.475532	0.737226
TCGA-93-A4JP-01	C1	0.40541	0.658933	0.714619	0.935212	0.796832	0.652698	0.731298	0.766762	0.555935	0.512977	0.740528	0.669738	0.628497	0.450365	0.647965	0.643781	0.773998	0.767301	0.480703	0.855728	0.59273	0.622136	0.867059	0.812704	0.735019	0.552117	0.431678	0.823279
TCGA-44-6777-01	C1	0.669394	0.733928	0.787157	0.950057	0.885354	0.675544	0.778975	0.818549	0.710783	0.594069	0.911508	0.749431	0.711249	0.47257	0.675935	0.70728	0.764359	0.834738	0.445329	0.871405	0.730464	0.694653	0.976219	0.860762	0.774568	0.618736	0.488929	0.809966
TCGA-91-8496-01	C1	0.453962	0.647122	0.804152	0.949359	0.775937	0.645258	0.719352	0.773829	0.571848	0.442107	0.759929	0.699334	0.649138	0.45303	0.6313	0.730491	0.75679	0.777116	0.452824	0.856848	0.644443	0.703362	0.911468	0.85092	0.730387	0.533848	0.468374	0.787458
TCGA-55-7816-01	C1	0.487848	0.604559	0.780121	0.952522	0.766539	0.660835	0.765202	0.779979	0.594011	0.464467	0.779318	0.717011	0.684219	0.38882	0.627397	0.635127	0.757224	0.732833	0.390061	0.910354	0.668646	0.60487	0.925437	0.842919	0.790163	0.590266	0.391871	0.797589
TCGA-L4-A4E5-01	C2	0.456974	0.680645	0.714042	0.902948	0.723443	0.517681	0.630427	0.683869	0.492818	0.464008	0.664425	0.582787	0.57717	0.394172	0.650324	0.586457	0.706313	0.847082	0.351162	0.797523	0.483212	0.408111	0.759143	0.801121	0.671775	0.443475	0.325921	0.736644
TCGA-50-6673-01	C2	0.561994	0.678275	0.706198	0.957113	0.806921	0.619294	0.676471	0.794296	0.529352	0.5218	0.746408	0.662004	0.661407	0.484062	0.655376	0.651551	0.757278	0.791901	0.408404	0.806787	0.56198	0.611439	0.842579	0.825631	0.714087	0.556043	0.429573	0.793386
TCGA-35-4123-01	C2	0.590414	0.825756	0.900233	0.948547	0.799904	0.653615	0.780187	0.760137	0.652126	0.53649	0.852372	0.705079	0.708311	0.482408	0.682189	0.682027	0.778754	0.815437	0.40742	0.79835	0.630967	0.672859	0.94447	0.806814	0.73729	0.65714	0.377717	0.743872
TCGA-83-5908-01	C2	0.577676	0.883202	0.904083	0.961603	0.777406	0.608997	0.825675	0.741797	0.648025	0.524541	0.777195	0.666096	0.674199	0.512612	0.70198	0.637678	0.777296	0.798334	0.439479	0.817607	0.564263	0.55034	0.889812	0.817079	0.74843	0.652354	0.354757	0.786953
TCGA-35-4122-01	C2	0.631804	0.824347	0.878327	0.93666	0.802326	0.685765	0.765793	0.793249	0.647028	0.504244	0.856306	0.732308	0.713454	0.468242	0.682175	0.654626	0.7576	0.766742	0.407035	0.814036	0.71603	0.656928	0.959387	0.829903	0.758067	0.662547	0.46222	0.786489
TCGA-49-4487-01	C2	0.761126	0.856413	0.888686	0.938156	0.721056	0.625876	0.737722	0.731621	0.767355	0.567432	0.767628	0.665555	0.684713	0.449453	0.720013	0.658824	0.770149	0.790789	0.414839	0.802218	0.632427	0.604107	0.90438	0.828781	0.75222	0.567976	0.332539	0.766759
TCGA-MP-A4TA-01	C2	0.51144	0.743541	0.778462	0.927068	0.733819	0.565795	0.692128	0.731553	0.503921	0.40691	0.700949	0.554377	0.648224	0.400249	0.644596	0.618537	0.72961	0.778492	0.301257	0.778228	0.569072	0.453782	0.846846	0.815659	0.669059	0.550556	0.381479	0.773373
TCGA-67-3771-01	C2	0.597515	0.757417	0.784124	0.941124	0.714133	0.586972	0.691449	0.726215	0.618667	0.495731	0.80683	0.640564	0.622514	0.456385	0.59405	0.664796	0.743456	0.856129	0.365325	0.829352	0.583225	0.505181	0.885952	0.792765	0.715674	0.500992	0.297052	0.80666
TCGA-91-6835-01	C2	0.756317	0.804011	0.888006	0.965376	0.827907	0.659392	0.806937	0.753647	0.794962	0.559428	0.841241	0.707361	0.716745	0.486733	0.694637	0.688545	0.76611	0.787332	0.493118	0.868636	0.659937	0.689424	0.936505	0.841068	0.78031	0.575156	0.469246	0.800818
TCGA-91-6828-01	C2	0.574899	0.771012	0.810025	0.946305	0.813391	0.675464	0.724647	0.73626	0.628871	0.5645	0.822882	0.664978	0.652637	0.507512	0.707212	0.682121	0.763286	0.865974	0.458092	0.831957	0.599501	0.653213	0.912937	0.818465	0.781571	0.584953	0.515287	0.80609
TCGA-69-8255-01	C2	0.600126	0.820693	0.892286	0.908661	0.760471	0.583933	0.747316	0.732573	0.6249	0.522747	0.712309	0.602316	0.612161	0.410069	0.666203	0.581998	0.701203	0.811927	0.37014	0.739453	0.550091	0.471123	0.869558	0.87215	0.707127	0.584349	0.431093	0.732314
TCGA-69-7980-01	C2	0.535583	0.713155	0.791713	0.939518	0.748046	0.599899	0.770381	0.720254	0.566056	0.413907	0.732128	0.660449	0.642836	0.452384	0.632316	0.641645	0.754589	0.792577	0.450945	0.801823	0.6	0.615792	0.853302	0.789243	0.716638	0.54171	0.313542	0.756145
TCGA-91-6840-01	C2	0.557216	0.716305	0.795857	0.906954	0.711366	0.617771	0.721718	0.689422	0.581066	0.465134	0.72663	0.605916	0.629539	0.439156	0.635882	0.569849	0.743325	0.791624	0.411892	0.78948	0.515775	0.519628	0.817945	0.779959	0.68878	0.540114	0.312033	0.719778
TCGA-86-7953-01	C2	0.592118	0.817154	0.78143	0.92066	0.799068	0.626757	0.767157	0.743348	0.611472	0.548063	0.788033	0.656457	0.659226	0.576065	0.680651	0.71201	0.77203	0.815955	0.451299	0.865733	0.622989	0.561595	0.909722	0.808285	0.752955	0.503071	0.417349	0.790495
TCGA-44-A4SS-01	C2	0.564305	0.774034	0.847618	0.956502	0.811517	0.653957	0.749411	0.762533	0.58832	0.480049	0.834597	0.634276	0.661951	0.4757	0.670487	0.595305	0.745163	0.80604	0.437375	0.800266	0.653937	0.550486	0.89216	0.809294	0.718907	0.622805	0.331487	0.80205
TCGA-55-8208-01	C2	0.760417	0.801185	0.86834	0.976569	0.806593	0.665594	0.78094	0.761808	0.758697	0.558708	0.860544	0.717626	0.705645	0.506463	0.673702	0.692974	0.781674	0.807834	0.421795	0.844257	0.713063	0.600669	0.964804	0.844389	0.778257	0.599574	0.487483	0.800233
TCGA-55-7995-01	C2	0.635343	0.775342	0.873099	0.937736	0.775676	0.605094	0.76354	0.727114	0.711359	0.514866	0.798385	0.6729	0.670831	0.412738	0.626369	0.646724	0.769733	0.830206	0.354677	0.855122	0.607217	0.47809	0.941107	0.81552	0.75203	0.53991	0.284915	0.789603
TCGA-97-A4M7-01	C2	0.637619	0.698347	0.789756	0.952776	0.797499	0.654322	0.749595	0.722479	0.630781	0.465022	0.789996	0.683598	0.653989	0.502081	0.671254	0.676785	0.773744	0.810867	0.500433	0.867147	0.616428	0.639252	0.892771	0.818472	0.745779	0.528879	0.453789	0.762671
TCGA-55-1592-01	C2	0.461093	0.676478	0.701461	0.926203	0.796814	0.645485	0.657449	0.760055	0.544647	0.477783	0.784638	0.644704	0.622866	0.43344	0.615561	0.637636	0.7329	0.79126	0.408753	0.871782	0.598825	0.63958	0.851376	0.804707	0.717041	0.508366	0.379569	0.791763
TCGA-44-3917-01	C2	0.500784	0.792374	0.778143	0.860718	0.66569	0.540625	0.654063	0.709248	0.552888	0.527969	0.719586	0.556545	0.578065	0.413475	0.655593	0.515689	0.649924	0.761857	0.438725	0.74651	0.513228	0.398383	0.796738	0.737088	0.675245	0.405472	0.249651	0.658636
TCGA-05-4420-01	C2	0.412482	0.687114	0.699164	0.884229	0.720995	0.567505	0.626786	0.711823	0.41413	0.481705	0.671596	0.558232	0.57431	0.438582	0.643259	0.639018	0.696297	0.844285	0.339899	0.848703	0.506996	0.485043	0.791888	0.805025	0.667009	0.507617	0.540639	0.798116
TCGA-75-5147-01	C2	0.619658	0.760907	0.797604	0.918103	0.798053	0.641446	0.68939	0.752408	0.602354	0.501427	0.786571	0.658695	0.671043	0.485221	0.668698	0.67474	0.774348	0.811725	0.373172	0.854492	0.640723	0.607379	0.892603	0.797235	0.725298	0.512466	0.4141	0.820734
TCGA-75-7027-01	C2	0.478187	0.725588	0.715258	0.938238	0.745663	0.655321	0.650003	0.707952	0.491412	0.478587	0.666542	0.588296	0.606872	0.452853	0.686651	0.606108	0.730388	0.798015	0.367476	0.774881	0.561398	0.481812	0.770565	0.773912	0.686421	0.508003	0.373114	0.752521
TCGA-05-4417-01	C2	0.662643	0.774379	0.830825	0.946306	0.843867	0.619245	0.751395	0.760954	0.662264	0.564201	0.807411	0.6761	0.679984	0.52105	0.714353	0.665325	0.748194	0.856724	0.463169	0.851266	0.657818	0.637384	0.903126	0.820212	0.743395	0.569848	0.497354	0.790688
TCGA-44-2668-01	C2	0.420826	0.826097	0.645397	0.911587	0.709383	0.595049	0.697408	0.65002	0.535676	0.399471	0.764169	0.557359	0.586862	0.441202	0.596766	0.602486	0.643485	0.677349	0.388633	0.776616	0.505637	0.440348	0.877937	0.685574	0.67739	0.486116	0.518096	0.758923
TCGA-78-8662-01	C2	0.364201	0.657356	0.690648	0.895382	0.70593	0.550722	0.625029	0.70765	0.414139	0.424873	0.577576	0.558939	0.572773	0.388227	0.634505	0.516505	0.714713	0.77106	0.42732	0.767373	0.404576	0.459591	0.680916	0.77472	0.691083	0.478549	0.23705	0.69518
TCGA-05-4390-01	C2	0.510293	0.714884	0.690775	0.904587	0.762806	0.606065	0.623921	0.748005	0.52913	0.547879	0.737568	0.645675	0.615911	0.463931	0.679332	0.614675	0.723546	0.846277	0.339557	0.794312	0.548942	0.412007	0.827698	0.804975	0.692816	0.549029	0.432476	0.765131
TCGA-44-2656-01	C2	0.593456	0.836379	0.821847	0.93381	0.761404	0.650495	0.73751	0.730496	0.68672	0.504558	0.792252	0.593478	0.59746	0.399741	0.697711	0.665882	0.704371	0.764418	0.440757	0.83284	0.565515	0.5984	0.868967	0.763527	0.745691	0.495041	0.290636	0.697702
TCGA-71-8520-01	C2	0.386723	0.67326	0.678629	0.929474	0.819919	0.592932	0.692872	0.70469	0.442121	0.497665	0.705865	0.619331	0.634033	0.485779	0.671563	0.632516	0.757754	0.801279	0.37096	0.801836	0.552368	0.583189	0.780629	0.804388	0.709811	0.446487	0.32724	0.743005
TCGA-78-7143-01	C2	0.546184	0.729079	0.705926	0.931599	0.766989	0.604861	0.738168	0.73198	0.567924	0.492294	0.734799	0.656632	0.633082	0.439171	0.689072	0.664978	0.756207	0.822812	0.415654	0.808872	0.537487	0.555203	0.835226	0.819011	0.699392	0.463771	0.332415	0.715776
TCGA-44-2662-01	C2	0.511306	0.764995	0.748979	0.943549	0.842073	0.655014	0.756372	0.785647	0.582484	0.465707	0.862594	0.664532	0.643212	0.51774	0.641982	0.684901	0.727221	0.796952	0.418688	0.880459	0.650097	0.545314	0.940719	0.828323	0.703155	0.566431	0.520419	0.799764
TCGA-62-A46O-01	C2	0.407043	0.667416	0.583638	0.847431	0.585994	0.529139	0.510634	0.663625	0.341119	0.491201	0.463013	0.454764	0.525325	0.372033	0.667183	0.519136	0.709297	0.745665	0.347873	0.787341	0.342783	0.340028	0.635959	0.674609	0.603665	0.407982	0.273622	0.71371
TCGA-86-8075-01	C2	0.559967	0.721016	0.701831	0.93462	0.8377	0.634896	0.714608	0.755845	0.6002	0.525288	0.831919	0.666988	0.672268	0.46633	0.702033	0.66226	0.75054	0.755211	0.4404	0.835951	0.614452	0.607441	0.863408	0.807252	0.744125	0.554232	0.383129	0.814976
TCGA-MP-A4SV-01	C2	0.583001	0.801643	0.836156	0.946594	0.742196	0.642431	0.748981	0.700363	0.638957	0.518775	0.75698	0.631793	0.649758	0.429172	0.651899	0.636063	0.738169	0.853071	0.418697	0.806854	0.55911	0.520478	0.877055	0.792755	0.705523	0.549271	0.297645	0.753393
TCGA-86-7954-01	C2	0.585867	0.752403	0.815246	0.936735	0.789192	0.608195	0.746001	0.744914	0.615762	0.426976	0.799349	0.697342	0.670817	0.469758	0.665453	0.646081	0.77922	0.814156	0.428694	0.839503	0.64878	0.593573	0.928487	0.822016	0.73476	0.536412	0.437243	0.769418
TCGA-05-4382-01	C2	0.603243	0.714071	0.756536	0.955463	0.82785	0.666289	0.768284	0.782023	0.659447	0.500289	0.875507	0.666794	0.692219	0.454719	0.626969	0.637539	0.727892	0.793054	0.362839	0.819069	0.653597	0.585129	0.924317	0.806899	0.74704	0.606264	0.441171	0.803681
TCGA-78-7155-01	C2	0.340863	0.714779	0.705576	0.862324	0.668787	0.612964	0.620881	0.688808	0.356859	0.452099	0.662784	0.535262	0.551442	0.25729	0.622509	0.533472	0.749589	0.747663	0.300711	0.779482	0.517856	0.520737	0.709307	0.733465	0.632573	0.491651	0.15497	0.7185
TCGA-50-6592-01	C2	0.558992	0.786969	0.835151	0.945128	0.797152	0.626482	0.715458	0.785129	0.613717	0.464113	0.803215	0.669798	0.680727	0.511444	0.689112	0.650261	0.750135	0.809879	0.396719	0.791893	0.62278	0.587908	0.91927	0.803078	0.749016	0.599253	0.428878	0.805974
TCGA-38-4631-01	C2	0.502156	0.759	0.771685	0.890715	0.760487	0.579894	0.617755	0.741584	0.525172	0.490288	0.674552	0.566986	0.608602	0.445755	0.619325	0.60647	0.719698	0.818567	0.321732	0.789077	0.562595	0.467892	0.798237	0.811767	0.682893	0.477468	0.528813	0.786608
TCGA-50-6590-01	C2	0.674868	0.795529	0.818895	0.954534	0.783901	0.59619	0.749783	0.762281	0.692843	0.573604	0.858382	0.645789	0.676812	0.436751	0.626501	0.626495	0.760737	0.813199	0.364961	0.765468	0.623552	0.483469	0.933964	0.757536	0.730648	0.584694	0.286185	0.714676
TCGA-50-5066-02	C2	0.51194	0.727918	0.736954	0.929221	0.79602	0.640128	0.674196	0.70667	0.575478	0.460617	0.712649	0.640815	0.607805	0.349288	0.66737	0.591848	0.741522	0.812361	0.395329	0.847042	0.533219	0.503644	0.82355	0.778888	0.71149	0.519761	0.307381	0.768579
TCGA-50-5931-01	C2	0.384374	0.65933	0.634744	0.881315	0.691338	0.576042	0.578027	0.653545	0.294359	0.476218	0.565952	0.534199	0.552016	0.391709	0.605659	0.497281	0.751335	0.716762	0.386002	0.7644	0.401287	0.324046	0.635666	0.69875	0.640837	0.46847	0.167329	0.773125
TCGA-38-4630-01	C2	0.380622	0.736517	0.726177	0.884118	0.682587	0.581609	0.625911	0.717432	0.407286	0.522698	0.729591	0.570293	0.546978	0.383798	0.602594	0.554504	0.754074	0.769971	0.339136	0.730845	0.478012	0.438399	0.730612	0.699606	0.69384	0.482635	0.165551	0.798558
TCGA-05-4403-01	C2	0.561229	0.66399	0.781014	0.959043	0.827535	0.631422	0.755548	0.787375	0.587238	0.499486	0.808204	0.70218	0.666963	0.520403	0.660996	0.694722	0.757642	0.849533	0.441422	0.839613	0.66062	0.612846	0.888456	0.831189	0.743807	0.540498	0.497209	0.818229
TCGA-05-4433-01	C2	0.551598	0.703687	0.807864	0.966133	0.815169	0.647556	0.764278	0.77316	0.615604	0.545965	0.776519	0.675841	0.660437	0.507766	0.687071	0.694804	0.748095	0.840103	0.431905	0.830848	0.609357	0.604972	0.907172	0.817005	0.717855	0.586069	0.51297	0.798
TCGA-69-7973-01	C2	0.542912	0.743266	0.709668	0.90002	0.747918	0.585382	0.629629	0.702682	0.528276	0.57056	0.650381	0.616256	0.632286	0.505481	0.719294	0.60335	0.72771	0.822628	0.383932	0.817932	0.587388	0.600109	0.787493	0.790919	0.688341	0.565878	0.38451	0.773901
TCGA-86-8358-01	C2	0.433822	0.75861	0.72925	0.879528	0.739362	0.667754	0.648342	0.742127	0.49351	0.500277	0.724702	0.595438	0.571597	0.457346	0.639443	0.560292	0.683827	0.788621	0.367841	0.762654	0.455766	0.310419	0.748017	0.751241	0.725802	0.532483	0.195017	0.712518
TCGA-44-5644-01	C2	0.358814	0.637915	0.669962	0.865742	0.681328	0.529282	0.565409	0.683753	0.348071	0.441781	0.593643	0.552466	0.515304	0.488264	0.597925	0.522055	0.67469	0.83187	0.389565	0.723752	0.374567	0.318035	0.698138	0.746143	0.644119	0.424561	0.446595	0.723192
TCGA-55-A493-01	C2	0.635236	0.823847	0.845407	0.938119	0.806906	0.606484	0.775433	0.762697	0.663261	0.539205	0.819105	0.688302	0.669037	0.432642	0.630404	0.669422	0.741816	0.819923	0.383203	0.772631	0.605579	0.514977	0.932344	0.810789	0.717982	0.593559	0.321701	0.777686
TCGA-55-7576-01	C2	0.582285	0.747064	0.770339	0.948072	0.823963	0.614797	0.70304	0.745706	0.623448	0.523581	0.778368	0.665909	0.660151	0.450687	0.68268	0.65349	0.761224	0.827274	0.387814	0.826316	0.626506	0.627008	0.855966	0.807933	0.726807	0.552432	0.439576	0.771423
TCGA-86-8585-01	C2	0.627848	0.795457	0.847063	0.951887	0.717208	0.665147	0.705971	0.739425	0.678458	0.525141	0.746532	0.600284	0.642685	0.42638	0.617603	0.627412	0.735987	0.819894	0.381565	0.784493	0.602552	0.538087	0.9251	0.80511	0.697808	0.580429	0.366782	0.750912
TCGA-44-8120-01	C2	0.548735	0.637443	0.731064	0.951879	0.78296	0.64653	0.691267	0.706583	0.590211	0.494767	0.739434	0.63184	0.642344	0.445595	0.657498	0.638739	0.735811	0.785944	0.418198	0.79905	0.571842	0.658968	0.813911	0.811517	0.739737	0.532689	0.386031	0.763908
TCGA-86-8073-01	C2	0.455901	0.654237	0.70309	0.954079	0.776899	0.667341	0.660855	0.721156	0.517256	0.501329	0.757409	0.625573	0.62854	0.401772	0.63061	0.601446	0.708048	0.773189	0.383074	0.843582	0.588205	0.585365	0.817699	0.792321	0.716659	0.507283	0.312692	0.78071
TCGA-38-4625-01	C2	0.587787	0.812903	0.801753	0.934041	0.762908	0.618137	0.69901	0.762651	0.644412	0.464567	0.790479	0.625922	0.646607	0.398724	0.648953	0.64497	0.728925	0.791101	0.415399	0.784919	0.663806	0.588529	0.859754	0.83512	0.722622	0.568393	0.452306	0.798286
TCGA-44-A47B-01	C2	0.406326	0.732285	0.791359	0.929075	0.74963	0.633756	0.717076	0.709176	0.50021	0.444757	0.727983	0.630623	0.602998	0.418967	0.610857	0.603583	0.755665	0.83346	0.436919	0.790388	0.535961	0.541203	0.826849	0.778484	0.710187	0.557849	0.222862	0.746611
TCGA-73-7499-01	C2	0.631989	0.780202	0.883799	0.930343	0.730453	0.599208	0.716851	0.750741	0.626212	0.497674	0.761067	0.638665	0.675697	0.456987	0.656124	0.641656	0.778459	0.807387	0.354504	0.78513	0.597604	0.508593	0.894858	0.783847	0.736981	0.518407	0.397481	0.751909
TCGA-86-A4D0-01	C2	0.440437	0.757394	0.759133	0.872756	0.726654	0.576225	0.611463	0.706124	0.420768	0.465722	0.64152	0.583323	0.577995	0.518647	0.652667	0.576371	0.71892	0.822856	0.351252	0.745689	0.469686	0.429743	0.737006	0.773987	0.711766	0.467677	0.319046	0.76127
TCGA-55-7910-01	C2	0.502586	0.736642	0.684764	0.894659	0.711699	0.57215	0.602522	0.662804	0.51085	0.479701	0.647443	0.514693	0.560745	0.451689	0.667398	0.522337	0.692168	0.823606	0.452063	0.870498	0.465894	0.469736	0.782524	0.772444	0.668646	0.450242	0.379142	0.742669
TCGA-MP-A4TF-01	C2	0.458734	0.693168	0.723087	0.937389	0.734611	0.581245	0.64987	0.733294	0.471443	0.359517	0.669801	0.551841	0.56671	0.466673	0.6667	0.613861	0.729574	0.808199	0.361497	0.759497	0.497792	0.407236	0.766049	0.744093	0.677666	0.50787	0.387015	0.742327
TCGA-86-7713-01	C2	0.470374	0.686407	0.677223	0.870218	0.730132	0.631748	0.577912	0.701747	0.471199	0.466278	0.645741	0.571801	0.600257	0.477288	0.746244	0.562816	0.708228	0.818915	0.418219	0.789479	0.466976	0.457879	0.755354	0.776336	0.663146	0.49192	0.384666	0.720493
TCGA-55-8205-01	C2	0.639439	0.829597	0.860469	0.948411	0.815689	0.655441	0.799526	0.773633	0.711798	0.535312	0.867893	0.708636	0.71523	0.517895	0.697005	0.691927	0.752351	0.774187	0.47519	0.83283	0.677503	0.601469	0.9713	0.831279	0.784374	0.622595	0.447326	0.799496
TCGA-86-8672-01	C2	0.555184	0.76379	0.838193	0.955807	0.756986	0.625676	0.774674	0.728827	0.582823	0.519065	0.794968	0.665197	0.664861	0.46732	0.668746	0.641971	0.74746	0.830449	0.347071	0.780296	0.572524	0.483192	0.899131	0.79144	0.720499	0.566058	0.384712	0.719654
TCGA-69-A59K-01	C2	0.564217	0.697106	0.749112	0.918704	0.757471	0.586166	0.703611	0.703798	0.618506	0.410089	0.750792	0.61739	0.591296	0.370894	0.552066	0.612679	0.692551	0.84978	0.398248	0.807532	0.531089	0.465407	0.834163	0.809384	0.690541	0.496468	0.288731	0.744774
TCGA-05-4424-01	C2	0.534736	0.755154	0.758252	0.930176	0.806581	0.647109	0.720861	0.761285	0.579941	0.568522	0.801029	0.66128	0.653984	0.431269	0.66978	0.666225	0.75775	0.818052	0.439882	0.880875	0.633246	0.655761	0.879701	0.834644	0.74495	0.539518	0.423415	0.807272
TCGA-69-7760-01	C2	0.302336	0.652085	0.600563	0.901294	0.736937	0.54828	0.611306	0.707275	0.32158	0.44152	0.620169	0.521086	0.530895	0.412676	0.61773	0.524664	0.751696	0.772118	0.320784	0.760593	0.470089	0.472899	0.694463	0.770292	0.684551	0.416899	0.224849	0.739801
TCGA-44-8119-01	C2	0.545012	0.744486	0.78506	0.930757	0.794888	0.625114	0.697838	0.736588	0.539554	0.531823	0.792231	0.623139	0.638031	0.531569	0.687446	0.644924	0.739767	0.877098	0.442017	0.828302	0.586861	0.576135	0.864529	0.801425	0.73807	0.556222	0.409938	0.788716
TCGA-64-5775-01	C2	0.33446	0.729906	0.661603	0.935402	0.813661	0.642307	0.661039	0.765335	0.483522	0.497598	0.744603	0.593529	0.588642	0.363676	0.612469	0.606669	0.733428	0.689965	0.318945	0.766256	0.63595	0.507934	0.828455	0.743835	0.683424	0.543842	0.295239	0.752159
TCGA-73-4666-01	C2	0.518246	0.835573	0.869323	0.948442	0.81586	0.616056	0.779842	0.756899	0.617455	0.469636	0.814753	0.686569	0.667492	0.453591	0.679353	0.661858	0.75738	0.838252	0.420462	0.813978	0.646239	0.596306	0.924495	0.81754	0.727637	0.645256	0.396859	0.740043
TCGA-53-7624-01	C2	0.409954	0.763451	0.728887	0.928104	0.714907	0.643706	0.694994	0.71795	0.484028	0.430284	0.677149	0.59299	0.590116	0.345896	0.650091	0.599724	0.735284	0.752259	0.270947	0.776749	0.519651	0.324745	0.766532	0.73943	0.710236	0.552958	0.240618	0.743801
TCGA-50-6591-01	C2	0.0647554	0.588246	0.487082	0.831521	0.670382	0.59269	0.53537	0.655557	0.196997	0.476386	0.546654	0.539798	0.530253	0.272612	0.683563	0.496499	0.691215	0.706097	0.309896	0.698735	0.343516	0.292149	0.577976	0.718091	0.655656	0.38933	0.0580567	0.713732
TCGA-86-7701-01	C2	0.727733	0.833768	0.863915	0.941293	0.741478	0.65794	0.717398	0.71211	0.703352	0.620508	0.733297	0.650932	0.669499	0.603393	0.696566	0.634845	0.747941	0.830996	0.396322	0.790128	0.578333	0.537788	0.873027	0.805528	0.753403	0.538786	0.455909	0.733901
TCGA-93-A4JN-01	C2	0.66618	0.711895	0.716669	0.950852	0.744062	0.646229	0.698517	0.717686	0.657115	0.525636	0.693728	0.636924	0.634051	0.447702	0.691605	0.610772	0.739562	0.778974	0.438107	0.804279	0.560904	0.601517	0.82546	0.80384	0.72949	0.52272	0.358416	0.74103
TCGA-55-8094-01	C2	0.29525	0.624741	0.652989	0.857526	0.62322	0.56765	0.519466	0.675181	0.267387	0.464237	0.554305	0.50381	0.46949	0.473794	0.612399	0.488251	0.718332	0.802041	0.323784	0.714436	0.36491	0.32006	0.600866	0.807274	0.557366	0.456436	0.35238	0.749147
TCGA-50-5946-02	C2	0.514428	0.741171	0.766196	0.931133	0.768675	0.608123	0.685963	0.745983	0.52394	0.52294	0.731763	0.629677	0.63584	0.498394	0.695552	0.568536	0.749505	0.817867	0.337556	0.775212	0.516237	0.546859	0.795468	0.779444	0.729909	0.543738	0.282097	0.764818
TCGA-50-5946-01	C2	0.254119	0.679503	0.656831	0.888016	0.695854	0.541875	0.626685	0.671894	0.339412	0.410139	0.598727	0.567362	0.52452	0.461523	0.656677	0.492713	0.711336	0.790596	0.287877	0.757868	0.372757	0.399192	0.667099	0.712647	0.681044	0.379564	0.183031	0.716037
TCGA-55-8507-01	C2	0.428108	0.680572	0.699473	0.905233	0.771157	0.655081	0.65597	0.7274	0.488164	0.491713	0.730748	0.581436	0.598923	0.443533	0.650541	0.606178	0.701358	0.795589	0.363187	0.829527	0.573955	0.523295	0.81531	0.786598	0.718928	0.473569	0.436425	0.813156
TCGA-55-7570-01	C2	0.437629	0.691213	0.724647	0.893313	0.689292	0.656762	0.566829	0.680373	0.458128	0.452513	0.616778	0.518323	0.534952	0.441065	0.661468	0.540433	0.706823	0.769644	0.354038	0.73638	0.429277	0.430892	0.718646	0.760777	0.650605	0.44871	0.193349	0.743479
TCGA-93-A4JQ-01	C2	0.749119	0.781594	0.844048	0.96226	0.760031	0.6477	0.737724	0.718106	0.762356	0.583197	0.784191	0.665973	0.702142	0.490877	0.66927	0.63305	0.739671	0.81137	0.440578	0.798813	0.578907	0.530422	0.896289	0.808745	0.726979	0.561178	0.287745	0.782465
TCGA-55-7913-01	C2	0.402887	0.719621	0.704299	0.89431	0.708229	0.527537	0.664965	0.708589	0.404894	0.487652	0.638338	0.552773	0.57272	0.463606	0.683155	0.583699	0.710958	0.812331	0.299552	0.780602	0.470359	0.405905	0.74855	0.780082	0.625857	0.455796	0.471017	0.772258
TCGA-55-7726-01	C2	0.488435	0.745533	0.688126	0.947056	0.803835	0.653624	0.666564	0.734606	0.546324	0.544227	0.779813	0.635213	0.645767	0.459641	0.658516	0.642618	0.760117	0.797246	0.431393	0.797046	0.609042	0.549966	0.831594	0.745559	0.744134	0.567589	0.427194	0.787019
TCGA-91-8499-01	C2	0.497044	0.740888	0.81839	0.893184	0.682256	0.561454	0.638743	0.738396	0.491971	0.48441	0.708521	0.635914	0.6141	0.39279	0.701985	0.572234	0.724929	0.770696	0.373432	0.818983	0.550283	0.444477	0.811865	0.762852	0.742235	0.507442	0.241562	0.772155
TCGA-55-A491-01	C2	0.635608	0.682745	0.772545	0.926898	0.759529	0.586099	0.710627	0.704233	0.63596	0.48473	0.769966	0.642884	0.65476	0.485656	0.632479	0.603712	0.762877	0.811675	0.389526	0.85431	0.598711	0.554923	0.868859	0.816164	0.71842	0.555678	0.361611	0.779194
TCGA-55-A4DF-01	C2	0.578271	0.810027	0.818029	0.941071	0.709425	0.638047	0.716264	0.725436	0.655488	0.51105	0.731554	0.59681	0.635955	0.456956	0.658539	0.687321	0.7865	0.819472	0.34381	0.849288	0.58105	0.418757	0.888027	0.769577	0.737287	0.548883	0.253868	0.769419
TCGA-55-8302-01	C2	0.574815	0.707103	0.76637	0.938686	0.770096	0.607259	0.769044	0.748918	0.585177	0.474752	0.736561	0.636942	0.639176	0.456937	0.632828	0.635725	0.744831	0.852138	0.348663	0.811863	0.580304	0.544741	0.848506	0.804817	0.707534	0.526768	0.397259	0.749743
TCGA-91-6847-01	C2	0.227097	0.596415	0.696082	0.921176	0.646949	0.509793	0.57907	0.660961	0.250244	0.511697	0.490375	0.503847	0.513766	0.384543	0.641377	0.453517	0.740232	0.715684	0.210457	0.774829	0.380943	0.364979	0.63537	0.742785	0.679451	0.431626	0.207928	0.705712
TCGA-91-6831-01	C2	0.497572	0.758791	0.743267	0.932536	0.754482	0.61954	0.682526	0.728597	0.53069	0.501168	0.784525	0.579614	0.613627	0.428781	0.669965	0.616483	0.744608	0.85764	0.367442	0.800578	0.595461	0.525267	0.86437	0.778643	0.733987	0.57731	0.421815	0.769206
TCGA-44-A479-01	C2	0.716471	0.799461	0.887939	0.950615	0.763161	0.621951	0.784879	0.718664	0.707364	0.54108	0.76779	0.662388	0.661701	0.568369	0.641375	0.638683	0.75932	0.831515	0.439582	0.805637	0.600089	0.485877	0.925687	0.803972	0.757328	0.570441	0.301206	0.764269
TCGA-91-6829-01	C2	0.437945	0.646617	0.695314	0.930415	0.828045	0.659818	0.633544	0.771066	0.475184	0.519209	0.765215	0.64698	0.648911	0.395638	0.655481	0.595639	0.78084	0.731696	0.307863	0.823213	0.607212	0.642656	0.810781	0.777147	0.73783	0.553931	0.263739	0.780252
TCGA-55-8510-01	C2	0.601295	0.727703	0.814453	0.95083	0.827508	0.593703	0.796863	0.757977	0.641154	0.524299	0.799896	0.703099	0.689662	0.532218	0.643027	0.685151	0.766017	0.834465	0.409547	0.846363	0.644276	0.636164	0.934689	0.843141	0.748309	0.603821	0.45097	0.773546
TCGA-44-7662-01	C2	0.518226	0.752063	0.80212	0.949947	0.808664	0.640228	0.750266	0.77464	0.577395	0.519902	0.816034	0.646035	0.641411	0.447039	0.649766	0.625962	0.757828	0.845971	0.373319	0.815005	0.566257	0.571246	0.874537	0.806908	0.752145	0.62889	0.4215	0.772749
TCGA-L9-A8F4-01	C2	0.633497	0.754189	0.854078	0.932751	0.719049	0.544237	0.731423	0.729013	0.674645	0.496648	0.787374	0.623551	0.639677	0.391119	0.580861	0.60677	0.734184	0.838064	0.392326	0.763147	0.599553	0.516725	0.904099	0.789502	0.704644	0.529003	0.311188	0.763535
TCGA-55-8096-01	C2	0.565588	0.622664	0.722863	0.944055	0.817217	0.576926	0.753549	0.758539	0.603621	0.472272	0.827841	0.65666	0.648257	0.469058	0.622654	0.647783	0.780075	0.812095	0.332275	0.816811	0.626578	0.554054	0.911643	0.822612	0.738132	0.533943	0.32381	0.765593
TCGA-69-7979-01	C2	0.371383	0.630051	0.675436	0.912464	0.727066	0.551557	0.658441	0.71875	0.424244	0.391354	0.68104	0.581977	0.574035	0.400749	0.63185	0.615357	0.71654	0.826679	0.334667	0.787018	0.506581	0.509356	0.766998	0.763797	0.675643	0.516651	0.320104	0.742473
TCGA-44-6775-01	C2	0.505054	0.713829	0.683904	0.948844	0.812372	0.612828	0.730437	0.749574	0.56006	0.544133	0.857176	0.675153	0.636732	0.437581	0.701566	0.636463	0.719007	0.762282	0.353333	0.840388	0.641705	0.543349	0.882439	0.791492	0.755319	0.448912	0.361171	0.793475
TCGA-55-8614-01	C2	0.501286	0.693394	0.716169	0.932003	0.760234	0.606049	0.675174	0.69997	0.524198	0.465545	0.67806	0.607932	0.597283	0.436693	0.658263	0.605013	0.787652	0.776064	0.45826	0.827778	0.525754	0.569765	0.780964	0.793437	0.707289	0.536511	0.395536	0.763292
TCGA-55-7724-01	C2	0.645093	0.810545	0.781275	0.957876	0.83458	0.652592	0.703813	0.780163	0.678891	0.577181	0.786629	0.648171	0.63983	0.449065	0.691816	0.6855	0.794778	0.708223	0.47852	0.861445	0.672065	0.691616	0.871298	0.756188	0.747897	0.609521	0.499425	0.797546
TCGA-69-7761-01	C2	0.686824	0.822933	0.83282	0.971452	0.825984	0.663039	0.770315	0.727823	0.70083	0.514923	0.793664	0.675627	0.692124	0.558973	0.691071	0.637365	0.746705	0.826587	0.470356	0.789186	0.584424	0.48978	0.899019	0.783092	0.736992	0.566056	0.483258	0.790161
TCGA-91-A4BC-01	C2	0.637208	0.786983	0.910238	0.940205	0.73511	0.633821	0.771494	0.710696	0.611164	0.478463	0.726876	0.620237	0.676201	0.477788	0.653592	0.585295	0.74775	0.798843	0.396679	0.804399	0.602676	0.512946	0.917997	0.841311	0.73712	0.564665	0.358883	0.755476
TCGA-55-A490-01	C2	0.496848	0.653294	0.740893	0.908851	0.80013	0.615091	0.674298	0.729017	0.532985	0.541531	0.767073	0.624498	0.579718	0.414047	0.605029	0.612485	0.722491	0.864554	0.368997	0.754558	0.598549	0.494251	0.883406	0.820577	0.731079	0.545537	0.360694	0.752584
TCGA-55-6978-01	C2	0.55212	0.849849	0.897023	0.973703	0.8367	0.685296	0.825791	0.772995	0.613719	0.537038	0.877414	0.712439	0.704446	0.484343	0.711807	0.659934	0.771562	0.803527	0.442547	0.808305	0.643632	0.566975	0.918502	0.811169	0.76938	0.65908	0.434441	0.772792
TCGA-49-6767-01	C2	0.359798	0.764041	0.832595	0.922881	0.727023	0.572883	0.705008	0.741275	0.514894	0.483224	0.747311	0.634375	0.618246	0.442123	0.612072	0.559209	0.7251	0.789849	0.293206	0.78981	0.519995	0.344447	0.885978	0.816364	0.697058	0.554896	0.2933	0.74961
TCGA-44-7667-01	C2	0.381716	0.722514	0.710556	0.880469	0.728782	0.575906	0.627107	0.729499	0.425226	0.343351	0.673935	0.533818	0.58428	0.431238	0.61675	0.568886	0.695387	0.789891	0.340907	0.784898	0.539748	0.463861	0.794171	0.759713	0.70287	0.608889	0.339481	0.792574
TCGA-49-AAR9-01	C2	0.257366	0.705972	0.695847	0.890533	0.730871	0.537525	0.6389	0.655849	0.356573	0.438824	0.601701	0.514537	0.587392	0.487878	0.599051	0.489458	0.720711	0.828846	0.308494	0.72037	0.423226	0.405656	0.68582	0.761167	0.701248	0.472049	0.1423	0.751121
TCGA-55-7284-01	C2	0.510255	0.663245	0.76513	0.956422	0.79809	0.626319	0.753307	0.741686	0.547228	0.479672	0.73391	0.682899	0.655348	0.509446	0.681164	0.660987	0.752036	0.820648	0.452874	0.825484	0.59688	0.645312	0.862539	0.801075	0.768282	0.56622	0.463242	0.797102
TCGA-55-8092-01	C2	0.653651	0.734849	0.850302	0.966502	0.715582	0.611784	0.735835	0.697212	0.655475	0.43097	0.715997	0.565717	0.653301	0.435356	0.655899	0.580478	0.714397	0.745077	0.389359	0.743531	0.557021	0.443211	0.876039	0.769686	0.693828	0.479355	0.305212	0.733683
TCGA-55-7994-01	C2	0.606117	0.798923	0.849161	0.940377	0.740829	0.64645	0.778268	0.726996	0.677422	0.475947	0.801159	0.676452	0.645851	0.481887	0.644684	0.653004	0.719861	0.793647	0.395268	0.803864	0.59237	0.490337	0.904612	0.809068	0.738228	0.55999	0.357896	0.757326
TCGA-78-8640-01	C2	0.535595	0.706804	0.763779	0.908122	0.754677	0.562695	0.684584	0.738989	0.586122	0.46934	0.711064	0.565156	0.610578	0.404029	0.620425	0.579093	0.729819	0.814778	0.327525	0.80745	0.532308	0.512083	0.818751	0.800022	0.701267	0.517232	0.314332	0.745237
TCGA-55-5899-01	C2	0.480498	0.742279	0.806246	0.919538	0.810105	0.678786	0.651333	0.744552	0.497853	0.47522	0.761231	0.629983	0.616443	0.526573	0.636569	0.602576	0.739693	0.856787	0.361828	0.75582	0.537407	0.528678	0.825922	0.834326	0.712147	0.564581	0.240825	0.773602
TCGA-44-7670-01	C2	0.50352	0.749361	0.693417	0.911921	0.729425	0.590084	0.627561	0.724167	0.51931	0.5398	0.712858	0.612546	0.61302	0.499877	0.667098	0.615131	0.74344	0.832776	0.387844	0.818805	0.549221	0.509211	0.727772	0.772688	0.694088	0.494766	0.335182	0.791401
TCGA-86-8074-01	C2	0.489539	0.688448	0.715704	0.956001	0.798409	0.60809	0.705714	0.730333	0.533251	0.50482	0.799956	0.659402	0.652696	0.419859	0.656608	0.652424	0.75542	0.79249	0.357801	0.823167	0.605428	0.538775	0.862341	0.797944	0.741373	0.536677	0.375863	0.765719
TCGA-55-A48X-01	C2	0.783104	0.719855	0.825847	0.951874	0.748174	0.607277	0.721079	0.730086	0.766347	0.508529	0.730295	0.676565	0.654135	0.436537	0.63677	0.64102	0.743223	0.789826	0.447644	0.83655	0.588437	0.597635	0.870482	0.801096	0.726655	0.514643	0.397446	0.757557
TCGA-86-6851-01	C2	0.715784	0.767474	0.884849	0.957321	0.774849	0.600195	0.823425	0.709495	0.721825	0.511739	0.784433	0.690189	0.692765	0.52196	0.655661	0.643443	0.738453	0.839767	0.398504	0.802168	0.597996	0.538858	0.949473	0.79355	0.737558	0.624066	0.285802	0.783757
TCGA-75-5125-01	C2	0.557606	0.801255	0.820975	0.946567	0.831258	0.663311	0.779277	0.752872	0.613989	0.500348	0.812602	0.693282	0.635654	0.487931	0.645357	0.687009	0.748416	0.792747	0.424961	0.82318	0.602842	0.568397	0.920779	0.826298	0.72548	0.585514	0.459864	0.795794
TCGA-55-1596-01	C2	0.488815	0.738418	0.759223	0.892805	0.759185	0.58753	0.635755	0.708184	0.49903	0.472025	0.672128	0.548341	0.592948	0.434802	0.650994	0.618028	0.758528	0.79933	0.340469	0.799666	0.54606	0.49534	0.764727	0.814747	0.627278	0.491665	0.379745	0.760734
TCGA-78-7150-01	C2	0.387868	0.70127	0.708915	0.923856	0.764775	0.646549	0.618625	0.709153	0.369248	0.535687	0.654368	0.596339	0.61964	0.436757	0.695748	0.575414	0.724058	0.820969	0.279164	0.745822	0.482686	0.442656	0.740043	0.762018	0.66181	0.509779	0.378637	0.750125
TCGA-55-6975-01	C2	0.578562	0.74878	0.739495	0.949895	0.798075	0.672974	0.660483	0.733279	0.560258	0.558411	0.696313	0.57687	0.638228	0.446984	0.68591	0.554003	0.738836	0.82631	0.426962	0.755777	0.583415	0.524777	0.802834	0.788991	0.727259	0.571754	0.430417	0.754395
TCGA-05-4427-01	C2	0.504487	0.763723	0.754317	0.942026	0.80945	0.582236	0.713597	0.743037	0.572928	0.496702	0.78627	0.615782	0.622322	0.385836	0.669617	0.658887	0.775165	0.833329	0.459967	0.799455	0.588131	0.5729	0.860999	0.797703	0.722682	0.543594	0.326406	0.780053
TCGA-05-4432-01	C2	0.608765	0.744225	0.783737	0.920924	0.769435	0.652397	0.712844	0.73025	0.620198	0.533628	0.77565	0.643599	0.646697	0.517039	0.678109	0.631984	0.720761	0.865261	0.401569	0.853861	0.603461	0.594671	0.856563	0.825168	0.743641	0.540638	0.454422	0.79201
TCGA-78-8660-01	C2	0.591467	0.78435	0.871204	0.940597	0.767842	0.637148	0.768324	0.748338	0.636736	0.543764	0.804974	0.673208	0.670496	0.499283	0.685049	0.658621	0.73476	0.765693	0.421184	0.818257	0.647741	0.550527	0.895262	0.805055	0.726316	0.599041	0.341366	0.742295
TCGA-55-6982-01	C2	0.608353	0.73795	0.729036	0.95064	0.833727	0.606797	0.712868	0.733014	0.603927	0.554241	0.820901	0.669934	0.650395	0.4892	0.661488	0.672161	0.767427	0.849207	0.34948	0.812843	0.582302	0.479104	0.878113	0.812188	0.730404	0.515078	0.396384	0.780984
TCGA-73-4676-01	C2	0.446386	0.773388	0.726355	0.928637	0.812077	0.648073	0.680359	0.766602	0.506525	0.517581	0.732657	0.631072	0.621024	0.367742	0.67808	0.656812	0.720909	0.786283	0.420611	0.860723	0.592555	0.652647	0.811479	0.831001	0.727574	0.52521	0.448792	0.758081
TCGA-86-6562-01	C2	0.528096	0.710319	0.714075	0.949462	0.827407	0.648269	0.701448	0.757281	0.554569	0.529668	0.755244	0.604717	0.658153	0.468114	0.694405	0.6127	0.740708	0.792987	0.436078	0.818494	0.629075	0.697868	0.825821	0.799309	0.71699	0.563535	0.47018	0.763498
TCGA-MN-A4N1-01	C2	0.38258	0.622231	0.625772	0.894077	0.71415	0.564935	0.655364	0.696049	0.35763	0.466819	0.648213	0.582781	0.56673	0.382287	0.594324	0.570381	0.719818	0.781142	0.309882	0.75599	0.497023	0.471498	0.730247	0.780594	0.646028	0.469343	0.315613	0.710883
TCGA-95-8494-01	C2	0.372419	0.723729	0.711389	0.918092	0.778546	0.625207	0.73578	0.728384	0.480891	0.459493	0.75434	0.626406	0.595434	0.399824	0.615335	0.67666	0.718477	0.802955	0.458078	0.806831	0.545532	0.477745	0.85937	0.794148	0.669019	0.490001	0.364883	0.740555
TCGA-L9-A7SV-01	C2	0.405337	0.662279	0.70462	0.902998	0.712753	0.527812	0.614213	0.652196	0.4558	0.428388	0.587168	0.547103	0.530826	0.38014	0.555903	0.519196	0.671313	0.842501	0.433652	0.78133	0.39473	0.335515	0.703509	0.747726	0.648635	0.456293	0.15934	0.71469
TCGA-49-6742-01	C2	0.368718	0.66029	0.676077	0.905342	0.719312	0.633726	0.631117	0.766411	0.36432	0.532073	0.572668	0.544166	0.599792	0.444754	0.668913	0.592418	0.739467	0.817947	0.362764	0.770333	0.577217	0.494408	0.732905	0.833198	0.653951	0.465997	0.487496	0.764002
TCGA-86-7711-01	C2	0.539931	0.77238	0.728466	0.914828	0.838352	0.623561	0.709708	0.760572	0.588423	0.532188	0.788613	0.62633	0.657414	0.481051	0.666285	0.694981	0.745349	0.757303	0.422272	0.848226	0.634052	0.604188	0.864469	0.803998	0.746423	0.561804	0.603315	0.81397
TCGA-95-7562-01	C2	0.46658	0.746515	0.748988	0.913347	0.774878	0.633435	0.691995	0.702621	0.534668	0.486295	0.739322	0.666403	0.630691	0.395411	0.692762	0.582927	0.756489	0.741412	0.36114	0.816918	0.532341	0.537095	0.850997	0.768067	0.70155	0.51213	0.358485	0.741208
TCGA-86-8055-01	C2	0.547868	0.715769	0.725799	0.963463	0.847844	0.653221	0.713874	0.758378	0.589819	0.532079	0.825407	0.661953	0.687581	0.467262	0.679982	0.646626	0.755994	0.808494	0.373817	0.824263	0.62921	0.581095	0.869651	0.795784	0.74332	0.545694	0.36887	0.773083
TCGA-86-8054-01	C2	0.388059	0.716468	0.681442	0.879553	0.735806	0.675178	0.613904	0.725386	0.443381	0.500015	0.684637	0.595209	0.573772	0.476494	0.682392	0.578309	0.739617	0.775549	0.383469	0.829441	0.548552	0.525881	0.767789	0.734191	0.705796	0.493622	0.349645	0.746604
TCGA-62-A471-01	C2	0.481476	0.698527	0.756148	0.899217	0.701739	0.575331	0.663973	0.659989	0.442435	0.474319	0.586915	0.523692	0.591776	0.463529	0.673618	0.547458	0.744219	0.797049	0.329409	0.766863	0.462271	0.452053	0.729226	0.727774	0.642421	0.537254	0.472729	0.74513
TCGA-05-5425-01	C2	0.618275	0.816409	0.86099	0.946557	0.801348	0.644545	0.728805	0.783824	0.652177	0.515861	0.809117	0.696516	0.681436	0.464283	0.709527	0.660117	0.776688	0.801014	0.445296	0.825597	0.692038	0.609341	0.916033	0.8264	0.744825	0.610907	0.535074	0.791327
TCGA-97-8176-01	C2	0.494118	0.708336	0.719205	0.928883	0.746258	0.623838	0.664558	0.757497	0.499914	0.468063	0.716829	0.604968	0.628609	0.468357	0.659802	0.647879	0.725799	0.793018	0.358172	0.822931	0.609476	0.500621	0.838202	0.811869	0.675256	0.493567	0.545905	0.777796
TCGA-05-4250-01	C2	0.535034	0.821696	0.841191	0.945108	0.804897	0.611058	0.765776	0.770388	0.572248	0.503583	0.810562	0.675233	0.687696	0.475634	0.659699	0.660992	0.758303	0.835167	0.42958	0.812526	0.598109	0.587595	0.868582	0.817654	0.747396	0.585182	0.424312	0.773133
TCGA-05-4396-01	C2	0.428604	0.626177	0.686414	0.91622	0.740573	0.609846	0.647876	0.666619	0.451966	0.453671	0.631976	0.604036	0.632084	0.455339	0.681251	0.603663	0.727888	0.809405	0.35227	0.781504	0.440749	0.460701	0.734279	0.727002	0.708242	0.512554	0.446049	0.745872
TCGA-78-7145-01	C2	0.426732	0.725423	0.694579	0.950116	0.806724	0.624604	0.659066	0.739969	0.480829	0.498444	0.750429	0.637687	0.610984	0.45761	0.65694	0.655501	0.757596	0.877087	0.399218	0.842806	0.621729	0.626148	0.822652	0.81308	0.708303	0.484202	0.370543	0.770363
TCGA-05-4434-01	C2	0.657652	0.777008	0.824206	0.960406	0.811098	0.644439	0.760668	0.767093	0.665705	0.512384	0.866255	0.739338	0.689791	0.509178	0.666681	0.6942	0.778043	0.815082	0.394334	0.835006	0.697354	0.615742	0.934529	0.836804	0.744237	0.587048	0.471737	0.796573
TCGA-55-8620-01	C2	0.579027	0.705018	0.775245	0.909437	0.738426	0.671228	0.631712	0.685261	0.593493	0.502679	0.706091	0.576317	0.569125	0.494113	0.583091	0.625325	0.700605	0.814461	0.351149	0.721607	0.473548	0.417154	0.783985	0.784948	0.723413	0.487001	0.278385	0.725821
TCGA-91-6830-01	C2	0.521892	0.720865	0.792908	0.944264	0.833907	0.626221	0.713101	0.761344	0.587021	0.452707	0.764162	0.666157	0.682397	0.437505	0.636728	0.689048	0.769587	0.75477	0.442489	0.848301	0.642609	0.653539	0.843668	0.795564	0.753308	0.614915	0.514458	0.823066
TCGA-44-7669-01	C2	0.554521	0.792983	0.768787	0.901736	0.793206	0.707491	0.684951	0.755502	0.610598	0.558156	0.767954	0.641115	0.599192	0.440333	0.691816	0.619631	0.717885	0.798264	0.464666	0.858695	0.606435	0.596568	0.851081	0.768252	0.755535	0.5135	0.404832	0.77541
TCGA-44-6779-01	C2	0.547115	0.80067	0.879546	0.973068	0.838383	0.662851	0.780535	0.784253	0.574731	0.535154	0.831491	0.699125	0.681596	0.46359	0.701971	0.63775	0.791911	0.80734	0.429304	0.82547	0.627122	0.614848	0.919781	0.782371	0.774027	0.628054	0.526739	0.79677
TCGA-MP-A4TK-01	C2	0.658062	0.747699	0.778762	0.965566	0.820536	0.618412	0.767252	0.766773	0.651189	0.580103	0.812987	0.67079	0.688191	0.463107	0.664701	0.66772	0.761804	0.836538	0.450896	0.782581	0.664952	0.566002	0.900366	0.811564	0.717	0.571298	0.38728	0.750953
TCGA-49-AAR3-01	C2	0.663598	0.809132	0.891158	0.947154	0.740522	0.640294	0.772912	0.74885	0.691405	0.477375	0.83918	0.685888	0.704163	0.445268	0.655182	0.636671	0.768665	0.833292	0.372865	0.788406	0.627592	0.514781	0.935555	0.810546	0.770713	0.626862	0.393365	0.773433
TCGA-53-A4EZ-01	C2	0.509078	0.706503	0.725716	0.858678	0.663333	0.555403	0.624025	0.689602	0.511577	0.530413	0.64151	0.544526	0.549545	0.457739	0.623115	0.574819	0.716654	0.828473	0.32554	0.852775	0.497703	0.303027	0.7331	0.7958	0.650647	0.44466	0.273676	0.736785
TCGA-J2-8192-01	C2	0.554702	0.690349	0.757969	0.970548	0.832961	0.642942	0.748584	0.760837	0.604387	0.516859	0.824743	0.664844	0.687237	0.481089	0.671002	0.686819	0.757977	0.788735	0.435505	0.855984	0.645118	0.62846	0.908	0.814884	0.764851	0.52081	0.428963	0.800908
TCGA-55-6712-01	C2	0.659485	0.802309	0.84844	0.96761	0.801318	0.64719	0.773296	0.764375	0.687041	0.515835	0.805906	0.675434	0.673786	0.442811	0.666464	0.632338	0.763092	0.783787	0.409765	0.810401	0.611299	0.616886	0.899566	0.825585	0.761871	0.586853	0.395048	0.778951
TCGA-55-7907-01	C2	0.549107	0.710872	0.820605	0.954209	0.750242	0.64964	0.738393	0.741942	0.557317	0.499483	0.729098	0.633863	0.664074	0.464614	0.666689	0.63794	0.741424	0.857317	0.382628	0.820543	0.594336	0.564836	0.853299	0.806474	0.725922	0.511171	0.323199	0.743798
TCGA-69-7978-01	C2	0.645448	0.805709	0.858685	0.961005	0.832377	0.655567	0.803533	0.756943	0.707675	0.54026	0.89603	0.707471	0.714671	0.521412	0.662635	0.685453	0.763574	0.851296	0.398664	0.825173	0.646938	0.603336	0.963244	0.816241	0.77561	0.671055	0.406674	0.791289
TCGA-55-6981-01	C2	0.610054	0.666532	0.700698	0.927885	0.792409	0.6113	0.69715	0.738734	0.595483	0.550201	0.727144	0.653601	0.614996	0.486665	0.667868	0.636946	0.744134	0.785179	0.414187	0.825259	0.583071	0.634257	0.805185	0.813552	0.684084	0.519949	0.37133	0.763352
TCGA-44-6774-01	C2	0.538082	0.710595	0.724352	0.94588	0.847451	0.648048	0.736091	0.76463	0.556371	0.569286	0.829641	0.678029	0.693543	0.465507	0.642442	0.644728	0.779376	0.836278	0.457103	0.858442	0.664805	0.651468	0.887332	0.813444	0.762734	0.60639	0.431797	0.809098
TCGA-64-1679-01	C2	0.456908	0.6875	0.665535	0.942163	0.834392	0.639524	0.694698	0.736679	0.512945	0.563025	0.815233	0.66069	0.644088	0.441455	0.644354	0.675666	0.757643	0.811079	0.315646	0.815329	0.615659	0.526336	0.875012	0.824692	0.760049	0.550664	0.414446	0.795158
TCGA-75-6214-01	C2	0.307174	0.675058	0.678864	0.92549	0.75404	0.536497	0.696509	0.740846	0.359665	0.461956	0.658957	0.596154	0.589607	0.46105	0.638521	0.550591	0.782748	0.809802	0.262774	0.813398	0.469622	0.393397	0.735994	0.749373	0.697012	0.518906	0.535396	0.763479
TCGA-50-5930-01	C2	0.662154	0.752279	0.803807	0.950458	0.735016	0.638145	0.691746	0.74703	0.661141	0.565449	0.749748	0.621444	0.658688	0.441486	0.662197	0.607198	0.738811	0.787224	0.431439	0.811403	0.631448	0.564081	0.878643	0.801095	0.710657	0.547005	0.477304	0.738637
TCGA-78-7220-01	C2	0.335215	0.71109	0.711716	0.91567	0.698236	0.614861	0.643686	0.717399	0.372597	0.490327	0.635777	0.613175	0.617198	0.492351	0.690451	0.595775	0.712032	0.800002	0.300244	0.790125	0.496287	0.493659	0.743971	0.770334	0.640406	0.521442	0.40649	0.747849
TCGA-62-8398-01	C2	0.511373	0.750609	0.758034	0.943633	0.770426	0.671972	0.705086	0.739493	0.523966	0.493471	0.753726	0.648757	0.662757	0.545684	0.733033	0.652068	0.741656	0.810639	0.369383	0.793372	0.613405	0.529055	0.831408	0.827682	0.679353	0.512066	0.441905	0.755682
TCGA-50-5936-01	C2	0.576104	0.71304	0.730816	0.942693	0.783663	0.705847	0.703644	0.773137	0.557921	0.531998	0.790525	0.652723	0.648543	0.466192	0.67992	0.650926	0.764604	0.756237	0.365111	0.805337	0.634717	0.581545	0.858085	0.818619	0.731527	0.538006	0.4748	0.76566
TCGA-64-5779-01	C2	0.667644	0.792031	0.801913	0.926083	0.700677	0.626934	0.689495	0.651057	0.635292	0.507	0.633446	0.582021	0.593859	0.401973	0.639546	0.598072	0.707355	0.853601	0.400437	0.799945	0.540532	0.442922	0.788813	0.744363	0.712472	0.473829	0.221471	0.74594
TCGA-62-8399-01	C2	0.479525	0.698402	0.709365	0.913	0.764518	0.61922	0.645337	0.72744	0.530074	0.466312	0.698357	0.622789	0.620328	0.408303	0.623404	0.634294	0.704625	0.778942	0.486003	0.86073	0.561713	0.639661	0.828346	0.777021	0.685517	0.502045	0.47823	0.780737
TCGA-55-1594-01	C2	0.562275	0.708656	0.785765	0.910936	0.751307	0.605629	0.66308	0.722465	0.542184	0.508737	0.731618	0.626079	0.594321	0.532589	0.616042	0.619394	0.742704	0.757921	0.356674	0.828163	0.587373	0.493866	0.812466	0.794636	0.709118	0.517508	0.360997	0.764858
TCGA-78-7536-01	C2	0.414901	0.783723	0.771104	0.900591	0.686567	0.592384	0.677575	0.697676	0.488886	0.509202	0.736006	0.546083	0.5888	0.409345	0.638391	0.603467	0.728527	0.837446	0.34584	0.893652	0.549704	0.463214	0.852099	0.765221	0.728829	0.469112	0.34067	0.727411
TCGA-78-7146-01	C2	0.356143	0.778509	0.710378	0.925322	0.774309	0.59213	0.683127	0.726679	0.435676	0.406258	0.742831	0.583295	0.614043	0.42316	0.571744	0.612398	0.761285	0.749041	0.27081	0.760405	0.544167	0.534977	0.81238	0.753312	0.68347	0.524805	0.338379	0.747032
TCGA-62-8402-01	C2	0.49967	0.766563	0.857574	0.930041	0.739935	0.59953	0.776908	0.722477	0.558252	0.453811	0.730052	0.651771	0.63855	0.548499	0.688905	0.654801	0.738896	0.814497	0.352798	0.785568	0.570734	0.402955	0.851957	0.792224	0.741477	0.522496	0.428197	0.764058
TCGA-50-6595-01	C2	0.473015	0.77714	0.801555	0.953646	0.825313	0.633612	0.710654	0.781491	0.572136	0.473873	0.83786	0.682381	0.67619	0.447414	0.678463	0.661223	0.768778	0.786799	0.404382	0.799161	0.620989	0.561502	0.868416	0.802915	0.741912	0.642564	0.471034	0.765909
TCGA-50-5072-01	C2	0.461481	0.758313	0.700094	0.937251	0.765763	0.656334	0.669205	0.760288	0.459785	0.526052	0.708922	0.59619	0.652882	0.45773	0.717845	0.611316	0.750249	0.81728	0.380059	0.792788	0.588712	0.59577	0.788983	0.805563	0.694875	0.571857	0.507295	0.776468
TCGA-49-6745-01	C2	0.56119	0.780277	0.817029	0.963495	0.83725	0.684372	0.741349	0.768797	0.577383	0.549437	0.82234	0.674051	0.70561	0.478164	0.706928	0.695915	0.764789	0.815161	0.443136	0.851111	0.649106	0.667952	0.90422	0.818166	0.762175	0.633716	0.459672	0.761551
TCGA-97-7554-01	C2	0.623367	0.728376	0.747892	0.958626	0.837198	0.613164	0.716297	0.765394	0.607761	0.544936	0.788596	0.666351	0.647886	0.480432	0.655749	0.642301	0.744311	0.771728	0.431923	0.801129	0.602782	0.569078	0.860736	0.78248	0.733147	0.540573	0.390026	0.751649
TCGA-44-5643-01	C2	0.606369	0.80017	0.807172	0.920793	0.755926	0.653495	0.690567	0.712302	0.614002	0.568339	0.683921	0.609298	0.6239	0.407795	0.650749	0.585083	0.775345	0.742134	0.356238	0.795731	0.522456	0.47081	0.787107	0.775187	0.683162	0.573782	0.30873	0.794552
TCGA-49-4490-01	C2	0.468567	0.612903	0.740162	0.939398	0.73901	0.5606	0.67583	0.662943	0.486766	0.495982	0.636342	0.635151	0.641083	0.425958	0.588061	0.614001	0.759879	0.770587	0.350016	0.810091	0.532005	0.516462	0.8291	0.817506	0.706433	0.512394	0.378107	0.745221
TCGA-05-5429-01	C2	0.497392	0.702914	0.737237	0.914108	0.772673	0.587084	0.64056	0.743038	0.489819	0.469086	0.635204	0.592397	0.610542	0.553359	0.672115	0.557109	0.722553	0.783132	0.430778	0.809866	0.563209	0.518776	0.779048	0.78757	0.681513	0.489468	0.407171	0.769154
TCGA-05-4418-01	C2	0.643518	0.75697	0.822216	0.940665	0.763688	0.679807	0.736361	0.784486	0.640801	0.496469	0.758356	0.653052	0.680175	0.518225	0.699486	0.655351	0.740855	0.816194	0.375558	0.787558	0.639322	0.533144	0.893929	0.802649	0.698684	0.573204	0.487737	0.791945
TCGA-78-7154-01	C2	0.458171	0.76613	0.749281	0.921288	0.806856	0.624932	0.6501	0.70317	0.485	0.534396	0.659968	0.576705	0.616632	0.49554	0.673483	0.597812	0.723168	0.803283	0.372491	0.832525	0.518367	0.526423	0.741089	0.795102	0.658849	0.54372	0.293205	0.74363
TCGA-50-6594-01	C2	0.388648	0.718284	0.719035	0.902402	0.785888	0.596579	0.69084	0.720655	0.510416	0.453655	0.681112	0.637566	0.627335	0.371966	0.554859	0.61117	0.769	0.719133	0.32455	0.825989	0.504494	0.415054	0.785138	0.782356	0.69331	0.54498	0.3236	0.729261
TCGA-05-4415-01	C2	0.464594	0.785274	0.763552	0.914251	0.74955	0.712002	0.672407	0.788508	0.468182	0.525043	0.715074	0.592381	0.603498	0.423304	0.696946	0.596823	0.718257	0.789571	0.363452	0.757799	0.524342	0.480047	0.811096	0.758769	0.712128	0.516426	0.440104	0.761109
TCGA-62-8394-01	C2	0.483278	0.737151	0.730874	0.914326	0.77906	0.610386	0.703409	0.753953	0.522048	0.469309	0.710788	0.630057	0.659855	0.450693	0.66515	0.609429	0.743406	0.801583	0.346518	0.804797	0.548452	0.51477	0.810074	0.800597	0.708053	0.511991	0.352244	0.775638
TCGA-50-5933-01	C2	0.431937	0.768362	0.763233	0.956254	0.86315	0.694514	0.761919	0.777532	0.593963	0.534391	0.880475	0.685465	0.677863	0.447353	0.647582	0.63929	0.778923	0.82773	0.415211	0.817859	0.652863	0.640016	0.917794	0.768101	0.74137	0.613039	0.38589	0.771162
TCGA-38-6178-01	C2	0.565868	0.683296	0.703379	0.938377	0.785837	0.602048	0.693277	0.72867	0.567631	0.486666	0.709003	0.639842	0.641652	0.417859	0.638627	0.63497	0.764879	0.782378	0.418448	0.810304	0.55347	0.603109	0.809882	0.791711	0.729641	0.525937	0.392173	0.765322
TCGA-L9-A5IP-01	C2	0.378456	0.761567	0.753063	0.934756	0.735676	0.591982	0.725393	0.708602	0.47625	0.405703	0.695127	0.604895	0.629819	0.464152	0.6456	0.631277	0.733633	0.799501	0.378449	0.774018	0.514804	0.458973	0.785986	0.718505	0.684794	0.545712	0.550313	0.755762
TCGA-49-6743-01	C2	0.549923	0.793345	0.739816	0.91938	0.786169	0.609918	0.692133	0.738884	0.575555	0.54074	0.775261	0.640477	0.664349	0.458845	0.644208	0.619935	0.745832	0.822703	0.329066	0.781973	0.590269	0.553488	0.844659	0.811965	0.741769	0.56154	0.473679	0.788657
TCGA-55-8505-01	C2	0.469734	0.636476	0.64598	0.922007	0.782018	0.633633	0.628509	0.705374	0.487331	0.531873	0.699274	0.56452	0.611836	0.428483	0.650874	0.608361	0.742527	0.823507	0.330482	0.781035	0.56273	0.459114	0.763117	0.829362	0.676588	0.551477	0.433529	0.765635
TCGA-MP-A4T9-01	C2	0.536058	0.72253	0.776558	0.942031	0.801507	0.612292	0.742834	0.764211	0.564884	0.539054	0.770719	0.679056	0.666437	0.459145	0.635739	0.637386	0.763446	0.804966	0.466693	0.844667	0.604984	0.630443	0.863455	0.830941	0.725293	0.583394	0.398444	0.797055
TCGA-91-6848-01	C2	0.570751	0.83956	0.830199	0.947256	0.83968	0.718613	0.732241	0.7665	0.600136	0.542559	0.834477	0.679368	0.70286	0.41109	0.667889	0.670827	0.712637	0.767151	0.419586	0.791195	0.701697	0.584724	0.907974	0.763507	0.717731	0.625943	0.44729	0.821047
TCGA-05-4398-01	C2	0.597472	0.774566	0.779139	0.935434	0.791021	0.602318	0.738619	0.750356	0.625104	0.498094	0.830581	0.686692	0.682264	0.480763	0.610166	0.687683	0.750826	0.814778	0.400676	0.816715	0.630596	0.556145	0.924494	0.833737	0.71449	0.588587	0.444504	0.764062
TCGA-55-A48Z-01	C2	0.511188	0.703515	0.766521	0.925021	0.785119	0.587836	0.728695	0.745202	0.534382	0.509384	0.780783	0.64068	0.667531	0.435124	0.63905	0.599683	0.743149	0.812859	0.339117	0.80511	0.552508	0.524149	0.870032	0.771918	0.724988	0.523789	0.271033	0.789028
TCGA-05-4402-01	C2	0.585299	0.682441	0.725668	0.935812	0.824639	0.595196	0.683115	0.759521	0.606424	0.494121	0.769704	0.655418	0.650713	0.420256	0.678989	0.673471	0.762462	0.808819	0.356154	0.841117	0.612607	0.568779	0.86296	0.803982	0.732912	0.535906	0.444187	0.790512
