# Supplementary material for: Genomics and Prognosis Analysis of N6-Methyladenosine Regulators in Lung Adenocarcinoma
Source: Front Genet. 2021 Dec 9;12:746666. doi: 10.3389/fgene.2021.746666 (PMC8697852; doi:10.3389/fgene.2021.746666)
Supplement: Supplementary file 3 [file DataSheet1.ZIP › Original data/Figure 4/Figure 4A.xlsx]

## Sheet: Sheet1
ID	logFC	AveExpr	t	P.Value	adj.P.Val	B
IGF2BP3	2.91746	2.16387	33.0233	8.30021e-128	4.58736e-123	280.014
TTK	1.46727	2.59046	17.8459	1.70211e-55	4.70362e-51	115.441
KIF4A	1.58131	3.17888	17.5978	2.56124e-54	4.60089e-50	112.756
NCAPH	1.47749	3.27168	17.5737	3.32988e-54	4.60089e-50	112.496
CIP2A	1.23019	2.44613	17.3671	3.15847e-53	3.49125e-49	110.267
KIF23	1.43419	3.35729	17.2693	9.13894e-53	8.41818e-49	109.215
TPX2	1.7707	4.74381	17.061	8.74258e-52	6.90264e-48	106.978
CKAP2L	1.31159	2.43013	16.8418	9.34446e-51	6.45562e-47	104.632
KIF2C	1.57008	3.88334	16.737	2.89137e-50	1.77556e-46	103.513
CLSPN	1.23194	1.99254	16.6374	8.44744e-50	4.66873e-46	102.451
RAD51AP1	1.29156	3.21222	16.625	9.65181e-50	4.84942e-46	102.319
POLQ	0.944525	1.27247	16.545	2.27906e-49	1.04966e-45	101.468
MCM2	1.28383	4.93543	16.5259	2.79907e-49	1.18999e-45	101.264
TICRR	0.970726	1.4413	16.5013	3.64257e-49	1.43798e-45	101.003
FOXM1	1.63116	4.17477	16.4569	5.86834e-49	2.16221e-45	100.531
ESPL1	1.32387	2.36809	16.3903	1.19683e-48	4.13414e-45	99.8252
PRR11	1.47573	3.85545	16.3719	1.45732e-48	4.73783e-45	99.6302
AC099850.3	1.50379	3.53751	16.3054	2.97043e-48	9.12054e-45	98.9249
DEPDC1	1.34438	2.20739	16.2901	3.49594e-48	9.78056e-45	98.7636
CHEK1	1.1807	3.16307	16.2882	3.56949e-48	9.78056e-45	98.743
GTSE1	1.31676	2.93528	16.2826	3.7879e-48	9.78056e-45	98.6841
BUB1	1.42717	3.74135	16.28	3.89325e-48	9.78056e-45	98.657
RAD54L	1.22807	2.28267	16.2741	4.14787e-48	9.96715e-45	98.5942
AUNIP	1.06674	1.82059	16.2075	8.45143e-48	1.94622e-44	97.8893
BRCA1	1.09101	2.52866	16.1514	1.5367e-47	3.3972e-44	97.2972
TOP2A	1.6565	5.21326	16.1022	2.59419e-47	5.51445e-44	96.7785
KIF11	1.27048	3.52141	16.0667	3.78947e-47	7.75691e-44	96.4032
ORC1	1.1903	2.43435	16.0581	4.14834e-47	8.06076e-44	96.3136
BUB1B	1.35186	3.09247	16.0563	4.22961e-47	8.06076e-44	96.2944
EXO1	1.32817	2.56795	16.0222	6.07765e-47	1.11966e-43	95.9354
CDCA8	1.34298	3.99254	16.0099	6.92828e-47	1.2352e-43	95.8057
TIMELESS	1.04426	4.33676	15.9985	7.82063e-47	1.35072e-43	95.6857
CDC6	1.40043	3.20747	15.9926	8.33235e-47	1.39549e-43	95.6229
ANLN	1.64931	4.08968	15.8734	2.95036e-46	4.7959e-43	94.3707
STIL	1.03182	2.61589	15.8703	3.05054e-46	4.81707e-43	94.3376
DDIAS	1.10013	2.19835	15.8585	3.45701e-46	5.30728e-43	94.2138
KIFC1	1.44701	4.17783	15.8224	5.06798e-46	7.57019e-43	93.8349
NCAPG2	1.11651	3.69224	15.7737	8.47984e-46	1.23333e-42	93.3251
NCAPG	1.35284	2.76292	15.7464	1.13271e-45	1.6052e-42	93.0384
KIF18B	1.42982	2.69904	15.7438	1.16355e-45	1.60768e-42	93.0118
RACGAP1	1.15666	4.51502	15.7146	1.58383e-45	2.135e-42	92.7064
CDCA5	1.45859	4.0731	15.6826	2.22072e-45	2.92226e-42	92.3717
SGO1	1.13408	2.14153	15.6721	2.48185e-45	3.18993e-42	92.2616
KNL1	0.9509	1.69678	15.6027	5.16376e-45	6.48616e-42	91.536
DLGAP5	1.48039	3.42232	15.5745	6.94834e-45	8.5338e-42	91.2421
KIF15	1.08552	2.11063	15.5709	7.21691e-45	8.67097e-42	91.2045
WDHD1	1.04007	2.71263	15.4894	1.70236e-44	2.00183e-41	90.3547
MTFR2	1.09191	2.38968	15.4443	2.7319e-44	3.14555e-41	89.8863
FANCI	1.07325	3.83007	15.4376	2.93197e-44	3.30702e-41	89.8163
FAM72B	0.750359	0.952107	15.411	3.87529e-44	4.28359e-41	89.5401
CENPA	1.47952	3.08587	15.4054	4.11077e-44	4.45478e-41	89.4816
CENPO	0.816291	2.91638	15.3429	7.91636e-44	8.41388e-41	88.8327
CCNA2	1.36875	3.81351	15.3403	8.1417e-44	8.4901e-41	88.8049
SPAG5	1.31954	3.96536	15.3352	8.58212e-44	8.78364e-41	88.7527
CENPE	1.0762	1.92799	15.2702	1.69641e-43	1.70467e-40	88.078
ERCC6L	0.934712	1.66338	15.2646	1.7977e-43	1.7742e-40	88.0205
TOPBP1	0.871712	4.21808	15.2093	3.20422e-43	3.10686e-40	87.4482
HJURP	1.45485	3.25739	15.1923	3.8291e-43	3.64874e-40	87.2718
INCENP	0.993601	3.80594	15.1879	4.00722e-43	3.75375e-40	87.2268
DEPDC1B	1.30602	2.70209	15.1844	4.15883e-43	3.83084e-40	87.19
RFC4	1.06208	4.7664	15.1794	4.3797e-43	3.96815e-40	87.1388
NCAPD2	0.99161	5.09851	15.1656	5.05632e-43	4.5073e-40	86.9965
PRC1	1.23876	4.04754	15.163	5.19897e-43	4.5609e-40	86.969
PLK1	1.29976	3.67123	15.155	5.64997e-43	4.8791e-40	86.8866
MKI67	1.44565	3.5595	15.1403	6.5889e-43	5.60239e-40	86.7344
RRM2	1.5031	4.70693	15.0928	1.08074e-42	9.05006e-40	86.2444
CENPI	1.06529	2.07546	15.0806	1.22708e-42	1.01221e-39	86.1186
MYBL2	1.84668	4.89049	14.9979	2.90088e-42	2.35774e-39	85.2667
NDC80	1.35795	3.42891	14.9716	3.81253e-42	3.05378e-39	84.9961
ZWINT	1.21789	5.01502	14.9423	5.16818e-42	4.0805e-39	84.6948
PLK4	1.0289	2.50672	14.9219	6.38519e-42	4.90649e-39	84.4855
SASS6	0.780576	2.38181	14.9218	6.3919e-42	4.90649e-39	84.4844
CDC45	1.33523	3.34082	14.8915	8.75956e-42	6.63182e-39	84.1724
FAM83D	1.35395	3.57103	14.8666	1.13331e-41	8.46427e-39	83.9174
XRCC2	1.01578	1.95174	14.8396	1.4993e-41	1.09543e-38	83.6403
SGO2	0.977833	2.60591	14.8391	1.50635e-41	1.09543e-38	83.6356
HASPIN	0.855256	1.59144	14.7998	2.26165e-41	1.62333e-38	83.2332
FBXO5	0.893979	3.08849	14.785	2.6356e-41	1.86749e-38	83.0817
KIF14	1.09234	1.85167	14.7648	3.24818e-41	2.27241e-38	82.8748
ARHGAP11A	1.12378	2.76507	14.7314	4.58775e-41	3.16945e-38	82.5329
IGF2BP2	1.63249	3.63939	14.6764	8.0873e-41	5.51814e-38	81.9717
CDCA3	1.21108	3.04126	14.6582	9.75868e-41	6.56183e-38	81.7857
MCM8	0.866595	2.57597	14.6573	9.85437e-41	6.56183e-38	81.776
ZWILCH	0.747722	3.31801	14.5736	2.33071e-40	1.5335e-37	80.9237
CDC20	1.52913	5.08987	14.5569	2.76732e-40	1.79935e-37	80.7537
MCM10	1.21655	2.21258	14.5416	3.23828e-40	2.08108e-37	80.5981
CCNB2	1.28229	3.97235	14.5252	3.83213e-40	2.43441e-37	80.4314
NEK2	1.43293	3.76637	14.5238	3.89055e-40	2.44344e-37	80.4164
OIP5	1.07095	2.32797	14.4824	5.9467e-40	3.65905e-37	79.9964
RFC5	0.769323	4.1177	14.4822	5.95851e-40	3.65905e-37	79.9944
ASPM	1.18765	2.22324	14.4806	6.05814e-40	3.67935e-37	79.978
BLM	0.8807	2.16427	14.4783	6.19927e-40	3.72414e-37	79.9552
SPC25	1.12787	2.9696	14.4491	8.3666e-40	4.9721e-37	79.6584
TROAP	1.42732	3.25285	14.4364	9.53238e-40	5.60463e-37	79.5292
UNG	0.751675	5.36143	14.3962	1.43759e-39	8.36344e-37	79.1225
AURKB	1.45642	4.3238	14.3933	1.48043e-39	8.52296e-37	79.0934
CDC25A	0.964423	1.93834	14.3832	1.64223e-39	9.35697e-37	78.9907
MELK	1.44115	3.55369	14.3685	1.909e-39	1.0766e-36	78.8417
CDK2	0.756902	4.9123	14.3551	2.18971e-39	1.22243e-36	78.7059
KIF20B	0.879071	2.55189	14.3364	2.64971e-39	1.46444e-36	78.5171
PIMREG	1.30025	2.76819	14.3332	2.73866e-39	1.49862e-36	78.4844
DIAPH3	0.987712	2.06311	14.3302	2.82298e-39	1.52961e-36	78.4544
CEP55	1.36933	4.05794	14.3093	3.4942e-39	1.87493e-36	78.2433
SKA3	1.11367	2.48766	14.2927	4.13842e-39	2.19925e-36	78.0757
MCM4	1.14153	5.44333	14.2874	4.36951e-39	2.29995e-36	78.022
E2F7	0.983348	1.2752	14.2742	4.99976e-39	2.60686e-36	77.8886
GINS4	1.04451	2.18485	14.2651	5.48228e-39	2.83173e-36	77.7974
NDC1	0.779325	4.02475	14.2589	5.84314e-39	2.99017e-36	77.7343
NUSAP1	1.18389	4.64951	14.2267	8.1087e-39	4.11148e-36	77.4099
MCM6	0.956252	5.00645	14.1777	1.33557e-38	6.66574e-36	76.9159
KPNA2	1.13757	6.45069	14.1774	1.33874e-38	6.66574e-36	76.9136
DTL	1.06603	3.01176	14.1614	1.575e-38	7.77207e-36	76.7527
TMPO	0.855403	5.79993	14.1378	2.00184e-38	9.79096e-36	76.5153
DSCC1	1.05363	2.87548	14.1349	2.06211e-38	9.99724e-36	76.4859
RAD51	1.01038	2.71176	14.1326	2.11172e-38	1.01488e-35	76.4624
SKA1	1.14638	2.23228	14.1209	2.37713e-38	1.13258e-35	76.3452
FANCB	0.590355	0.98168	14.1016	2.8908e-38	1.36554e-35	76.1515
PARPBP	0.9618	2.41331	14.0999	2.94286e-38	1.37835e-35	76.1339
LMNB1	1.0812	4.79688	14.0955	3.07465e-38	1.42798e-35	76.0905
NEMP1	0.838084	3.65914	14.0845	3.43819e-38	1.58352e-35	75.9799
KIF18A	0.907669	2.37029	14.0519	4.78371e-38	2.18501e-35	75.653
CTSV	1.39987	1.97438	14.0226	6.43509e-38	2.9152e-35	75.3594
MMS22L	0.704553	2.05262	14.0065	7.57592e-38	3.40411e-35	75.1979
CENPF	1.34294	3.34157	13.9724	1.06951e-37	4.76689e-35	74.8566
CDC25C	1.07806	2.32124	13.958	1.2367e-37	5.4594e-35	74.7128
TRIP13	1.38189	3.90853	13.9574	1.24463e-37	5.4594e-35	74.7065
ECT2	1.1372	4.58835	13.9351	1.55847e-37	6.78216e-35	74.4839
ESCO2	0.925147	1.8778	13.9313	1.61929e-37	6.99179e-35	74.446
SPDL1	0.774884	3.44847	13.922	1.7792e-37	7.62272e-35	74.3528
C1orf112	0.714559	2.54118	13.9125	1.95664e-37	8.31843e-35	74.2587
SELENOI	0.832661	4.00853	13.8517	3.61039e-37	1.5232e-34	73.6524
GINS1	1.15973	3.32834	13.8343	4.30254e-37	1.80146e-34	73.4788
RBL1	0.755817	2.68048	13.8324	4.38616e-37	1.82266e-34	73.4597
E2F8	1.04296	2.44408	13.8136	5.30144e-37	2.18657e-34	73.2721
SHCBP1	1.03807	2.88245	13.7556	9.48506e-37	3.88311e-34	72.6964
EME1	0.994605	2.23139	13.7322	1.19935e-36	4.87394e-34	72.4641
KNTC1	0.961709	3.2821	13.705	1.57626e-36	6.35889e-34	72.1937
AURKA	1.25657	4.32849	13.6569	2.54968e-36	1.02113e-33	71.7177
RSRC1	0.63605	4.45599	13.6499	2.73587e-36	1.08781e-33	71.6479
SENP1	0.600738	3.4879	13.6485	2.77541e-36	1.09565e-33	71.6337
FEN1	0.903575	4.99176	13.608	4.15976e-36	1.63051e-33	71.2333
HELLS	0.989689	2.86774	13.6027	4.38514e-36	1.70674e-33	71.181
CDCA2	1.01754	2.03827	13.6018	4.42381e-36	1.70975e-33	71.1724
NUP205	0.74032	4.66816	13.5894	5.00882e-36	1.92241e-33	71.0494
KIF20A	1.1643	3.65923	13.5609	6.65404e-36	2.53625e-33	70.7684
DENR	0.577955	5.97127	13.5439	7.88388e-36	2.98443e-33	70.6005
PSMD2	0.693518	7.24691	13.5335	8.74703e-36	3.28865e-33	70.4977
UHRF1	1.15002	2.98286	13.524	9.60635e-36	3.58732e-33	70.405
HDAC2	0.658314	4.51817	13.4673	1.68994e-35	6.26843e-33	69.846
ATAD5	0.735799	1.86547	13.3978	3.36943e-35	1.24148e-32	69.1631
PRIM1	0.904909	3.77556	13.3927	3.54244e-35	1.29658e-32	69.1136
MAD2L1	1.10253	2.93895	13.3904	3.62473e-35	1.31797e-32	69.0909
BIRC5	1.46491	4.69069	13.3521	5.29595e-35	1.91305e-32	68.7157
BORA	0.713512	2.29539	13.328	6.7258e-35	2.41378e-32	68.4792
IGF2BP1	1.45683	0.812643	13.3162	7.55979e-35	2.69558e-32	68.3635
TACC3	0.970524	5.28109	13.3116	7.90841e-35	2.79486e-32	68.3189
ATAD2	1.0464	4.1905	13.3112	7.93937e-35	2.79486e-32	68.315
FAM72A	0.605689	0.998605	13.2851	1.02746e-34	3.59404e-32	68.0599
TRAIP	0.766025	2.71637	13.2787	1.09414e-34	3.8032e-32	67.9977
FBXO45	0.723116	3.32169	13.2667	1.23277e-34	4.25829e-32	67.8796
NCAPD3	0.808056	3.82641	13.2555	1.3765e-34	4.72525e-32	67.7705
CENPW	1.13926	4.22008	13.1993	2.39601e-34	8.17426e-32	67.2221
GMPS	0.688503	4.23897	13.1976	2.43512e-34	8.2567e-32	67.2061
PSRC1	0.911407	3.22977	13.1838	2.7886e-34	9.39759e-32	67.0719
SMC2	0.802909	3.40558	13.1633	3.41283e-34	1.14315e-31	66.8721
GPR19	0.748847	1.21915	13.137	4.42175e-34	1.47031e-31	66.6158
CCNB1	1.19916	5.15706	13.1365	4.44276e-34	1.47031e-31	66.6111
TUBA1B	0.808146	7.33049	13.1215	5.14569e-34	1.69281e-31	66.4658
MTBP	0.78306	2.28033	13.1203	5.20582e-34	1.70246e-31	66.4543
LSG1	0.655386	4.94472	13.1004	6.33029e-34	2.05802e-31	66.2608
BRIP1	0.864305	1.85491	13.0988	6.43191e-34	2.07882e-31	66.2451
C17orf53	0.998861	2.5168	13.0524	1.01354e-33	3.25676e-31	65.7951
TDG	0.680172	4.18089	13.0317	1.24155e-33	3.96637e-31	65.5944
HMGA1	1.1618	7.82668	13.0266	1.30518e-33	4.14568e-31	65.5449
MCM7	0.895617	6.38147	13.0125	1.49831e-33	4.73193e-31	65.4084
CDC7	0.916336	2.90892	13.0051	1.60968e-33	5.05477e-31	65.3375
MSH6	0.694492	4.44671	12.9978	1.72906e-33	5.39895e-31	65.2667
ORC6	1.03004	3.19915	12.9865	1.93128e-33	5.9965e-31	65.1573
TTF2	0.575193	2.58542	12.9801	2.05521e-33	6.34567e-31	65.0957
TYMS	1.02786	4.86926	12.9761	2.13902e-33	6.56773e-31	65.0562
C16orf89	-2.62596	6.64533	-12.9699	2.27244e-33	6.90801e-31	64.9963
OPA1	0.657066	4.56936	12.9697	2.27484e-33	6.90801e-31	64.9953
SLC25A13	0.703466	4.73405	12.9661	2.35755e-33	7.12007e-31	64.96
E2F2	0.858896	1.91851	12.9649	2.38472e-33	7.16298e-31	64.9486
CDK1	1.2435	5.02496	12.947	2.84069e-33	8.48645e-31	64.7755
CDKN3	1.29923	3.96141	12.9344	3.21241e-33	9.54535e-31	64.6539
SKP2	0.939639	3.56841	12.9328	3.26395e-33	9.64663e-31	64.6381
ATP13A3	0.821341	5.07946	12.9068	4.20149e-33	1.23515e-30	64.3883
RFC3	0.811262	3.77169	12.8926	4.82649e-33	1.41138e-30	64.2511
UBE2C	1.66747	5.97012	12.89	4.9496e-33	1.43976e-30	64.2262
FAAP24	0.724991	2.49925	12.8793	5.49269e-33	1.58937e-30	64.1232
NUF2	1.29804	3.59484	12.8624	6.47808e-33	1.86474e-30	63.96
MEST	0.888492	5.93849	12.8217	9.61677e-33	2.75388e-30	63.5692
VTA1	0.54141	3.83307	12.8144	1.03251e-32	2.94147e-30	63.4989
ADAM17	0.754797	4.42634	12.7853	1.36936e-32	3.88111e-30	63.2196
NAA50	0.615626	5.56108	12.7843	1.38259e-32	3.89863e-30	63.21
IMMT	0.480624	6.05618	12.7656	1.65666e-32	4.64773e-30	63.0312
GINS3	0.719228	2.57035	12.7624	1.70883e-32	4.76988e-30	63.0005
HMMR	1.13842	3.28937	12.7431	2.06169e-32	5.72591e-30	62.8148
CENPU	1.0714	4.02847	12.7329	2.27376e-32	6.28332e-30	62.718
FANCD2	0.723407	2.93418	12.7156	2.68764e-32	7.39007e-30	62.5525
CSE1L	0.709125	5.92556	12.7033	3.0276e-32	8.28365e-30	62.4347
TUBA1C	0.774268	6.54725	12.6632	4.46087e-32	1.2145e-29	62.0514
SFTA1P	-2.1073	4.75969	-12.6599	4.60469e-32	1.24751e-29	62.02
CENPN	0.830036	3.28636	12.6252	6.43331e-32	1.73442e-29	61.6892
MSH2	0.726166	4.66607	12.5426	1.42497e-31	3.82306e-29	60.9027
PSMC3IP	0.767128	2.93111	12.5393	1.47032e-31	3.92567e-29	60.8717
SLC2A1	1.51745	6.19405	12.536	1.51821e-31	4.03407e-29	60.84
BRCA2	0.593017	1.35563	12.5233	1.7146e-31	4.5341e-29	60.7197
DNA2	0.83294	2.42376	12.5166	1.82875e-31	4.81293e-29	60.6559
POC1A	0.802895	3.48467	12.5107	1.93415e-31	5.06618e-29	60.6005
ZNF367	0.805719	2.20019	12.4969	2.20804e-31	5.75632e-29	60.4695
FAM111B	1.08259	2.8997	12.4956	2.23595e-31	5.79803e-29	60.4571
CCNE1	1.2025	3.04081	12.4952	2.24502e-31	5.79803e-29	60.4531
CASTOR2	0.70954	1.84115	12.4716	2.81464e-31	7.23532e-29	60.2295
KPNA4	0.535059	4.67286	12.4553	3.29075e-31	8.42006e-29	60.0749
MARS	0.609088	6.21577	12.4362	3.95016e-31	1.00607e-28	59.8943
DBF4	0.736645	3.11229	12.4274	4.29417e-31	1.08867e-28	59.8117
LMNB2	0.862084	5.17315	12.4053	5.30573e-31	1.33898e-28	59.6025
WDR76	0.78686	2.7426	12.3906	6.10139e-31	1.53278e-28	59.4643
POLE	0.780789	3.64622	12.3639	7.87457e-31	1.96928e-28	59.2121
C18orf54	0.619692	1.43204	12.3421	9.69613e-31	2.4139e-28	59.0063
DSN1	0.714707	4.46008	12.3391	9.96971e-31	2.47088e-28	58.9788
VRK1	0.703789	4.12216	12.3284	1.10406e-30	2.72407e-28	58.8779
C5orf34	0.785855	2.10943	12.3213	1.18095e-30	2.90084e-28	58.8113
CCNF	0.837137	3.41147	12.3156	1.2474e-30	3.05051e-28	58.7572
TCF19	0.86704	4.08717	12.3025	1.41251e-30	3.43907e-28	58.6342
WBP11	0.562693	5.47503	12.3013	1.42873e-30	3.4633e-28	58.6229
YEATS2	0.730121	4.11437	12.2932	1.54367e-30	3.72558e-28	58.5464
ASF1B	1.01059	4.26923	12.2833	1.6965e-30	4.07661e-28	58.4531
GAS2L3	0.797478	2.48632	12.2474	2.38334e-30	5.70227e-28	58.1169
CDT1	1.08329	3.42059	12.2457	2.42222e-30	5.77032e-28	58.1009
CKAP2	0.796051	4.03498	12.243	2.48672e-30	5.89855e-28	58.075
ACTL6A	0.659259	6.11558	12.2089	3.43542e-30	8.11406e-28	57.7554
EFTUD2	0.505066	5.938	12.178	4.60027e-30	1.0819e-27	57.4667
DBF4B	0.755404	2.98898	12.1609	5.40907e-30	1.26634e-27	57.3066
AC091133.4	0.709826	0.433196	12.1605	5.4303e-30	1.26634e-27	57.3027
PKMYT1	1.10161	3.41781	12.1497	6.01413e-30	1.39659e-27	57.2017
SENP2	0.59205	4.2235	12.1394	6.62799e-30	1.5327e-27	57.1056
PSMD11	0.6144	6.1435	12.1377	6.73245e-30	1.55037e-27	57.0902
WDR62	0.992867	2.36006	12.1156	8.29379e-30	1.902e-27	56.884
NRAS	0.649587	5.34931	12.0965	9.92683e-30	2.26709e-27	56.7063
RAD54B	0.584614	1.63838	12.0586	1.41858e-29	3.22641e-27	56.3533
CENPK	0.966855	3.11434	12.057	1.44011e-29	3.26196e-27	56.3384
DIP2B	0.661148	3.9643	12.0276	1.89856e-29	4.28284e-27	56.0652
MTHFD2	0.902696	5.29042	11.9766	3.06589e-29	6.88804e-27	55.5914
NEDD1	0.588662	3.77832	11.973	3.17105e-29	7.09544e-27	55.5581
TMTC3	0.649671	3.45375	11.969	3.29207e-29	7.32333e-27	55.521
ASAP1	0.794122	4.21344	11.9687	3.29939e-29	7.32333e-27	55.5188
DHX37	0.62304	3.98271	11.967	3.353e-29	7.41254e-27	55.5029
POFUT1	0.580131	5.05704	11.9195	5.23218e-29	1.15208e-26	55.063
SFTPB	-2.80918	10.8996	-11.9183	5.28825e-29	1.15981e-26	55.0525
EMC1	0.592208	4.89839	11.9136	5.52676e-29	1.20732e-26	55.0089
RECQL	0.798508	3.91094	11.8989	6.34085e-29	1.37971e-26	54.873
AL023775.1	0.108604	0.0676676	11.887	7.08452e-29	1.53548e-26	54.7634
DNAJC9	0.564799	3.78277	11.8855	7.1856e-29	1.5513e-26	54.7494
CHAF1B	0.760171	2.87823	11.8818	7.43732e-29	1.5994e-26	54.7154
PSME4	0.55899	4.99524	11.8605	9.06939e-29	1.94282e-26	54.5193
CMAS	0.697166	5.58394	11.8513	9.8836e-29	2.10906e-26	54.4343
KPNA1	0.494201	4.07238	11.8443	1.05472e-28	2.24202e-26	54.3701
AC112777.1	0.608311	0.949988	11.8365	1.13469e-28	2.40275e-26	54.2978
EZH2	0.905999	3.66292	11.8333	1.16908e-28	2.46614e-26	54.2683
TARS	0.705854	5.74746	11.8127	1.41624e-28	2.96919e-26	54.0787
IQGAP3	1.09442	3.42686	11.8125	1.4183e-28	2.96919e-26	54.0773
NUP107	0.666437	4.05447	11.7734	2.03979e-28	4.25417e-26	53.7181
GEN1	0.577378	2.08963	11.7341	2.93746e-28	6.1033e-26	53.3577
PRIM2	0.614768	3.89269	11.7112	3.63102e-28	7.51608e-26	53.1482
MAPK6	0.69346	4.55913	11.707	3.77668e-28	7.78841e-26	53.1093
KPNB1	0.592385	6.67735	11.6832	4.70533e-28	9.66744e-26	52.892
DNMT3B	0.886688	1.98872	11.6689	5.37121e-28	1.09947e-25	52.7612
B3GNT5	0.955316	4.18877	11.6625	5.70002e-28	1.16247e-25	52.7025
TTI1	0.552699	4.43283	11.6593	5.87121e-28	1.19298e-25	52.6732
STRAP	0.644068	7.04016	11.642	6.88982e-28	1.39482e-25	52.5151
MIS18A	0.679817	4.25109	11.6392	7.06791e-28	1.42565e-25	52.4899
POLE2	0.872212	3.00424	11.6301	7.68938e-28	1.54537e-25	52.4066
FIGNL1	0.769728	3.48044	11.6219	8.28904e-28	1.65985e-25	52.3324
HMGA2	1.60277	1.23429	11.5904	1.10783e-27	2.21038e-25	52.0457
HAT1	0.499222	4.70222	11.5818	1.19931e-27	2.38429e-25	51.9673
POLA2	0.589336	3.8356	11.5784	1.23774e-27	2.45188e-25	51.9362
PFN2	1.35608	6.12477	11.5745	1.28272e-27	2.5319e-25	51.9009
TWF1	0.664585	5.52245	11.5679	1.36312e-27	2.68103e-25	51.8408
NAPSA	-2.42584	8.94917	-11.563	1.42541e-27	2.7936e-25	51.7967
CCT6A	0.687375	7.48135	11.5536	1.55367e-27	3.03421e-25	51.7115
SLC22A31	-2.01917	6.12652	-11.5324	1.88834e-27	3.67482e-25	51.5187
CHAF1A	0.720072	3.71094	11.5309	1.91465e-27	3.71294e-25	51.5051
KNSTRN	0.773197	4.19168	11.5221	2.07639e-27	4.01252e-25	51.4249
MCM3	0.696761	6.12752	11.5156	2.20265e-27	4.24168e-25	51.3666
TUBB	0.694235	8.97774	11.5038	2.45541e-27	4.71199e-25	51.2593
MASTL	0.64061	3.42898	11.5031	2.47076e-27	4.72505e-25	51.2531
C6orf120	0.590323	4.26843	11.4997	2.54928e-27	4.85839e-25	51.2222
TBC1D31	0.678252	2.70197	11.4972	2.60735e-27	4.952e-25	51.1999
FANCG	0.63972	3.99902	11.4909	2.76189e-27	5.22755e-25	51.143
PGAM5	0.617531	5.42294	11.468	3.40638e-27	6.42538e-25	50.9358
KIF3C	1.02478	2.98257	11.465	3.50344e-27	6.58599e-25	50.908
MAPRE1	0.486621	6.96273	11.463	3.56599e-27	6.68085e-25	50.8905
NUP155	0.743525	3.96339	11.4603	3.65686e-27	6.82795e-25	50.8657
DHX36	0.539456	4.33259	11.4574	3.75546e-27	6.98845e-25	50.8394
SCGB3A2	-3.11442	7.44577	-11.4389	4.44491e-27	8.24366e-25	50.6729
CAD	0.747344	4.46295	11.4298	4.83031e-27	8.92848e-25	50.5907
TEDC2	0.858634	2.7893	11.4166	5.44795e-27	1.00366e-24	50.4718
ZW10	0.534606	4.03541	11.4098	5.80022e-27	1.06501e-24	50.4099
VRK2	0.541237	4.22725	11.389	7.00949e-27	1.28278e-24	50.2228
DIABLO	0.451862	3.29382	11.3831	7.40036e-27	1.3473e-24	50.1692
AGPS	0.529405	4.22915	11.3829	7.41077e-27	1.3473e-24	50.1678
TCP1	0.5429	6.99101	11.3772	7.80508e-27	1.41433e-24	50.1166
VANGL1	0.634195	3.20942	11.3741	8.03e-27	1.45033e-24	50.0885
DNAJB11	0.528308	5.60958	11.3581	9.2847e-27	1.67149e-24	49.9451
FAM72D	0.47009	0.654103	11.3487	1.01199e-26	1.81592e-24	49.86
PAK2	0.561071	5.429	11.3481	1.01742e-26	1.81977e-24	49.8547
SMIM13	0.569533	3.16264	11.3376	1.1195e-26	1.99588e-24	49.7602
PSMD1	0.531818	6.30536	11.3314	1.18389e-26	2.10389e-24	49.705
RNASEH1	0.508903	4.29615	11.3279	1.22263e-26	2.16577e-24	49.6732
XPO5	0.630926	4.75222	11.3248	1.25759e-26	2.22058e-24	49.6453
WDR43	0.57949	5.05165	11.3219	1.29127e-26	2.2728e-24	49.6192
CDCA4	0.777299	4.12689	11.3047	1.5086e-26	2.6469e-24	49.4655
CALU	0.744751	7.16577	11.3037	1.5223e-26	2.66248e-24	49.4566
TFG	0.519546	6.43762	11.2922	1.68959e-26	2.94575e-24	49.3536
SRSF9	0.465207	6.78911	11.2812	1.86827e-26	3.24704e-24	49.2543
CKAP5	0.666911	5.09893	11.2744	1.98608e-26	3.44096e-24	49.1939
FANCA	0.748976	2.84949	11.2737	1.99936e-26	3.45314e-24	49.1873
GMNN	0.748434	5.00665	11.2575	2.31447e-26	3.98493e-24	49.0427
HLTF	0.750399	4.36906	11.257	2.32523e-26	3.99103e-24	49.0381
SSX2IP	0.719053	2.94923	11.2523	2.42741e-26	4.15349e-24	48.9956
NUP37	0.540261	4.29558	11.2499	2.47985e-26	4.23014e-24	48.9745
CENPH	0.753442	3.79464	11.2435	2.62777e-26	4.46867e-24	48.9173
CGAS	0.720075	3.28205	11.2405	2.69914e-26	4.57595e-24	48.8908
DKC1	0.554331	5.84185	11.2375	2.77488e-26	4.68997e-24	48.8635
BRI3BP	0.65817	3.52292	11.2204	3.23725e-26	5.45477e-24	48.7112
TBCCD1	0.528122	3.24821	11.2188	3.28616e-26	5.52034e-24	48.6964
R3HDM1	0.519883	4.10409	11.1986	3.94058e-26	6.59964e-24	48.517
RPAP3	0.468039	4.1031	11.1777	4.76004e-26	7.94797e-24	48.3304
GINS2	0.969816	3.21971	11.172	5.01289e-26	8.34495e-24	48.2793
MTIF2	0.447898	5.11513	11.1441	6.44012e-26	1.06887e-23	48.0318
SSB	0.466385	6.52173	11.1429	6.51108e-26	1.07741e-23	48.021
RTCA	0.464235	4.94654	11.1413	6.60618e-26	1.08988e-23	48.0066
NSD2	0.709328	4.56317	11.1402	6.67114e-26	1.09732e-23	47.997
MCM5	0.654446	4.85828	11.1392	6.73522e-26	1.10458e-23	47.9875
INTS13	0.608116	4.306	11.1326	7.14575e-26	1.16638e-23	47.9291
PPM1G	0.484128	6.49682	11.1325	7.15425e-26	1.16638e-23	47.9279
NPC2	-1.08911	9.5392	-11.1311	7.23908e-26	1.17673e-23	47.9163
AC091057.1	0.611451	1.4994	11.128	7.44368e-26	1.20644e-23	47.8887
UBA2	0.575295	5.94725	11.1083	8.89263e-26	1.43707e-23	47.7131
SPATS2	0.563557	4.59211	11.0834	1.1114e-25	1.7908e-23	47.4928
CCT5	0.698947	7.13422	11.074	1.20961e-25	1.9434e-23	47.4092
SMC1A	0.675506	4.70373	11.0645	1.31702e-25	2.10983e-23	47.3252
E2F1	0.982021	4.19118	11.0632	1.33265e-25	2.12869e-23	47.3135
SUZ12	0.585791	4.79144	11.0617	1.35066e-25	2.15125e-23	47.3003
YWHAG	0.599235	7.19751	11.0613	1.35458e-25	2.15129e-23	47.2974
WDR53	0.541779	3.69722	11.0588	1.38552e-25	2.19412e-23	47.2751
GFM1	0.520303	5.05603	11.0475	1.53286e-25	2.42052e-23	47.1753
C12orf43	0.345185	3.15091	11.0337	1.73451e-25	2.73113e-23	47.0532
AC012073.1	0.621642	1.8032	11.0314	1.77163e-25	2.78167e-23	47.0323
PCLAF	0.97727	3.9935	11.0283	1.82145e-25	2.85179e-23	47.0049
RANBP1	0.597181	5.99695	11.0257	1.86398e-25	2.91013e-23	46.9821
XPO1	0.503038	6.01008	11.0252	1.87164e-25	2.91386e-23	46.9781
EHBP1	0.628362	4.093	11.0228	1.91332e-25	2.97037e-23	46.9563
BARD1	0.618469	2.71923	11.021	1.9431e-25	3.00815e-23	46.9411
NAA25	0.564398	3.66815	11.0131	2.0863e-25	3.22083e-23	46.8708
XPOT	0.643075	5.23096	11.0098	2.14749e-25	3.30606e-23	46.8423
CYP4B1	-2.24017	5.0779	-11.0008	2.32906e-25	3.57562e-23	46.7621
PRKDC	0.816234	5.18354	10.988	2.61117e-25	3.99763e-23	46.6492
ERLIN1	0.555746	4.44571	10.983	2.72851e-25	4.16573e-23	46.6058
PBK	1.15851	3.0774	10.9695	3.07846e-25	4.68707e-23	46.4866
ANAPC1	0.543084	2.72908	10.9615	3.30519e-25	5.01844e-23	46.4165
ALG10	0.552222	2.02653	10.9609	3.32408e-25	5.03329e-23	46.4108
ZNF724	0.592192	1.06431	10.9569	3.44508e-25	5.20226e-23	46.3755
DVL3	0.57664	5.48947	10.9549	3.50707e-25	5.28144e-23	46.3579
FAM136A	0.477509	5.56501	10.9469	3.76441e-25	5.65357e-23	46.288
SUV39H1	0.57793	3.21779	10.9419	3.93573e-25	5.89485e-23	46.244
CENPL	0.622118	3.16879	10.9296	4.39404e-25	6.56351e-23	46.1353
ENTPD7	0.690673	3.40013	10.9244	4.60185e-25	6.85539e-23	46.0896
RRM1	0.609608	5.53041	10.9233	4.64675e-25	6.90367e-23	46.08
U2SURP	0.536644	5.01515	10.9158	4.964e-25	7.35524e-23	46.0148
NOL10	0.444682	4.61412	10.911	5.18218e-25	7.65799e-23	45.9723
GSK3B	0.529761	4.2868	10.8995	5.73895e-25	8.45814e-23	45.8716
MRPL47	0.536615	5.67726	10.894	6.02441e-25	8.85524e-23	45.8236
PEBP4	-2.09228	4.14423	-10.8507	8.85218e-25	1.29772e-22	45.4436
RAN	0.578111	7.67392	10.8398	9.74814e-25	1.42529e-22	45.3484
DCUN1D1	0.519625	3.53459	10.8361	1.00664e-24	1.46794e-22	45.3167
SMC3	0.618957	5.12207	10.833	1.03536e-24	1.50585e-22	45.2889
ACLY	0.603754	6.60523	10.8296	1.06697e-24	1.54774e-22	45.2592
SMC4	0.825168	4.42392	10.8127	1.23824e-24	1.7915e-22	45.1123
USP1	0.590444	4.86864	10.8085	1.28516e-24	1.85452e-22	45.0755
RFC2	0.566616	5.45833	10.8038	1.34017e-24	1.92887e-22	45.0342
ZNF286A	0.466352	1.48228	10.7957	1.439e-24	2.06572e-22	44.9639
RNF34	0.423401	5.16862	10.7925	1.48095e-24	2.12045e-22	44.9355
PCNA	0.691857	7.13346	10.7792	1.66494e-24	2.37654e-22	44.8199
GTF3C2	0.437714	5.39332	10.779	1.66841e-24	2.37654e-22	44.8179
MICAL3	0.732423	2.0106	10.775	1.72804e-24	2.45515e-22	44.7832
CFAP221	-1.35686	3.01984	-10.7738	1.74645e-24	2.47494e-22	44.7727
PPAT	0.678471	3.60855	10.7724	1.76808e-24	2.49919e-22	44.7606
YKT6	0.542147	6.70822	10.7652	1.88313e-24	2.65502e-22	44.6983
UBE2S	0.933584	3.94684	10.7604	1.96559e-24	2.76305e-22	44.656
CKS1B	0.82119	5.66241	10.7601	1.96975e-24	2.76305e-22	44.6539
HOPX	-1.681	7.00851	-10.7578	2.00976e-24	2.81204e-22	44.6341
KDM1A	0.503764	6.07792	10.7491	2.17027e-24	3.02895e-22	44.5582
TMPO-AS1	0.554444	1.3797	10.7412	2.32685e-24	3.23931e-22	44.4894
E2F6	0.455856	3.35616	10.739	2.37332e-24	3.29569e-22	44.4699
RAB3B	0.937199	0.875418	10.7288	2.5953e-24	3.59491e-22	44.3816
CENPM	0.877224	4.12211	10.7217	2.76159e-24	3.81569e-22	44.3203
DNM1L	0.551919	5.07847	10.7126	2.99358e-24	4.12592e-22	44.2407
NUP153	0.602738	4.64969	10.7064	3.16019e-24	4.34471e-22	44.1872
PIF1	0.830922	1.98647	10.704	3.22848e-24	4.42758e-22	44.1661
TTL	0.506313	2.73208	10.6957	3.47225e-24	4.74107e-22	44.0943
FIP1L1	0.472974	4.76708	10.6956	3.47422e-24	4.74107e-22	44.0937
RFFL	0.531473	3.31318	10.6839	3.8522e-24	5.24393e-22	43.9918
MGME1	0.519521	4.42888	10.6812	3.94435e-24	5.35617e-22	43.9684
SSRP1	0.504977	6.02648	10.6703	4.33795e-24	5.87622e-22	43.8745
EIF2S2	0.422505	6.35677	10.6591	4.78636e-24	6.46779e-22	43.7774
DEK	0.611262	6.53814	10.6516	5.11216e-24	6.89119e-22	43.7124
SART3	0.471133	5.01541	10.6493	5.21424e-24	7.01169e-22	43.6929
CHCHD3	0.466262	6.04667	10.649	5.22892e-24	7.01437e-22	43.6901
DHX33	0.508652	3.4187	10.6468	5.33153e-24	7.1347e-22	43.6709
SPC24	0.873569	3.02756	10.644	5.46289e-24	7.29282e-22	43.6469
MMD	0.876852	4.46252	10.637	5.80784e-24	7.72283e-22	43.5865
MTHFD1L	0.555188	4.42831	10.6369	5.81294e-24	7.72283e-22	43.5856
STMN1	0.932858	6.63522	10.6325	6.04152e-24	8.00726e-22	43.5475
GTF3C3	0.434359	4.38343	10.6289	6.23333e-24	8.24171e-22	43.5167
AL035458.1	0.54409	1.70298	10.6172	6.90716e-24	9.11085e-22	43.4153
POP1	0.508649	2.4236	10.613	7.16599e-24	9.42976e-22	43.379
PHF6	0.562151	4.03423	10.6021	7.8815e-24	1.03467e-21	43.2851
CDC27	0.466141	4.67599	10.5935	8.49633e-24	1.11274e-21	43.2109
YES1	0.609632	5.13198	10.5897	8.78438e-24	1.14774e-21	43.178
RMI2	0.783056	4.16272	10.5859	9.08162e-24	1.18171e-21	43.1452
ZNF146	0.618326	5.89426	10.5858	9.08714e-24	1.18171e-21	43.1446
ERO1A	0.855446	6.42631	10.5802	9.54273e-24	1.23805e-21	43.0963
NMD3	0.550658	5.3842	10.5794	9.60933e-24	1.24377e-21	43.0894
DNAJC14	0.502832	4.08549	10.5754	9.94876e-24	1.28469e-21	43.0552
HDAC1	0.466615	6.99082	10.5741	1.00579e-23	1.29314e-21	43.0444
TK1	1.03845	6.07475	10.5741	1.0061e-23	1.29314e-21	43.0441
PATL1	0.562518	5.0717	10.5648	1.09073e-23	1.39866e-21	42.9644
TMEM106C	0.711208	6.7938	10.5625	1.11326e-23	1.42425e-21	42.9442
AC079630.1	-1.4598	2.33064	-10.5589	1.14916e-23	1.46679e-21	42.9129
CBX1	0.599927	6.17519	10.5562	1.17644e-23	1.49815e-21	42.8897
MFN1	0.479733	4.34166	10.5522	1.2177e-23	1.54713e-21	42.8557
ARL6IP6	0.609493	4.13686	10.5515	1.22479e-23	1.55256e-21	42.85
CDK6	0.911009	2.5899	10.5483	1.25957e-23	1.593e-21	42.8223
UBE2T	0.978775	5.30271	10.5443	1.30391e-23	1.64531e-21	42.7882
H2AFZ	0.606037	7.50042	10.5406	1.3472e-23	1.69606e-21	42.7559
AC073585.1	0.673722	1.33446	10.5329	1.44058e-23	1.8095e-21	42.6898
DHX57	0.463086	3.68713	10.529	1.48961e-23	1.86601e-21	42.6568
BICD1	0.636364	2.17643	10.5288	1.49233e-23	1.86601e-21	42.655
USP42	0.495608	3.29028	10.5232	1.56664e-23	1.95452e-21	42.607
NEIL3	1.05468	1.98799	10.5169	1.65605e-23	2.06141e-21	42.5522
PRPF19	0.444522	6.99842	10.5074	1.7983e-23	2.23345e-21	42.4709
WASF1	0.810264	2.68767	10.5026	1.87487e-23	2.32332e-21	42.4297
SELENBP1	-1.30761	6.77454	-10.5009	1.90246e-23	2.35224e-21	42.4153
SLC38A1	0.992983	4.78903	10.4983	1.94597e-23	2.40067e-21	42.393
XPNPEP1	0.449051	4.81791	10.497	1.96782e-23	2.42221e-21	42.382
TAF2	0.548164	4.14298	10.4876	2.13429e-23	2.62128e-21	42.3018
RCC2	0.577479	6.57957	10.4812	2.25652e-23	2.76526e-21	42.2469
CYB5A	-0.964381	5.68991	-10.4792	2.29668e-23	2.80824e-21	42.2295
ARHGEF39	0.647003	2.12608	10.4786	2.30742e-23	2.81515e-21	42.2249
GTF2H3	0.456172	4.52854	10.4765	2.35078e-23	2.86174e-21	42.2065
PRPF40A	0.452839	5.07469	10.4707	2.47292e-23	3.00381e-21	42.1565
SYNJ2	0.649255	3.28046	10.4659	2.57774e-23	3.12426e-21	42.1155
GATC	0.37997	3.81302	10.4577	2.76644e-23	3.34564e-21	42.0458
SMARCD1	0.497744	5.31626	10.451	2.93085e-23	3.53673e-21	41.9888
RECQL4	0.9499	3.68611	10.45	2.95845e-23	3.56225e-21	41.9796
AC069499.1	0.524461	0.988272	10.418	3.90147e-23	4.68753e-21	41.7066
MTA2	0.414222	6.24709	10.4132	4.06496e-23	4.87336e-21	41.666
CEBPG	0.556602	4.68667	10.4104	4.16488e-23	4.98235e-21	41.6421
TOMM70	0.447476	5.44367	10.4063	4.31481e-23	5.15056e-21	41.6072
LRRC42	0.542544	5.22116	10.4033	4.4268e-23	5.27286e-21	41.5819
PSMC4	0.473432	7.05575	10.4024	4.46331e-23	5.30491e-21	41.5738
GCN1	0.583995	5.29922	10.4005	4.53786e-23	5.38194e-21	41.5574
ANKRD18B	0.677629	0.653314	10.3969	4.67945e-23	5.53798e-21	41.5271
KLHL5	0.788129	4.87047	10.3958	4.72238e-23	5.57685e-21	41.5181
RPS29P11	-1.49325	3.52454	-10.394	4.797e-23	5.65289e-21	41.5026
LSM12	0.438475	3.4921	10.3935	4.81916e-23	5.66692e-21	41.4981
TNPO3	0.501415	5.11499	10.3924	4.86524e-23	5.70897e-21	41.4887
RFWD3	0.54146	4.29467	10.3862	5.13316e-23	6.01059e-21	41.4358
POLD3	0.462562	3.97807	10.3834	5.25638e-23	6.14185e-21	41.4124
PPP1CC	0.431289	6.79302	10.3716	5.82081e-23	6.78702e-21	41.3118
CPSF3	0.427353	5.1605	10.3689	5.95784e-23	6.93217e-21	41.2888
ZNF850	0.528556	1.03025	10.3618	6.33141e-23	7.35135e-21	41.2288
PAWR	0.538796	4.00943	10.3606	6.39752e-23	7.41254e-21	41.2185
CTPS1	0.661348	4.65673	10.3597	6.44727e-23	7.45456e-21	41.2109
ZNF639	0.460055	3.58274	10.3589	6.49478e-23	7.49381e-21	41.2036
AKIRIN1	0.487195	5.90583	10.3505	6.97824e-23	8.03486e-21	41.1328
FXR1	0.482914	4.84744	10.3405	7.60902e-23	8.74293e-21	41.0474
UMPS	0.42929	3.51086	10.3391	7.69936e-23	8.82838e-21	41.0358
CHEK2	0.695288	3.70354	10.3333	8.09343e-23	9.26103e-21	40.9865
RAB10	0.492281	6.88001	10.3276	8.49518e-23	9.70066e-21	40.9387
HMGXB4	0.444523	4.11628	10.3181	9.22155e-23	1.05084e-20	40.8578
EIF2B1	0.368898	5.6919	10.3123	9.68903e-23	1.10184e-20	40.809
QTRT2	0.482445	3.8947	10.3079	1.00645e-22	1.14219e-20	40.7715
RPL39L	1.18243	5.07411	10.3026	1.05331e-22	1.19292e-20	40.7266
LINC01611	0.699084	0.422916	10.2935	1.13925e-22	1.28761e-20	40.6492
SFTPD	-2.16245	7.00952	-10.2918	1.15504e-22	1.30279e-20	40.6356
DBF4P1	0.16929	0.239545	10.2909	1.16452e-22	1.3108e-20	40.6275
TMEM125	-0.957536	6.57514	-10.2899	1.17468e-22	1.31917e-20	40.619
TMEM185B	0.502367	4.87156	10.2897	1.17672e-22	1.31917e-20	40.6172
SNRPA1	0.478571	4.86266	10.2777	1.30359e-22	1.45843e-20	40.5162
BUB3	0.420106	4.69426	10.2733	1.35431e-22	1.51141e-20	40.4786
DDX10	0.483545	3.2684	10.2731	1.35641e-22	1.51141e-20	40.477
PNPT1	0.521474	4.41134	10.2726	1.3622e-22	1.51481e-20	40.4728
HNRNPR	0.448704	5.39975	10.2696	1.39771e-22	1.55118e-20	40.4474
ANKIB1	0.543738	4.71585	10.2685	1.41069e-22	1.56244e-20	40.4383
ANKLE2	0.511847	4.28542	10.2662	1.43829e-22	1.58982e-20	40.4192
ATP2C1	0.561539	5.80357	10.2576	1.54939e-22	1.70922e-20	40.3458
SLC26A9	-1.73603	3.57165	-10.2535	1.60373e-22	1.7655e-20	40.3118
EIF4G1	0.615195	7.55229	10.2533	1.6068e-22	1.7655e-20	40.3099
CCDC150	0.608544	1.25407	10.245	1.72539e-22	1.89204e-20	40.2397
RDM1	0.607459	1.09323	10.2384	1.82544e-22	1.99779e-20	40.184
HAUS6	0.554237	2.85161	10.2378	1.83393e-22	2.00312e-20	40.1795
DDX23	0.418864	6.6183	10.2294	1.97136e-22	2.14897e-20	40.1082
DNAJC11	0.476848	4.50339	10.226	2.0286e-22	2.20702e-20	40.0799
CCNE2	0.736399	2.06632	10.2182	2.16799e-22	2.35404e-20	40.0144
LRPPRC	0.4987	5.81625	10.2168	2.19435e-22	2.37799e-20	40.0025
GRIN2D	1.05159	1.60715	10.2128	2.27042e-22	2.45561e-20	39.9688
HS2ST1	0.577833	4.09386	10.2048	2.43127e-22	2.62444e-20	39.9013
UBE2G1	0.441832	4.75459	10.2034	2.46102e-22	2.6492e-20	39.8893
LIG1	0.583305	4.26402	10.2032	2.4638e-22	2.6492e-20	39.8882
PPP1R12A	0.521391	4.69613	10.2003	2.52715e-22	2.71205e-20	39.8632
USP14	0.488042	5.28813	10.1985	2.56448e-22	2.74678e-20	39.8487
CAND1	0.568746	4.77674	10.1866	2.84037e-22	3.03639e-20	39.7479
FNDC3B	0.628505	5.30006	10.1829	2.9311e-22	3.12734e-20	39.7169
TMEM163	-1.23745	3.58186	-10.1802	2.99753e-22	3.19205e-20	39.6948
E2F3	0.58684	3.92161	10.1792	3.02392e-22	3.21396e-20	39.6861
FYTTD1	0.483853	4.49073	10.1763	3.09978e-22	3.28826e-20	39.6617
SNRNP200	0.561636	6.55934	10.1692	3.29169e-22	3.48516e-20	39.6024
ELOVL4	0.848638	1.09059	10.1632	3.46567e-22	3.66234e-20	39.5516
MAGEA3	2.01274	1.37097	10.1619	3.50315e-22	3.69489e-20	39.541
KHDRBS1	0.364408	7.16573	10.1614	3.51837e-22	3.70387e-20	39.5367
ATP2B1	0.717952	3.98129	10.1552	3.70885e-22	3.89697e-20	39.4847
RPRD1B	0.501681	4.77725	10.1517	3.8213e-22	4.00751e-20	39.4553
SMC6	0.54576	3.97779	10.1367	4.34091e-22	4.54381e-20	39.3295
KIF24	0.559457	1.5584	10.1351	4.39938e-22	4.59631e-20	39.3163
LRRC1	0.565412	4.27427	10.1342	4.43493e-22	4.62472e-20	39.3084
UTP20	0.642627	3.33555	10.1266	4.73022e-22	4.92334e-20	39.2448
LSM12P1	0.503779	2.8946	10.1196	5.01954e-22	5.21466e-20	39.1862
GANAB	0.497934	8.13153	10.1191	5.03741e-22	5.22341e-20	39.1827
DNMT3A	0.597449	3.75568	10.1139	5.26418e-22	5.44833e-20	39.1393
TESMIN	0.972666	1.79329	10.1111	5.39126e-22	5.56942e-20	39.1158
NRBP1	0.405714	6.54937	10.1044	5.70657e-22	5.88416e-20	39.0597
C4orf46	0.570989	3.02464	10.1025	5.7997e-22	5.96905e-20	39.0437
ZNF695	0.60218	0.719826	10.0976	6.04692e-22	6.21192e-20	39.0026
ADGRF4	1.22281	1.79689	10.0953	6.16499e-22	6.32146e-20	38.9835
ESF1	0.565129	3.85602	10.0882	6.54529e-22	6.69899e-20	38.9245
ZNF670-ZNF695	0.189779	0.231479	10.0823	6.88531e-22	7.03396e-20	38.8745
GTF2E1	0.420739	3.70762	10.0811	6.95269e-22	7.08969e-20	38.8649
LYAR	0.525912	4.69852	10.0775	7.16522e-22	7.28868e-20	38.8352
NUS1P1	0.539933	2.04653	10.0774	7.17421e-22	7.28868e-20	38.834
MAP6D1	0.627972	1.72143	10.0686	7.72603e-22	7.82643e-20	38.7609
G2E3	0.619785	3.17059	10.0685	7.73184e-22	7.82643e-20	38.7601
RPL22P12	0.307174	0.343218	10.0595	8.34708e-22	8.43376e-20	38.6846
SUV39H2	0.547838	3.08164	10.0584	8.42487e-22	8.49682e-20	38.6755
ARMC8	0.394252	4.17822	10.0575	8.49017e-22	8.54708e-20	38.6679
H2AFX	0.668688	5.87787	10.0486	9.14795e-22	9.19253e-20	38.5943
AC021876.1	0.360245	0.164518	10.0455	9.39182e-22	9.42046e-20	38.5683
DUXAP9	0.418922	0.492632	10.0372	1.00773e-21	1.00897e-19	38.4988
BACH1	0.586379	4.39515	10.0369	1.01018e-21	1.0096e-19	38.4964
FAM72C	0.381615	0.478899	10.0342	1.03342e-21	1.03096e-19	38.474
PKN2	0.512034	4.52409	10.0289	1.08014e-21	1.07562e-19	38.4304
DDX55	0.497437	4.33116	10.027	1.09841e-21	1.09185e-19	38.4139
AQP3	-1.60032	7.82662	-10.0264	1.10355e-21	1.09499e-19	38.4093
CASP8AP2	0.520824	2.77634	10.0257	1.10999e-21	1.09941e-19	38.4035
RIOX2	0.439559	3.55698	10.0255	1.11203e-21	1.09946e-19	38.4017
FUCA2	0.504184	6.16532	10.0225	1.14003e-21	1.12513e-19	38.3772
ST3GAL5	-1.08449	5.41948	-10.0159	1.20572e-21	1.18784e-19	38.3219
C15orf41	0.439773	1.76487	10.0064	1.30574e-21	1.28408e-19	38.2433
PLOD2	1.18352	5.64286	10.0046	1.32633e-21	1.30202e-19	38.2279
CCDC34	0.72401	3.73491	9.99175	1.47752e-21	1.44786e-19	38.1215
G2E3-AS1	0.725157	0.371285	9.99022	1.4966e-21	1.46397e-19	38.1088
CEP78	0.449795	2.15219	9.98414	1.57514e-21	1.53807e-19	38.0584
SUSD2	-1.78889	5.10407	-9.97938	1.63948e-21	1.59807e-19	38.0189
COPB2	0.45068	7.03312	9.97825	1.65514e-21	1.6105e-19	38.0095
ANAPC7	0.405503	5.19021	9.97017	1.77131e-21	1.72051e-19	37.9426
GPSM2	0.637218	2.80493	9.93513	2.37682e-21	2.3046e-19	37.6527
AC116407.1	-0.784295	1.74229	-9.92461	2.59573e-21	2.51245e-19	37.5658
REPS1	0.456157	3.78586	9.91194	2.88639e-21	2.7889e-19	37.4611
ZFP64	0.432414	3.90437	9.91148	2.89737e-21	2.79462e-19	37.4574
HNRNPL	0.302822	7.30206	9.91058	2.91925e-21	2.81082e-19	37.45
KCMF1	0.356582	4.36624	9.9069	3.01058e-21	2.89032e-19	37.4196
LIN9	0.508869	2.78164	9.90683	3.01228e-21	2.89032e-19	37.419
DONSON	0.593491	3.95521	9.903	3.11055e-21	2.97944e-19	37.3874
MYO19	0.601417	4.33788	9.89479	3.33156e-21	3.18562e-19	37.3197
CEP57L1	0.463573	2.3807	9.89187	3.41377e-21	3.25859e-19	37.2957
NOL11	0.454165	5.39496	9.88158	3.72033e-21	3.54214e-19	37.2109
LTV1	0.421393	4.7244	9.88147	3.72364e-21	3.54214e-19	37.21
PTPN11	0.565018	5.44998	9.87883	3.8068e-21	3.61502e-19	37.1882
RPF2	0.443336	4.06378	9.86823	4.15894e-21	3.94265e-19	37.101
CDV3	0.512199	6.67368	9.86554	4.25334e-21	4.02523e-19	37.0789
ZNF697	0.570701	2.17369	9.8652	4.26534e-21	4.02969e-19	37.0761
KNOP1	0.429321	3.03142	9.86165	4.3937e-21	4.14387e-19	37.0469
PSME3	0.435995	6.35483	9.86137	4.40362e-21	4.14582e-19	37.0446
C5orf22	0.521075	4.57021	9.86118	4.41077e-21	4.14582e-19	37.043
GGTLC1	-1.89681	3.6473	-9.84664	4.97922e-21	4.67218e-19	36.9235
PITPNB	0.384302	5.65242	9.83966	5.27726e-21	4.94345e-19	36.8662
SEC23A	0.67445	5.21026	9.83897	5.30773e-21	4.96358e-19	36.8605
NKIRAS2	0.426999	4.90855	9.82793	5.81859e-21	5.43212e-19	36.7699
SENP5	0.461215	3.80422	9.82556	5.93439e-21	5.53089e-19	36.7505
STAG1	0.576934	3.39486	9.82471	5.97682e-21	5.56093e-19	36.7435
MPHOSPH9	0.582261	2.67663	9.82451	5.98674e-21	5.56093e-19	36.7419
ARL5B	0.566804	3.82878	9.82093	6.16751e-21	5.71923e-19	36.7125
TUBG1	0.596169	5.96614	9.81277	6.60033e-21	6.11033e-19	36.6457
GGH	1.13894	4.79405	9.81199	6.64369e-21	6.14019e-19	36.6392
FOLR1	-1.82167	6.91451	-9.81102	6.69709e-21	6.17921e-19	36.6313
ZC3H15	0.39759	6.22621	9.79359	7.74095e-21	7.13044e-19	36.4885
IRX3	-1.18656	5.05521	-9.79264	7.80225e-21	7.17496e-19	36.4807
NAA15	0.48911	4.35801	9.79223	7.82863e-21	7.18725e-19	36.4774
RPS2P32	0.749262	1.81745	9.78551	8.27809e-21	7.58729e-19	36.4224
SMPD4	0.475571	5.01455	9.78116	8.58227e-21	7.85306e-19	36.3868
RBM28	0.435825	2.63036	9.78001	8.66406e-21	7.9148e-19	36.3775
ACTR3	0.433747	6.49636	9.77692	8.88947e-21	8.10731e-19	36.3521
ADIPOR2	0.509686	5.51324	9.77154	9.29492e-21	8.46313e-19	36.3082
GASAL1	0.376903	0.730945	9.77084	9.3486e-21	8.498e-19	36.3025
CYREN	0.407506	4.67034	9.76861	9.52324e-21	8.64253e-19	36.2843
MAP3K7	0.409791	4.44228	9.76658	9.68504e-21	8.77497e-19	36.2676
PSMD3	0.464447	6.9391	9.75637	1.05395e-20	9.5335e-19	36.1843
CCDC86	0.532034	4.86622	9.75217	1.09132e-20	9.85536e-19	36.15
UBXN2A	0.387507	3.25994	9.74864	1.12361e-20	1.01305e-18	36.1212
CKAP4	0.613623	6.77433	9.73905	1.21639e-20	1.09491e-18	36.043
HMGA1P3	0.451165	0.766011	9.73471	1.26087e-20	1.1331e-18	36.0076
UBA6	0.492721	3.73298	9.73135	1.29647e-20	1.1632e-18	35.9802
PRPF4	0.43272	4.77534	9.72483	1.36815e-20	1.22553e-18	35.9271
HSPD1	0.574178	8.22235	9.72301	1.38894e-20	1.24214e-18	35.9122
TRIM59	0.591804	2.55815	9.72175	1.40348e-20	1.25311e-18	35.902
RAD21	0.551652	7.14417	9.72137	1.40793e-20	1.25506e-18	35.8989
PGAM1	0.527711	5.63459	9.71913	1.43418e-20	1.2764e-18	35.8807
DNAJC13	0.511358	4.14712	9.70856	1.56495e-20	1.38943e-18	35.7946
TET3	0.592661	3.04181	9.70847	1.56621e-20	1.38943e-18	35.7939
TSN	0.401217	5.93414	9.70175	1.65548e-20	1.46627e-18	35.7392
ALYREF	0.585957	6.98844	9.69861	1.69898e-20	1.50238e-18	35.7137
ZUP1	0.37921	3.18349	9.69777	1.71067e-20	1.51031e-18	35.7069
ARNTL2	1.08715	3.10487	9.69709	1.72032e-20	1.51641e-18	35.7013
HBS1L	0.43731	3.74801	9.69309	1.77807e-20	1.56481e-18	35.6688
CENPQ	0.567599	3.30372	9.68973	1.82806e-20	1.60625e-18	35.6415
GNG7	-0.70114	2.32498	-9.68885	1.84126e-20	1.61529e-18	35.6344
RDH11	0.489575	5.37685	9.68716	1.86719e-20	1.63543e-18	35.6206
CDH24	0.811798	3.08981	9.68672	1.87396e-20	1.63877e-18	35.617
TBP	0.391555	4.09594	9.68357	1.92328e-20	1.67924e-18	35.5914
MAGEA6	1.83268	1.22195	9.67942	1.99009e-20	1.73483e-18	35.5578
DDX52	0.429546	3.97084	9.67894	1.99803e-20	1.73901e-18	35.5539
GNG4	1.30453	1.44624	9.67757	2.02073e-20	1.756e-18	35.5427
AL162511.1	-1.22914	2.17894	-9.67559	2.05397e-20	1.78208e-18	35.5266
GPR158	0.641553	0.594992	9.672	2.11562e-20	1.83013e-18	35.4975
SUDS3	0.484706	4.84177	9.67198	2.11597e-20	1.83013e-18	35.4973
CDK16	0.496966	6.34032	9.67115	2.13038e-20	1.83971e-18	35.4906
PSMD14	0.467412	5.17663	9.6705	2.14186e-20	1.84674e-18	35.4853
AC023632.6	0.531307	1.71742	9.66771	2.19154e-20	1.88664e-18	35.4627
AC008109.1	0.78201	0.472862	9.66301	2.27798e-20	1.958e-18	35.4246
CLPB	0.497603	3.57869	9.6599	2.33706e-20	2.00566e-18	35.3994
STAMBP	0.336667	4.13587	9.6473	2.59229e-20	2.22125e-18	35.2972
SV2A	0.989902	2.00668	9.64616	2.61663e-20	2.23864e-18	35.288
POLA1	0.506566	3.08722	9.64321	2.68085e-20	2.29003e-18	35.2641
NUP62	0.443854	5.63678	9.63877	2.78051e-20	2.3715e-18	35.2281
CMSS1	0.541055	4.25856	9.63691	2.82319e-20	2.40419e-18	35.2131
STIP1	0.48021	7.28084	9.62967	2.99639e-20	2.54776e-18	35.1545
FCER1A	-1.3947	2.71041	-9.62769	3.04536e-20	2.58542e-18	35.1385
SELENOW	-0.629813	7.64749	-9.62579	3.09319e-20	2.622e-18	35.1231
RAG1	0.458068	0.666838	9.61917	3.26601e-20	2.76425e-18	35.0695
PIK3CA	0.478162	3.00526	9.61763	3.30743e-20	2.79503e-18	35.0571
FANCM	0.429199	1.61012	9.61711	3.32155e-20	2.80268e-18	35.0529
SCML2	0.585046	0.895262	9.61161	3.47485e-20	2.92756e-18	35.0085
PSMC1	0.451996	3.39788	9.61102	3.49183e-20	2.93739e-18	35.0037
CYCSP6	1.12807	0.890492	9.6094	3.5384e-20	2.97204e-18	34.9906
AK1	-0.778711	4.05025	-9.60732	3.59939e-20	3.01673e-18	34.9738
TSR1	0.451484	4.25378	9.60721	3.60252e-20	3.01673e-18	34.9729
LINC01194	0.887884	0.540729	9.60297	3.72978e-20	3.11857e-18	34.9387
GNPNAT1	0.659227	4.53675	9.59788	3.88888e-20	3.24669e-18	34.8975
TFAM	0.470678	4.3508	9.59766	3.89589e-20	3.24763e-18	34.8958
SNX18P7	0.494061	0.462678	9.59387	4.01848e-20	3.34478e-18	34.8652
PIK3R4	0.458897	4.02691	9.58961	4.16137e-20	3.4585e-18	34.8308
SLC46A2	-1.1512	1.84764	-9.58575	4.29496e-20	3.56417e-18	34.7997
RNF144A-AS1	0.626	1.06635	9.57991	4.50515e-20	3.73299e-18	34.7526
RNF26	0.521542	5.36011	9.57839	4.56136e-20	3.77391e-18	34.7404
SHOX2	0.712455	0.834949	9.5781	4.5724e-20	3.77739e-18	34.738
FUBP1	0.460331	6.49721	9.57385	4.73418e-20	3.9052e-18	34.7037
WDR75	0.387272	4.5375	9.56503	5.08815e-20	4.19094e-18	34.6327
SLC16A1	1.1196	3.2009	9.55541	5.5043e-20	4.52696e-18	34.5552
NUP43	0.389292	4.38064	9.54969	5.76734e-20	4.73625e-18	34.5092
ZNF384	0.501852	4.11827	9.54951	5.77592e-20	4.73626e-18	34.5077
LRP12	0.745762	3.09874	9.54897	5.80117e-20	4.74991e-18	34.5034
COMMD2	0.466459	4.45183	9.5463	5.92896e-20	4.84737e-18	34.482
ACTR2	0.430976	7.59188	9.54471	6.00645e-20	4.90346e-18	34.4692
MTPN	0.495928	6.70469	9.54013	6.23521e-20	5.08271e-18	34.4323
STK38L	0.598746	4.26345	9.53959	6.26293e-20	5.09778e-18	34.428
EXOC5	0.466396	3.83652	9.53158	6.68594e-20	5.43409e-18	34.3636
LCLAT1	0.467869	3.44458	9.52805	6.881e-20	5.58442e-18	34.3352
LSM14A	0.442351	6.31583	9.52554	7.02312e-20	5.68446e-18	34.3151
ACRV1	0.270682	0.354918	9.52551	7.02484e-20	5.68446e-18	34.3149
DDX18	0.409712	5.30597	9.52274	7.18511e-20	5.80222e-18	34.2926
CISH	-0.847372	4.319	-9.52264	7.19135e-20	5.80222e-18	34.2918
SAPCD2	0.897738	3.1722	9.51467	7.67355e-20	6.18224e-18	34.2278
MND1	0.756386	2.92661	9.51115	7.89684e-20	6.35287e-18	34.1996
RPA1	0.428742	5.41353	9.50884	8.04654e-20	6.4639e-18	34.1811
WDCP	0.396683	2.86424	9.50638	8.20959e-20	6.58531e-18	34.1613
SAP130	0.432116	4.34496	9.50587	8.24363e-20	6.60303e-18	34.1572
TRA2B	0.351686	5.89394	9.50431	8.34903e-20	6.67777e-18	34.1447
LBR	0.524479	5.4837	9.50378	8.38505e-20	6.69689e-18	34.1405
PRAME	1.96296	2.42758	9.49539	8.97718e-20	7.15946e-18	34.0732
COA7	0.472584	3.85659	9.49421	9.06417e-20	7.21842e-18	34.0637
LINC00888	0.60257	3.19816	9.48912	9.44694e-20	7.51242e-18	34.023
PGM3	0.481039	4.23365	9.48758	9.56601e-20	7.5884e-18	34.0106
SCLT1	0.436856	2.69159	9.48753	9.56994e-20	7.5884e-18	34.0102
IPO8	0.480491	4.69183	9.48695	9.61509e-20	7.61328e-18	34.0056
SAE1	0.444562	6.41485	9.4842	9.83253e-20	7.76298e-18	33.9836
DSC2	0.855216	3.23321	9.48418	9.83427e-20	7.76298e-18	33.9834
RUVBL1	0.497103	5.00878	9.48403	9.8463e-20	7.76298e-18	33.9822
EVA1C	-0.911717	4.25555	-9.48335	9.90081e-20	7.79484e-18	33.9767
NUS1	0.404771	4.23921	9.47351	1.07247e-19	8.4315e-18	33.898
SUDS3P1	0.313632	0.769502	9.47038	1.10006e-19	8.6361e-18	33.873
CHORDC1	0.537856	3.61784	9.46914	1.11114e-19	8.71073e-18	33.8631
CNOT9	0.333752	5.10164	9.46796	1.12187e-19	8.78239e-18	33.8536
SLC30A6	0.411583	4.40112	9.46548	1.14466e-19	8.94812e-18	33.8338
TSC22D2	0.618922	3.14148	9.46357	1.16259e-19	9.07542e-18	33.8185
NSUN2	0.557366	6.03628	9.46133	1.18389e-19	9.22867e-18	33.8006
MRPL19	0.405023	4.80697	9.45485	1.24782e-19	9.71331e-18	33.7488
AVL9	0.53059	4.59218	9.45182	1.27883e-19	9.9407e-18	33.7246
CCDC18	0.490826	1.62057	9.45083	1.28916e-19	1.00069e-17	33.7167
PWP1	0.349111	5.33689	9.44029	1.40406e-19	1.08835e-17	33.6326
SCNN1B	-1.38456	5.12589	-9.43982	1.40945e-19	1.091e-17	33.6288
RNF2	0.447415	4.15458	9.43814	1.42872e-19	1.10437e-17	33.6154
DCLRE1B	0.450947	3.02278	9.43793	1.43119e-19	1.10473e-17	33.6137
EIF3B	0.519468	7.1838	9.43258	1.49459e-19	1.15207e-17	33.571
XXYLT1	0.549801	3.90618	9.42997	1.52643e-19	1.17497e-17	33.5503
NEMP2	0.403988	2.18486	9.42938	1.53385e-19	1.17904e-17	33.5455
ACTN1	0.684125	6.56214	9.42901	1.53838e-19	1.18088e-17	33.5426
PPP2R1B	0.569491	4.0741	9.42692	1.56469e-19	1.19941e-17	33.5259
MRPS35	0.549371	6.35037	9.42045	1.64878e-19	1.26212e-17	33.4743
TBRG4	0.467694	5.44554	9.41488	1.72476e-19	1.31845e-17	33.4299
RHPN2	0.866941	4.27214	9.41446	1.73054e-19	1.32104e-17	33.4266
EIF4A3	0.475859	5.90412	9.41183	1.76783e-19	1.34765e-17	33.4056
RHNO1	0.442637	5.30852	9.40618	1.85037e-19	1.40863e-17	33.3607
SPINDOC	0.581347	4.8602	9.40306	1.89761e-19	1.4426e-17	33.3359
MARCKS	0.662012	6.35049	9.39855	1.96813e-19	1.49416e-17	33.2999
SYNCRIP	0.423435	5.72198	9.39709	1.99133e-19	1.5097e-17	33.2884
RNGTT	0.411719	3.38838	9.39668	1.99801e-19	1.51269e-17	33.2851
GSTCD	0.491485	2.97418	9.39574	2.01326e-19	1.52214e-17	33.2776
CACNA2D2	-1.58222	3.61072	-9.39358	2.04864e-19	1.54678e-17	33.2604
HOMER1	0.591416	2.51563	9.38887	2.12804e-19	1.60454e-17	33.223
LIN54	0.372443	2.87483	9.38056	2.2757e-19	1.71353e-17	33.1569
MUC1	-1.17045	8.7137	-9.37643	2.35282e-19	1.76919e-17	33.124
ZFR	0.413285	5.55347	9.37541	2.37215e-19	1.7813e-17	33.116
RNU6-403P	-1.56377	3.41624	-9.3752	2.37612e-19	1.78187e-17	33.1143
AC083899.1	0.239876	0.997895	9.371	2.45804e-19	1.8408e-17	33.081
CEP76	0.430866	2.59832	9.36786	2.52109e-19	1.88546e-17	33.056
RAB35	0.386159	5.42037	9.36327	2.61609e-19	1.95387e-17	33.0196
SBNO1	0.476453	3.51764	9.35103	2.88705e-19	2.15332e-17	32.9225
ABCE1	0.446011	5.42969	9.3501	2.90879e-19	2.16662e-17	32.9151
CCT7	0.377176	7.98375	9.34934	2.92659e-19	2.17694e-17	32.9091
SPIN4	0.622976	2.72837	9.34861	2.94383e-19	2.18682e-17	32.9033
NUDCD1	0.541963	3.92299	9.34017	3.15054e-19	2.33724e-17	32.8365
AK4P1	0.475448	0.835871	9.33681	3.23697e-19	2.39814e-17	32.8098
GABRA3	0.997886	0.764188	9.33459	3.29521e-19	2.43801e-17	32.7923
LMF1	-0.614473	3.51847	-9.33439	3.30048e-19	2.43865e-17	32.7907
SCYL2	0.449985	4.80801	9.32686	3.50633e-19	2.58729e-17	32.7311
KMT5A	0.418464	4.42569	9.31999	3.7055e-19	2.72861e-17	32.6767
NRDC	0.401797	6.41133	9.31991	3.70773e-19	2.72861e-17	32.6761
TONSL	0.688193	3.04402	9.31764	3.77602e-19	2.77518e-17	32.6581
GNAI3	0.377562	3.21605	9.31657	3.80858e-19	2.79539e-17	32.6497
DHX35	0.404481	3.42087	9.31394	3.88994e-19	2.85132e-17	32.6288
RAB23	0.58601	2.47327	9.31213	3.94672e-19	2.8891e-17	32.6146
DSP	1.26288	5.9564	9.3105	3.99875e-19	2.92332e-17	32.6017
AC131532.1	0.795654	0.484407	9.30982	4.02052e-19	2.93535e-17	32.5963
FUBP3	0.401119	5.42519	9.30908	4.04464e-19	2.94906e-17	32.5904
ZNF887P	0.244013	0.395928	9.30345	4.23139e-19	3.08116e-17	32.546
SUPT16H	0.506401	5.97324	9.29685	4.46153e-19	3.24447e-17	32.4938
SFTA3	-1.5734	6.2638	-9.29607	4.4895e-19	3.26052e-17	32.4877
B4GALT4	0.581867	3.74213	9.2921	4.63464e-19	3.36151e-17	32.4563
SRGAP1	0.494779	1.41504	9.2912	4.6681e-19	3.38135e-17	32.4492
AC073569.2	0.477737	1.32155	9.28245	5.00735e-19	3.62233e-17	32.3802
B4GALT5	0.56808	5.91836	9.28207	5.02227e-19	3.62837e-17	32.3772
DNMT1	0.615692	5.25859	9.27519	5.30674e-19	3.82889e-17	32.323
AL390334.1	0.505258	0.302329	9.27415	5.35138e-19	3.85585e-17	32.3147
TAF6	0.469217	5.16759	9.27399	5.35806e-19	3.85585e-17	32.3135
CCDC77	0.505503	3.21235	9.2707	5.50124e-19	3.95374e-17	32.2875
AC133785.1	0.476373	0.482681	9.26992	5.53552e-19	3.97163e-17	32.2814
MOB1A	0.36881	6.33012	9.26979	5.54119e-19	3.97163e-17	32.2804
AC010595.1	0.368869	0.269895	9.26964	5.54769e-19	3.97163e-17	32.2792
STRN	0.474183	3.70453	9.26939	5.5591e-19	3.97465e-17	32.2772
MRGBP	0.477352	4.41178	9.25947	6.01795e-19	4.29716e-17	32.1991
RNASEH2A	0.618835	5.02878	9.25395	6.28951e-19	4.48527e-17	32.1556
RASAL2-AS1	0.312103	0.822367	9.25166	6.40556e-19	4.56214e-17	32.1376
CPD	0.868997	6.0765	9.25112	6.43348e-19	4.57613e-17	32.1334
SLC39A14	0.730784	4.61522	9.24937	6.52427e-19	4.63475e-17	32.1196
ZBTB2	0.36911	3.98277	9.24906	6.54046e-19	4.64029e-17	32.1171
PRTFDC1	0.741986	3.51606	9.24659	6.67077e-19	4.72667e-17	32.0977
ZNF229	0.841179	1.53864	9.24493	6.75977e-19	4.7836e-17	32.0846
CYP2B7P	-1.81066	5.49334	-9.24371	6.82555e-19	4.82397e-17	32.0751
SFTPA1	-2.7011	9.17195	-9.24305	6.86172e-19	4.84334e-17	32.0699
NUDT1	0.565493	5.24937	9.23979	7.04272e-19	4.96476e-17	32.0443
NCBP2	0.409358	5.58166	9.23276	7.44957e-19	5.24487e-17	31.989
ABHD14A	-0.563796	4.90031	-9.22681	7.81116e-19	5.49246e-17	31.9423
RNA5SP323	0.455561	0.425877	9.22465	7.94709e-19	5.58093e-17	31.9253
FARP2	0.494886	3.88588	9.2236	8.01422e-19	5.62094e-17	31.917
CEP152	0.468565	1.7634	9.22213	8.10813e-19	5.6796e-17	31.9055
CASC9	1.5086	1.86493	9.21882	8.32506e-19	5.82417e-17	31.8796
AL662899.2	0.113139	0.165458	9.21848	8.34754e-19	5.83251e-17	31.8769
SLC37A3	0.444824	5.11587	9.21463	8.60782e-19	6.00678e-17	31.8467
TRMT6	0.491479	4.23678	9.21399	8.65193e-19	6.02995e-17	31.8416
LARP4	0.462353	4.5517	9.21154	8.82278e-19	6.14128e-17	31.8224
AL117329.1	0.370295	0.261252	9.20587	9.23021e-19	6.4168e-17	31.7779
NOCT	0.533111	2.78834	9.20554	9.25481e-19	6.42581e-17	31.7753
RNASE1	-1.1789	9.27986	-9.19964	9.69963e-19	6.72622e-17	31.7291
DBR1	0.377808	3.96781	9.19458	1.0098e-18	6.99371e-17	31.6894
AC026250.1	0.378144	0.782262	9.19256	1.02621e-18	7.09842e-17	31.6736
USP37	0.518544	1.88548	9.19119	1.03739e-18	7.1668e-17	31.6629
C12orf56	0.819513	0.801999	9.18906	1.05514e-18	7.28035e-17	31.6462
NMT1	0.365757	5.81908	9.1848	1.09146e-18	7.52156e-17	31.6129
AIMP2	0.478221	5.38406	9.18305	1.10683e-18	7.61794e-17	31.5991
SEMA3A	1.1296	2.30338	9.1788	1.14483e-18	7.86968e-17	31.5659
MRPL3	0.427383	6.95373	9.17648	1.16615e-18	8.0063e-17	31.5477
MTHFD1	0.476576	4.61524	9.1762	1.1687e-18	8.01385e-17	31.5456
SMAP1	0.439304	3.3098	9.17242	1.20433e-18	8.24205e-17	31.516
ZNF813	0.438524	1.89584	9.17236	1.20496e-18	8.24205e-17	31.5155
TTLL4	0.463044	3.825	9.17092	1.2188e-18	8.32643e-17	31.5042
SNRPD1	0.47368	4.44327	9.1669	1.25831e-18	8.58573e-17	31.4728
SLC15A1	1.04535	1.24497	9.16373	1.2904e-18	8.79385e-17	31.448
DUXAP8	0.59831	0.873763	9.16226	1.30551e-18	8.88582e-17	31.4366
PAXIP1	0.452299	3.23714	9.15827	1.34751e-18	9.16039e-17	31.4054
MFSD2B	0.277829	0.592501	9.15091	1.42859e-18	9.69965e-17	31.3479
GNA13	0.500247	5.21749	9.14956	1.44398e-18	9.79216e-17	31.3373
HMGB2	0.662682	6.57768	9.14919	1.44821e-18	9.80878e-17	31.3344
ASCC3	0.528679	4.02581	9.14771	1.4653e-18	9.91238e-17	31.3229
GPN1	0.439427	5.49756	9.14693	1.47442e-18	9.96188e-17	31.3168
TFRC	0.842404	5.82301	9.1407	1.54896e-18	1.04527e-16	31.2682
ENOPH1	0.376423	5.76941	9.13008	1.68498e-18	1.13568e-16	31.1854
CIB2	0.867442	3.04226	9.12458	1.75994e-18	1.18475e-16	31.1425
WASHC4	0.445558	4.52576	9.12246	1.78979e-18	1.20338e-16	31.126
APOBEC3B	1.0773	2.98673	9.12157	1.80232e-18	1.21033e-16	31.1191
AC106771.1	0.873587	0.513557	9.1207	1.81487e-18	1.21728e-16	31.1123
CEP135	0.426804	2.41292	9.11964	1.83009e-18	1.22601e-16	31.104
LRRC37A9P	0.146487	0.139961	9.11859	1.84539e-18	1.23476e-16	31.0958
ICE1	0.544859	4.09871	9.11763	1.85951e-18	1.2427e-16	31.0883
EPHX1	-1.02088	8.40758	-9.11126	1.95551e-18	1.30528e-16	31.0388
ZGRF1	0.43938	1.39816	9.10974	1.97924e-18	1.31952e-16	31.0269
KDELC2	0.612736	4.77116	9.10941	1.98437e-18	1.32135e-16	31.0244
LRRC58	0.504574	3.84922	9.10394	2.07196e-18	1.37801e-16	30.9818
CDK8	0.398134	3.61422	9.09956	2.14493e-18	1.42483e-16	30.9478
AP000526.1	0.182049	0.144901	9.09315	2.25643e-18	1.4971e-16	30.8979
FAM210A	0.44265	3.12025	9.08135	2.47668e-18	1.64126e-16	30.8062
UBXN7	0.544422	3.43361	9.07865	2.52988e-18	1.67451e-16	30.7853
NASP	0.548263	6.00627	9.06648	2.78467e-18	1.84095e-16	30.6908
KRT8P39	0.28119	0.515352	9.0659	2.79754e-18	1.84725e-16	30.6863
CCDC43	0.388908	5.07787	9.06104	2.90662e-18	1.91698e-16	30.6486
CCNK	0.433701	2.54253	9.05369	3.07992e-18	2.02885e-16	30.5916
MTF2	0.44503	3.97257	9.05328	3.08979e-18	2.03293e-16	30.5885
TDP1	0.596099	3.31572	9.04664	3.25568e-18	2.1388e-16	30.537
DENND5B	0.623351	2.06865	9.04653	3.25844e-18	2.1388e-16	30.5362
DNAJC2	0.455148	4.64598	9.04218	3.37187e-18	2.21063e-16	30.5025
CCDC58	0.494716	5.31717	9.04158	3.38781e-18	2.21845e-16	30.4978
EIF2S1	0.423733	5.22117	9.04016	3.42593e-18	2.24076e-16	30.4868
NFXL1	0.473844	3.16306	9.03519	3.56225e-18	2.32717e-16	30.4484
FBXL18	0.56019	2.56041	9.0333	3.61551e-18	2.35917e-16	30.4338
CCT4	0.452716	7.22302	9.03229	3.64432e-18	2.37517e-16	30.426
PPFIBP1	0.627204	4.07901	9.03118	3.67649e-18	2.39331e-16	30.4174
LINC02163	0.777123	0.688711	9.02856	3.75282e-18	2.44013e-16	30.3971
CSTF2	0.434368	4.67907	9.02822	3.76289e-18	2.4438e-16	30.3945
ACAP2	0.516475	4.12166	9.02592	3.8316e-18	2.4855e-16	30.3767
P3H4	0.717719	4.95145	9.02523	3.85223e-18	2.49442e-16	30.3714
PRMT5	0.511567	5.62869	9.02516	3.85437e-18	2.49442e-16	30.3709
TMEM38B	0.60498	2.94692	9.0234	3.90813e-18	2.52625e-16	30.3572
PTBP1	0.365756	7.04153	9.02229	3.94249e-18	2.54548e-16	30.3486
MRPS22	0.344195	4.82523	9.02153	3.96601e-18	2.55248e-16	30.3428
EXOC2	0.409745	4.39347	9.02151	3.96666e-18	2.55248e-16	30.3426
ATOH8	-1.33819	3.69234	-9.02149	3.96719e-18	2.55248e-16	30.3425
HMCES	0.376504	5.63256	9.02091	3.98515e-18	2.56106e-16	30.338
UBAP2	0.501467	4.48979	9.01294	4.24268e-18	2.7234e-16	30.2764
UBE4A	0.509336	4.13715	9.01071	4.31745e-18	2.76818e-16	30.2592
ZKSCAN1	0.598005	4.2307	9.01031	4.33095e-18	2.77361e-16	30.2561
MAPKAPK5	0.310404	3.11471	9.00971	4.35158e-18	2.7836e-16	30.2514
TAF5	0.367064	2.29824	9.00927	4.36656e-18	2.78995e-16	30.2481
PGM2	0.608043	4.2055	9.00522	4.50734e-18	2.87658e-16	30.2168
IL12RB2	0.497898	0.681197	9.00317	4.58057e-18	2.91994e-16	30.201
TMEM39A	0.383237	4.53976	8.99748	4.78943e-18	3.04957e-16	30.1571
TBK1	0.364637	4.59468	8.99683	4.81392e-18	3.06163e-16	30.1521
CHFR	0.390217	2.95877	8.99627	4.83516e-18	3.07019e-16	30.1477
FAM133A	1.22174	0.93414	8.99618	4.83849e-18	3.07019e-16	30.1471
PLEKHG6	0.825936	3.22366	8.99445	4.90446e-18	3.10848e-16	30.1337
LRRC59	0.43859	7.2838	8.99132	5.02622e-18	3.18201e-16	30.1096
LLPH	0.361962	3.03809	8.98403	5.3219e-18	3.36534e-16	30.0533
YARS2	0.45463	4.26513	8.98078	5.45875e-18	3.44793e-16	30.0283
CARS	0.351975	4.53225	8.97651	5.64423e-18	3.56102e-16	29.9955
AP005057.1	0.383526	0.215622	8.97049	5.91662e-18	3.72862e-16	29.9491
LINC02438	0.44087	0.251226	8.96946	5.96445e-18	3.75448e-16	29.9412
PLBD2	0.520755	5.72309	8.96543	6.15536e-18	3.87025e-16	29.9102
TMEM117	0.539593	2.16867	8.96454	6.1986e-18	3.893e-16	29.9033
LIG3	0.445778	3.38577	8.96337	6.25553e-18	3.9243e-16	29.8943
CAMKK2	0.348706	4.6569	8.95466	6.69594e-18	4.19582e-16	29.8273
SLC5A6	0.483405	4.72702	8.95189	6.84229e-18	4.28267e-16	29.806
DARS2	0.550344	4.56908	8.95077	6.90275e-18	4.31563e-16	29.7974
SFTPA2	-2.57847	9.60849	-8.95042	6.92129e-18	4.32233e-16	29.7947
SRGAP2B	0.255595	0.725715	8.94812	7.04695e-18	4.39583e-16	29.777
RIF1	0.47231	3.32196	8.94499	7.22113e-18	4.49941e-16	29.753
RALA	0.411961	5.96301	8.94369	7.29456e-18	4.54004e-16	29.7431
TMEM65	0.610199	3.23465	8.94262	7.35595e-18	4.5731e-16	29.7348
DUS4L	0.457196	3.40318	8.93363	7.89067e-18	4.90002e-16	29.6658
TMEM206	0.497468	3.60794	8.92664	8.33281e-18	5.16878e-16	29.6121
UBE2Z	0.357505	6.24435	8.92555	8.40342e-18	5.20673e-16	29.6038
AGR3	-1.78456	6.45471	-8.92005	8.77165e-18	5.42651e-16	29.5616
TOP3A	0.453039	3.90287	8.91996	8.77777e-18	5.42651e-16	29.5609
AL354714.2	0.455695	1.48294	8.91978	8.79034e-18	5.42821e-16	29.5595
FBXO30	0.377734	2.58872	8.91954	8.80656e-18	5.43215e-16	29.5577
PAICS	0.559321	5.49664	8.91745	8.95098e-18	5.51508e-16	29.5417
RBPMS	-0.740888	5.81637	-8.9169	8.9898e-18	5.53283e-16	29.5374
NEPRO	0.322447	4.25952	8.91184	9.35095e-18	5.7487e-16	29.4987
ZSCAN21	0.422217	2.78369	8.91037	9.45859e-18	5.80841e-16	29.4874
ADAMTS20	0.297778	0.167731	8.90883	9.57251e-18	5.87185e-16	29.4756
UCK2	0.876255	3.63363	8.90656	9.74343e-18	5.97006e-16	29.4582
UTP6	0.339114	4.74199	8.90509	9.85518e-18	6.03185e-16	29.447
WNK3	0.463019	0.578011	8.90366	9.96529e-18	6.0925e-16	29.4361
PIGX	0.45244	4.18931	8.90164	1.01232e-17	6.18221e-16	29.4206
LRRC40	0.448585	3.91209	8.89839	1.03824e-17	6.33349e-16	29.3957
B4GALT6	0.679669	1.65028	8.89778	1.04318e-17	6.35664e-16	29.391
BBX	0.5081	3.96881	8.89602	1.0576e-17	6.43741e-16	29.3775
RNF168	0.515332	3.30814	8.89218	1.08961e-17	6.62493e-16	29.3482
COLGALT1	0.525993	6.22806	8.89014	1.10703e-17	6.72343e-16	29.3326
DTYMK	0.538275	5.84762	8.88884	1.11827e-17	6.78388e-16	29.3227
HMGCS1	0.710906	5.23336	8.88871	1.11944e-17	6.78388e-16	29.3216
SERBP1	0.37804	6.45486	8.88482	1.15376e-17	6.98426e-16	29.2919
DNAAF5	0.466704	5.0281	8.8842	1.15931e-17	7.01017e-16	29.2872
DDX27	0.436115	5.1095	8.88283	1.17173e-17	7.0775e-16	29.2767
RILP	-0.538931	4.10262	-8.87901	1.20704e-17	7.28282e-16	29.2475
YWHAQ	0.45701	8.08701	8.8747	1.24808e-17	7.52222e-16	29.2146
ALDH2	-0.720688	5.57626	-8.87288	1.26582e-17	7.62084e-16	29.2007
VPS33A	0.308945	3.56807	8.87222	1.27236e-17	7.65191e-16	29.1956
CTSH	-1.05751	8.57879	-8.87199	1.27468e-17	7.65748e-16	29.1939
ALOX15B	-1.4708	4.65004	-8.87151	1.27943e-17	7.6777e-16	29.1902
PLD1	0.58628	3.00326	8.87096	1.2849e-17	7.70215e-16	29.186
NOLC1	0.479158	6.078	8.87041	1.29037e-17	7.7234e-16	29.1818
SAMD4B	0.474317	5.87536	8.87032	1.29124e-17	7.7234e-16	29.1812
PM20D2	0.562858	3.63876	8.86785	1.31624e-17	7.86441e-16	29.1623
TTPAL	0.449285	3.39576	8.86543	1.3412e-17	8.00493e-16	29.1438
RCC1	0.528481	5.70631	8.86511	1.34457e-17	8.01639e-16	29.1413
MIB1	0.513959	3.96122	8.85582	1.44491e-17	8.60528e-16	29.0705
UBE2K	0.397217	5.46107	8.85511	1.45294e-17	8.64384e-16	29.0651
PDCD10	0.473281	5.45939	8.85421	1.46313e-17	8.69505e-16	29.0582
DDX11	0.692091	3.79778	8.85275	1.47978e-17	8.78456e-16	29.0471
RNF216	0.419748	4.70997	8.85107	1.49909e-17	8.8897e-16	29.0343
RBBP7	0.393041	5.96526	8.84969	1.51525e-17	8.97587e-16	29.0238
XRCC5	0.366645	7.57507	8.84139	1.61584e-17	9.5615e-16	28.9605
NRM	0.578687	4.37045	8.83501	1.69766e-17	1.00349e-15	28.9119
CACUL1	0.37677	3.84098	8.82951	1.77152e-17	1.04603e-15	28.87
GPR63	0.326749	0.511495	8.8268	1.80905e-17	1.06705e-15	28.8494
AL136452.1	-0.715486	1.06553	-8.82388	1.85034e-17	1.09024e-15	28.8272
CEP97	0.429985	2.16146	8.8219	1.87879e-17	1.10582e-15	28.8122
MKRN3	0.628437	0.542193	8.82061	1.89768e-17	1.11575e-15	28.8024
TAF1A	0.457156	3.06493	8.82004	1.90611e-17	1.11952e-15	28.798
EIF2AK2	0.497911	4.37429	8.81808	1.93513e-17	1.13536e-15	28.7831
CD1C	-1.06248	2.72266	-8.81631	1.9618e-17	1.14978e-15	28.7697
AC010275.1	0.646441	0.523768	8.81392	1.99843e-17	1.17001e-15	28.7515
AP2M1	0.415712	8.27358	8.81293	2.01368e-17	1.17769e-15	28.744
PARG	0.390415	3.65966	8.81184	2.03077e-17	1.18643e-15	28.7357
IPO9	0.43539	4.51066	8.81005	2.05901e-17	1.20166e-15	28.7221
DDX12P	0.5966	1.70976	8.80733	2.10267e-17	1.22585e-15	28.7015
ARL6IP1	0.442165	7.71178	8.80292	2.17545e-17	1.26694e-15	28.668
PARL	0.364616	6.21738	8.80219	2.18774e-17	1.27276e-15	28.6624
ENOX2	0.391597	3.24432	8.801	2.208e-17	1.28319e-15	28.6534
LINC02492	0.549733	0.296852	8.79903	2.24177e-17	1.29854e-15	28.6384
CAPZA1	0.393517	7.08525	8.79902	2.24207e-17	1.29854e-15	28.6383
AC093724.1	0.473632	1.45367	8.79898	2.24268e-17	1.29854e-15	28.6381
FRRS1	0.662745	2.36188	8.79892	2.24381e-17	1.29854e-15	28.6376
LINC01446	0.521026	0.320832	8.79765	2.26574e-17	1.30986e-15	28.628
SNW1	0.346234	6.0665	8.7973	2.27187e-17	1.31203e-15	28.6253
MDC1	0.546945	3.92057	8.79621	2.29112e-17	1.32177e-15	28.617
SF3A3	0.32904	5.68792	8.79591	2.29645e-17	1.32347e-15	28.6147
SMS	0.515591	6.58323	8.78856	2.43045e-17	1.39923e-15	28.559
TRIM28	0.455227	7.70145	8.78824	2.43646e-17	1.40123e-15	28.5565
SF3B2	0.357949	7.20939	8.78557	2.4871e-17	1.42887e-15	28.5363
SRSF12	0.564703	1.12941	8.78289	2.5389e-17	1.45711e-15	28.516
TRPV3	0.470889	0.705331	8.77752	2.64622e-17	1.51713e-15	28.4753
FAM135A	0.555466	3.11739	8.77544	2.68888e-17	1.53999e-15	28.4596
SFTA2	-1.53173	8.30816	-8.7752	2.69387e-17	1.54125e-15	28.4577
HMGA1P1	0.202953	0.241098	8.77277	2.7448e-17	1.56876e-15	28.4393
TCOF1	0.505942	4.78188	8.76873	2.83146e-17	1.61662e-15	28.4087
DMC1	0.421224	0.815696	8.76392	2.93828e-17	1.67588e-15	28.3723
HOXA-AS3	0.276491	0.349434	8.76206	2.98054e-17	1.69823e-15	28.3583
TRPM2-AS	0.789983	0.921273	8.76179	2.98692e-17	1.70011e-15	28.3562
CEBPZ	0.375217	5.21947	8.76159	2.99142e-17	1.70092e-15	28.3547
NUP54	0.377771	5.11452	8.76015	3.0248e-17	1.71814e-15	28.3438
SLC4A1AP	0.36733	4.80496	8.7575	3.08699e-17	1.75166e-15	28.3238
WDR3	0.468265	3.38371	8.75355	3.18218e-17	1.80382e-15	28.2939
SMNDC1	0.316254	4.29313	8.75109	3.24308e-17	1.83646e-15	28.2752
ZNF92	0.48975	3.28345	8.74933	3.28705e-17	1.85945e-15	28.262
ERAL1	0.362364	5.97578	8.74884	3.29952e-17	1.8646e-15	28.2583
RIOK1	0.429216	4.40601	8.74582	3.3769e-17	1.90638e-15	28.2355
PMS2	0.453217	3.40485	8.74444	3.41289e-17	1.92473e-15	28.225
C1orf116	-1.30134	5.9598	-8.7439	3.42715e-17	1.9308e-15	28.2209
CIRBP	-0.533467	6.94979	-8.74301	3.45081e-17	1.94215e-15	28.2142
GARS	0.476771	6.84008	8.73735	3.6041e-17	2.02636e-15	28.1714
AL513123.1	0.480245	0.373682	8.73693	3.61552e-17	2.03029e-15	28.1683
SPAST	0.412663	3.83479	8.73683	3.61844e-17	2.03029e-15	28.1675
PCMTD1P3	0.568936	0.918977	8.73185	3.75931e-17	2.10719e-15	28.13
YBX1P10	0.466712	3.05399	8.72281	4.02944e-17	2.25632e-15	28.0617
TTYH3	0.67929	6.12404	8.71764	4.19223e-17	2.3451e-15	28.0228
CD3EAP	0.458556	2.33965	8.71503	4.27711e-17	2.39016e-15	28.003
GPC6	0.957365	2.49205	8.71146	4.39565e-17	2.45393e-15	27.9762
LAMC1	0.607077	6.12058	8.7105	4.42801e-17	2.4695e-15	27.9689
RBPMS-AS1	-0.788071	2.42596	-8.70857	4.49405e-17	2.5038e-15	27.9544
SLC12A8	0.656018	3.97541	8.70764	4.52622e-17	2.51918e-15	27.9474
MRPL37	0.368506	6.57388	8.70719	4.54198e-17	2.52456e-15	27.944
CLTCL1	0.530239	1.74674	8.7071	4.54501e-17	2.52456e-15	27.9433
AC013565.1	0.295515	0.313369	8.70615	4.57799e-17	2.54033e-15	27.9362
SNRNP40	0.39074	5.58305	8.70239	4.71176e-17	2.61193e-15	27.9079
NAB1	0.486465	4.4821	8.69855	4.85235e-17	2.68717e-15	27.8789
LMO3	-1.41679	5.39572	-8.69787	4.87785e-17	2.69859e-15	27.8738
UBE2V1	0.3712	3.28672	8.69614	4.94271e-17	2.73174e-15	27.8608
PTTG1	0.826641	5.41852	8.69591	4.95148e-17	2.73385e-15	27.8591
WSB2	0.436828	6.19716	8.69496	4.98744e-17	2.75096e-15	27.8519
CAVIN4	0.32697	0.59909	8.6945	5.00524e-17	2.75802e-15	27.8484
SINHCAF	0.636218	5.65879	8.69426	5.01437e-17	2.7603e-15	27.8467
NBN	0.493527	4.82918	8.69411	5.02028e-17	2.76081e-15	27.8455
SPATA5	0.416593	1.91793	8.69314	5.05771e-17	2.77862e-15	27.8382
POPDC3	1.14073	1.25361	8.69137	5.12664e-17	2.81369e-15	27.8249
STC2	0.948441	2.70106	8.68984	5.18671e-17	2.84384e-15	27.8134
DCLRE1A	0.456818	3.25135	8.68758	5.27726e-17	2.89062e-15	27.7964
RNF121	0.346775	4.55326	8.68486	5.38829e-17	2.94851e-15	27.7759
RAE1	0.414339	4.66922	8.68416	5.41723e-17	2.96142e-15	27.7707
BRAP	0.317931	4.07387	8.68101	5.54923e-17	3.03058e-15	27.747
RPE	0.396164	4.91243	8.68005	5.5898e-17	3.04972e-15	27.7398
PPT2	0.616192	2.73017	8.6795	5.61343e-17	3.05959e-15	27.7357
TLR5	-0.611362	2.83897	-8.67937	5.61908e-17	3.05966e-15	27.7347
SBF2	0.612676	3.15824	8.67878	5.64436e-17	3.0704e-15	27.7303
UGGT1	0.490301	4.75755	8.67389	5.85941e-17	3.18425e-15	27.6935
ADAM10	0.458542	4.62008	8.67358	5.87313e-17	3.18857e-15	27.6912
AC008443.2	0.524756	0.401169	8.67312	5.89402e-17	3.19677e-15	27.6877
RANGAP1	0.472312	5.81445	8.66848	6.10629e-17	3.30865e-15	27.6529
LRRFIP1P1	0.460327	1.33273	8.66529	6.25691e-17	3.38694e-15	27.629
AC020928.1	0.556677	0.537147	8.66371	6.33274e-17	3.42464e-15	27.6171
HPS3	0.480208	4.43799	8.66112	6.45923e-17	3.48963e-15	27.5977
LINC02428	0.607068	0.497909	8.65983	6.52323e-17	3.52076e-15	27.588
ZNF525	0.431477	2.2292	8.65941	6.54386e-17	3.52845e-15	27.5849
SMURF2P1-LRRC37BP1	0.291822	1.4055	8.65712	6.65962e-17	3.58737e-15	27.5676
ABCF3	0.352579	5.56619	8.65658	6.68668e-17	3.59843e-15	27.5636
FAM169A	0.483007	0.857061	8.65535	6.74986e-17	3.6289e-15	27.5544
GOLT1B	0.552904	5.47788	8.65502	6.767e-17	3.63458e-15	27.5519
METTL8	0.353722	2.34074	8.65381	6.82979e-17	3.66475e-15	27.5428
SRGAP2D	0.330672	0.608138	8.64844	7.11526e-17	3.81422e-15	27.5025
TMLHE	0.622528	2.30396	8.63555	7.8489e-17	4.20342e-15	27.4061
MAP4K3	0.423279	4.57792	8.63508	7.87722e-17	4.2145e-15	27.4025
AC079210.1	-0.692992	1.27402	-8.62964	8.21054e-17	4.38859e-15	27.3618
PSPH	0.666978	4.18348	8.62745	8.34825e-17	4.45788e-15	27.3454
TTC4	0.287671	1.95357	8.62679	8.3905e-17	4.47612e-15	27.3404
ZKSCAN5	0.350345	2.94198	8.62358	8.59785e-17	4.58231e-15	27.3164
CDK12	0.493926	4.37448	8.62331	8.61531e-17	4.5872e-15	27.3144
MLLT11	0.871851	2.69372	8.62311	8.62885e-17	4.58998e-15	27.3129
VIRMA	0.407585	4.66929	8.62197	8.70346e-17	4.62522e-15	27.3044
GCLC	1.24853	5.16198	8.62007	8.83011e-17	4.68802e-15	27.2902
ABCF2	0.359102	5.48243	8.61668	9.06072e-17	4.80583e-15	27.2649
ACP1	0.342217	7.01731	8.61562	9.13448e-17	4.84031e-15	27.2569
KIF4B	0.0327042	0.0379817	8.61372	9.26739e-17	4.90603e-15	27.2427
ZC3HAV1L	0.591422	2.90497	8.61199	9.38998e-17	4.96618e-15	27.2298
PRDM4	0.395121	4.31295	8.61177	9.40554e-17	4.96965e-15	27.2282
LINC00346	0.682508	1.54094	8.61093	9.46552e-17	4.99656e-15	27.2219
SCGB3A1	-2.42584	6.73207	-8.60862	9.63311e-17	5.08018e-15	27.2047
AC074135.1	0.926945	1.34708	8.6063	9.8045e-17	5.16371e-15	27.1873
STEAP1B	0.829375	1.26373	8.60622	9.81019e-17	5.16371e-15	27.1867
N4BP2	0.498658	2.49937	8.60385	9.98862e-17	5.25263e-15	27.169
SGPL1	0.471549	5.52065	8.60231	1.01065e-16	5.30958e-15	27.1575
RAB7A	0.337633	8.07803	8.60088	1.02169e-16	5.35956e-15	27.1468
YWHAZP4	0.49213	2.42936	8.60082	1.02211e-16	5.35956e-15	27.1464
XYLB	0.497453	2.18731	8.60045	1.02499e-16	5.36958e-15	27.1436
MCFD2	0.42285	6.23361	8.5995	1.03243e-16	5.40346e-15	27.1365
MTOR	0.446748	4.32806	8.59869	1.0388e-16	5.43164e-15	27.1305
MPP2	0.619365	1.24379	8.59825	1.04222e-16	5.44439e-15	27.1272
MCTS2P	0.601244	2.28981	8.598	1.04424e-16	5.44975e-15	27.1253
ATP11B	0.517278	4.30434	8.59588	1.06118e-16	5.53295e-15	27.1095
GNL3L	0.58534	3.506	8.5898	1.11131e-16	5.78885e-15	27.0641
CTNNBL1	0.378436	5.15464	8.58586	1.145e-16	5.95872e-15	27.0348
USP5	0.412828	6.08598	8.58521	1.15062e-16	5.98234e-15	27.03
SLC7A1	0.623614	3.99643	8.58463	1.15575e-16	6.00337e-15	27.0256
TPI1	0.491768	9.42329	8.58428	1.15874e-16	6.01324e-15	27.0231
AL031736.1	0.508838	0.393289	8.5827	1.17278e-16	6.08043e-15	27.0112
FAM168A	0.502108	4.36649	8.58143	1.18413e-16	6.13139e-15	27.0017
PIGS	0.469435	5.75049	8.58135	1.18483e-16	6.13139e-15	27.0012
HUWE1	0.559496	5.51252	8.57708	1.22375e-16	6.32686e-15	26.9694
KIF2A	0.579415	4.33358	8.57538	1.23961e-16	6.40289e-15	26.9567
CEP295	0.457137	2.14038	8.57245	1.26742e-16	6.54042e-15	26.9349
DROSHA	0.52258	4.91176	8.57229	1.26902e-16	6.54253e-15	26.9337
PSAT1	1.0245	4.43816	8.57145	1.27713e-16	6.57823e-15	26.9274
DUXAP10	0.301137	0.31241	8.5704	1.28731e-16	6.6245e-15	26.9196
RNU7-143P	0.471094	0.257592	8.57015	1.28972e-16	6.6307e-15	26.9178
ATP5F1B	0.443089	9.1837	8.56591	1.33179e-16	6.84066e-15	26.8862
PSMD7	0.38167	6.55102	8.56529	1.33807e-16	6.85903e-15	26.8816
SNF8	0.331641	6.06177	8.56526	1.33834e-16	6.85903e-15	26.8814
NUP85	0.403667	5.59036	8.56519	1.33909e-16	6.85903e-15	26.8808
WDR45B	0.477722	7.03734	8.56077	1.38466e-16	7.08585e-15	26.848
ANKRD52	0.539855	4.10904	8.56055	1.38691e-16	7.0908e-15	26.8464
TMEM237	0.445583	3.27434	8.55239	1.4752e-16	7.53523e-15	26.7857
COG5	0.437749	4.19046	8.55078	1.49332e-16	7.62075e-15	26.7737
PSMB2	0.357588	6.14939	8.55041	1.49754e-16	7.63522e-15	26.7709
ITCH	0.413907	4.78249	8.5496	1.50668e-16	7.67476e-15	26.7649
MB21D2	0.617634	2.33485	8.54229	1.59223e-16	8.10306e-15	26.7106
ZPR1	0.338127	4.1265	8.54206	1.595e-16	8.10971e-15	26.7089
RHOBTB2	-0.922043	5.22815	-8.54084	1.60979e-16	8.17738e-15	26.6999
PHF19	0.517021	4.07647	8.54043	1.61477e-16	8.19513e-15	26.6968
LINC02257	-1.17184	2.41905	-8.53944	1.62691e-16	8.24919e-15	26.6895
PGC	-2.87676	5.9695	-8.53821	1.64215e-16	8.3118e-15	26.6803
RNFT2	0.729048	1.98448	8.5382	1.64227e-16	8.3118e-15	26.6802
AC236972.3	-0.680122	0.807841	-8.53785	1.64662e-16	8.32619e-15	26.6776
CORO1C	0.508802	6.27811	8.53747	1.65131e-16	8.34231e-15	26.6748
PAK1IP1	0.482551	4.81602	8.53705	1.65654e-16	8.36107e-15	26.6717
DPH2	0.409802	4.73269	8.53689	1.65849e-16	8.36327e-15	26.6706
SNORD65C	0.421182	0.193712	8.52931	1.75617e-16	8.84777e-15	26.6143
RDX	0.550085	5.59356	8.52843	1.76786e-16	8.89856e-15	26.6078
ERGIC2	0.435608	4.78656	8.52696	1.78758e-16	8.98963e-15	26.5969
GOPC	0.3806	4.40864	8.52678	1.79003e-16	8.99374e-15	26.5955
NONO	0.403663	8.04846	8.52465	1.81904e-16	9.13122e-15	26.5797
RCOR2	0.892101	2.00673	8.52226	1.85212e-16	9.28882e-15	26.562
SKIL	0.508148	4.78846	8.52094	1.87066e-16	9.37329e-15	26.5522
MINPP1	0.411094	4.63784	8.51525	1.95272e-16	9.77563e-15	26.51
PTGES3	0.398082	7.86805	8.51385	1.97335e-16	9.86997e-15	26.4997
UBE3C	0.41609	5.4996	8.5119	2.00267e-16	1.00076e-14	26.4852
ZFP2	-0.384038	1.04474	-8.51023	2.02803e-16	1.01251e-14	26.4728
HEATR1	0.473765	3.83458	8.50844	2.05554e-16	1.02532e-14	26.4596
UTP18	0.377172	5.55653	8.50629	2.08899e-16	1.04107e-14	26.4437
ZFPL1	0.341429	3.91658	8.50569	2.09845e-16	1.04484e-14	26.4393
LINC01775	0.288442	0.423704	8.50459	2.11598e-16	1.05262e-14	26.4311
HNRNPLL	0.340157	4.53073	8.5028	2.14477e-16	1.06598e-14	26.4178
GANC	-0.503646	2.93173	-8.49968	2.19575e-16	1.09034e-14	26.3947
XPOTP1	0.123071	0.196091	8.49727	2.23591e-16	1.10929e-14	26.3769
U2AF2	0.370547	6.82357	8.493	2.30885e-16	1.14444e-14	26.3454
VSIG2	-1.49067	4.48253	-8.49052	2.35228e-16	1.16447e-14	26.3271
FKBP4	0.631176	6.05993	8.49046	2.35346e-16	1.16447e-14	26.3266
SP3	0.385501	5.24435	8.49012	2.35948e-16	1.1664e-14	26.324
SNX6	0.519167	5.74121	8.48769	2.40291e-16	1.18681e-14	26.3061
PCGF6	0.372757	3.1523	8.48445	2.46226e-16	1.21504e-14	26.2821
TRMT61B	0.366405	3.82934	8.48383	2.47369e-16	1.21959e-14	26.2776
CASP2	0.44255	4.34257	8.47819	2.58087e-16	1.2713e-14	26.2359
HOXA10	1.05308	1.34064	8.47525	2.63856e-16	1.29856e-14	26.2142
ABCF1	0.459075	6.09242	8.47418	2.65979e-16	1.30784e-14	26.2063
LEO1	0.385561	4.58103	8.47277	2.68809e-16	1.32058e-14	26.1959
CXCL17	-1.42609	8.24496	-8.47182	2.7073e-16	1.32884e-14	26.1889
CUL4B	0.378947	5.22176	8.47075	2.72913e-16	1.33836e-14	26.181
SLC34A2	-1.51418	9.27634	-8.46851	2.77547e-16	1.35988e-14	26.1645
PLA2G10	-1.23583	2.71852	-8.46575	2.8335e-16	1.38709e-14	26.1441
NCBP1	0.397731	4.21897	8.46361	2.87938e-16	1.4083e-14	26.1283
DSG2	0.814377	6.07194	8.46315	2.88949e-16	1.41199e-14	26.1249
NUP93	0.336794	3.80903	8.4617	2.92091e-16	1.42608e-14	26.1143
PNO1	0.411488	4.89345	8.46011	2.95608e-16	1.44198e-14	26.1025
TPI1P2	0.399353	1.19887	8.45862	2.98922e-16	1.45686e-14	26.0915
SLC22A3	-1.20423	3.87777	-8.45848	2.99242e-16	1.45714e-14	26.0905
AL109936.2	-0.6632	1.57056	-8.45293	3.11963e-16	1.51774e-14	26.0496
GAPDH	0.60853	11.2413	8.45119	3.16058e-16	1.53631e-14	26.0368
AP005328.1	0.444018	0.391279	8.44771	3.24401e-16	1.57548e-14	26.0112
TPRKB	0.372448	5.54987	8.44726	3.25514e-16	1.5795e-14	26.0078
PTCSC3	-1.08608	2.01975	-8.44683	3.26562e-16	1.58319e-14	26.0046
RPN1	0.312553	8.61465	8.44485	3.31432e-16	1.6054e-14	25.9901
SCTR	-1.46825	3.36654	-8.44337	3.35144e-16	1.62196e-14	25.9791
CLIP1	0.495746	5.23611	8.44171	3.3932e-16	1.63963e-14	25.967
NADK2	0.476089	4.19431	8.44169	3.39389e-16	1.63963e-14	25.9668
CSTF3	0.338324	4.68912	8.44072	3.4184e-16	1.65003e-14	25.9597
SIAH2	0.388715	4.85184	8.438	3.48885e-16	1.68257e-14	25.9396
SRPK2	0.422172	4.9035	8.4363	3.53363e-16	1.70267e-14	25.9271
DHFR	0.47998	2.97406	8.43104	3.67549e-16	1.76949e-14	25.8884
PLAC9	-0.682855	3.42324	-8.42858	3.74388e-16	1.80084e-14	25.8703
EXOSC10	0.333035	5.85501	8.42729	3.77994e-16	1.81661e-14	25.8609
SNHG8	-0.521477	6.76575	-8.42433	3.86462e-16	1.85569e-14	25.8391
NCOA3	0.477303	4.5682	8.42409	3.87152e-16	1.85739e-14	25.8374
PDIA4	0.55902	8.48543	8.42289	3.90652e-16	1.87255e-14	25.8285
PRKD3	0.539069	4.18146	8.41745	4.06876e-16	1.94863e-14	25.7885
PLAGL2	0.517017	4.16501	8.41547	4.12923e-16	1.97588e-14	25.774
NUP160	0.436474	4.79057	8.40692	4.4017e-16	2.10444e-14	25.7113
DDX21	0.55275	5.74016	8.40674	4.40762e-16	2.10545e-14	25.7099
GTPBP8	0.357859	3.71036	8.40529	4.45561e-16	2.12653e-14	25.6993
PROSER3	0.524229	3.22535	8.40504	4.46406e-16	2.12873e-14	25.6974
ENPP1	0.649256	1.43251	8.40454	4.48056e-16	2.133e-14	25.6938
AC073046.1	0.542731	1.7226	8.40454	4.48073e-16	2.133e-14	25.6938
AC079949.1	0.755924	0.783245	8.39429	4.83704e-16	2.30063e-14	25.6186
IPPK	0.345886	1.63978	8.39329	4.87309e-16	2.31578e-14	25.6113
PDK1	0.511074	2.54251	8.39266	4.89603e-16	2.32469e-14	25.6067
TOMM40	0.478429	5.38733	8.38661	5.12213e-16	2.42996e-14	25.5623
YWHAZP6	0.321497	0.787925	8.38379	5.23076e-16	2.47909e-14	25.5417
GPATCH1	0.396242	3.2471	8.38369	5.23467e-16	2.47909e-14	25.541
CIAO1	0.255366	5.76283	8.37942	5.40374e-16	2.55697e-14	25.5097
ARCN1	0.404118	7.00869	8.37679	5.51072e-16	2.60536e-14	25.4905
UBE2E3	0.468675	6.10844	8.37619	5.53548e-16	2.61483e-14	25.4861
ARFGEF2	0.462024	4.30131	8.37548	5.56491e-16	2.62649e-14	25.4809
TMCC1	0.42036	4.11764	8.37367	5.64043e-16	2.65986e-14	25.4676
CTSE	-1.99381	6.36847	-8.37192	5.71427e-16	2.69238e-14	25.4548
AC091133.2	0.325852	0.131713	8.37131	5.74026e-16	2.70232e-14	25.4504
C2CD3	0.449442	3.43758	8.37044	5.77769e-16	2.71763e-14	25.444
ZNF765	0.31207	2.12499	8.37028	5.78469e-16	2.71861e-14	25.4428
ACVR1C	0.333807	0.482046	8.36834	5.86865e-16	2.75572e-14	25.4286
CD207	-1.44985	2.58286	-8.36435	6.04542e-16	2.83632e-14	25.3995
CPSF2	0.372066	3.71676	8.36112	6.1928e-16	2.903e-14	25.3758
USP32	0.48247	4.27946	8.35541	6.46147e-16	3.02638e-14	25.3341
RBM12	0.351837	4.98345	8.35455	6.50287e-16	3.04319e-14	25.3278
EED	0.350764	4.19657	8.34842	6.8056e-16	3.18217e-14	25.2831
SPDYE3	0.366511	2.55008	8.34803	6.82574e-16	3.18888e-14	25.2802
AC118549.1	0.404949	4.27455	8.34582	6.93835e-16	3.23876e-14	25.2641
KBTBD2	0.353135	5.21383	8.34216	7.12959e-16	3.32522e-14	25.2374
PDIA6	0.519793	7.94077	8.33633	7.44534e-16	3.46955e-14	25.1949
SRPK1	0.4777	5.44115	8.33404	7.57269e-16	3.52593e-14	25.1782
SP6	0.772901	1.77021	8.33376	7.58827e-16	3.5302e-14	25.1762
CENPP	0.246017	1.07741	8.33271	7.64778e-16	3.5549e-14	25.1685
DNTTIP2	0.377688	4.74948	8.33136	7.72494e-16	3.58775e-14	25.1586
XRN2	0.438424	6.1085	8.33102	7.74408e-16	3.59362e-14	25.1562
AL024507.2	0.226658	0.673306	8.32832	7.90081e-16	3.66327e-14	25.1365
TEAD4	0.570437	4.04648	8.32693	7.983e-16	3.69828e-14	25.1264
TTC27	0.362102	4.135	8.32625	8.02341e-16	3.71389e-14	25.1214
AC122710.1	0.641655	0.325999	8.32537	8.07598e-16	3.73509e-14	25.115
CEBPZOS	0.356168	5.25097	8.31712	8.58492e-16	3.96715e-14	25.0549
DDX11-AS1	0.346307	0.936916	8.31465	8.74379e-16	4.03719e-14	25.0369
HAUS2	0.370583	3.6603	8.31029	9.03059e-16	4.16613e-14	25.0052
SFMBT1	0.503928	3.05776	8.30547	9.35879e-16	4.31394e-14	24.9702
CEP128	0.487271	1.97156	8.30348	9.49791e-16	4.37442e-14	24.9557
PHGDH	1.10258	3.90864	8.30314	9.5218e-16	4.38177e-14	24.9532
RPL34	-0.416435	8.25157	-8.30036	9.71957e-16	4.46906e-14	24.933
CD1E	-0.972701	2.01625	-8.3	9.74514e-16	4.47709e-14	24.9304
PA2G4	0.375665	6.83225	8.29872	9.83812e-16	4.51606e-14	24.9211
SULF1	1.08412	5.57461	8.29856	9.84979e-16	4.51766e-14	24.9199
CCSAP	0.417301	2.86647	8.29514	1.01022e-15	4.62958e-14	24.8951
PPP6R3	0.342768	5.63989	8.29422	1.01707e-15	4.65714e-14	24.8884
PCYT1A	0.394547	4.77128	8.29326	1.02432e-15	4.68642e-14	24.8815
HSPA13	0.51422	4.70924	8.29092	1.04225e-15	4.76451e-14	24.8644
PGAM1P7	0.295453	0.435499	8.2895	1.0532e-15	4.81058e-14	24.8542
XPO6	0.3682	5.79804	8.28146	1.11767e-15	5.10084e-14	24.7958
RALGAPB	0.417626	4.42716	8.28122	1.11968e-15	5.10373e-14	24.794
YBX2	0.923622	1.44818	8.28116	1.12015e-15	5.10373e-14	24.7936
BAZ2A	0.503334	5.23028	8.27944	1.13448e-15	5.16478e-14	24.7811
GAREM2	0.68145	2.13166	8.27894	1.1387e-15	5.17973e-14	24.7775
NUP98	0.368315	5.23189	8.27845	1.14278e-15	5.19356e-14	24.774
DVL2	0.394949	4.70712	8.27835	1.14362e-15	5.19356e-14	24.7732
MICALL1	0.495533	4.12317	8.27796	1.14698e-15	5.20452e-14	24.7704
KIF1A	1.4701	1.41711	8.27691	1.15593e-15	5.24083e-14	24.7627
FAM220A	0.426308	4.70504	8.27554	1.16766e-15	5.28971e-14	24.7528
TMEM243	-0.621973	5.63201	-8.27512	1.17125e-15	5.30162e-14	24.7498
DARS	0.358678	6.58163	8.27446	1.17702e-15	5.32338e-14	24.745
SLC35A2	0.481834	5.68509	8.27368	1.1838e-15	5.34964e-14	24.7393
SAAL1	0.404544	3.97486	8.27297	1.18999e-15	5.37061e-14	24.7342
YWHAZ	0.44672	8.70204	8.27293	1.19038e-15	5.37061e-14	24.7339
C2orf48	0.464332	0.747391	8.27104	1.20704e-15	5.43525e-14	24.7202
ARPC1A	0.436808	7.58373	8.271	1.20747e-15	5.43525e-14	24.7199
HOXA1	0.718362	1.03603	8.27097	1.20766e-15	5.43525e-14	24.7197
TLK1	0.373309	4.79469	8.27054	1.21157e-15	5.44841e-14	24.7166
AC016205.1	0.492902	0.743722	8.26479	1.26406e-15	5.67985e-14	24.6749
AC007207.2	-1.06545	1.70978	-8.26405	1.27094e-15	5.70461e-14	24.6696
B3GALNT1	0.72033	3.08667	8.26398	1.27164e-15	5.70461e-14	24.669
FAM104A	0.323573	4.18136	8.25882	1.32097e-15	5.9211e-14	24.6316
TMEM189	0.381843	3.84881	8.25631	1.34556e-15	6.02647e-14	24.6135
CWC22	0.321245	4.50316	8.25349	1.3739e-15	6.14838e-14	24.5931
NME5	-0.828752	2.5206	-8.25224	1.38659e-15	6.20017e-14	24.584
PIGW	0.431741	3.68344	8.25084	1.40098e-15	6.25943e-14	24.5739
ADA	0.636507	3.51015	8.2501	1.40859e-15	6.28838e-14	24.5686
ABALON	0.408045	1.04352	8.24914	1.41858e-15	6.32787e-14	24.5616
EIF5A2	0.491848	1.8017	8.24644	1.44709e-15	6.44981e-14	24.5421
AC079949.2	0.70123	0.720916	8.24546	1.45755e-15	6.49121e-14	24.535
FAM91A1	0.422636	4.97218	8.24514	1.46095e-15	6.50112e-14	24.5327
TWNK	0.468578	3.49075	8.24271	1.48732e-15	6.61313e-14	24.5152
SLC15A4	0.339125	4.77736	8.2359	1.56382e-15	6.94769e-14	24.4659
MAGEC2	1.11718	0.693258	8.23561	1.56711e-15	6.95671e-14	24.4638
HILPDA	0.854463	5.06716	8.23294	1.59818e-15	7.08893e-14	24.4446
TOB2P1	0.492973	1.25135	8.23075	1.62418e-15	7.1933e-14	24.4287
C2orf69	0.372609	3.6369	8.23074	1.62431e-15	7.1933e-14	24.4286
ENTPD3	-0.879811	3.35175	-8.22994	1.63383e-15	7.22966e-14	24.4229
AC026471.3	-0.889205	1.75619	-8.2291	1.644e-15	7.26885e-14	24.4168
MED20	0.424547	4.49879	8.2279	1.65855e-15	7.32732e-14	24.4081
CHRAC1	0.367983	5.36522	8.2277	1.66101e-15	7.33233e-14	24.4067
TAOK1	0.450003	4.13375	8.22195	1.73274e-15	7.64286e-14	24.3652
ITGB1	0.604895	7.7413	8.22082	1.74715e-15	7.70027e-14	24.357
BCL2L10	0.648015	0.943617	8.20955	1.89787e-15	8.35791e-14	24.2758
APPL2	0.431486	4.72978	8.20863	1.91077e-15	8.40799e-14	24.2691
SET	0.403825	7.78237	8.20312	1.98958e-15	8.74783e-14	24.2294
NABP2	0.37764	5.53563	8.19853	2.05764e-15	9.03988e-14	24.1964
SPATA18	-0.936091	2.28932	-8.19465	2.11713e-15	9.29385e-14	24.1684
ZC3HC1	0.333539	4.39705	8.19449	2.11955e-15	9.29709e-14	24.1673
PUS7	0.494637	3.9523	8.19275	2.14679e-15	9.40911e-14	24.1547
CBLL1	0.368621	3.9445	8.19018	2.18761e-15	9.58043e-14	24.1362
HNRNPA2B1	0.344396	7.96493	8.18673	2.24356e-15	9.81766e-14	24.1114
SLC7A5	0.956944	5.60773	8.18662	2.24538e-15	9.81785e-14	24.1107
HCFC1	0.485187	4.93561	8.18539	2.26578e-15	9.89921e-14	24.1018
IRX5	-1.04045	3.57773	-8.18515	2.26971e-15	9.90588e-14	24.1001
APAF1	0.432003	3.03319	8.18508	2.27089e-15	9.90588e-14	24.0996
MAST2	0.486205	4.62926	8.18329	2.3008e-15	1.00284e-13	24.0867
LMBR1	0.408303	3.98916	8.17914	2.37182e-15	1.03298e-13	24.0569
FOXO3B	0.31108	0.880071	8.17862	2.38086e-15	1.0361e-13	24.0531
LINC00337	0.557711	0.912329	8.17754	2.39976e-15	1.04351e-13	24.0454
NUP210	0.676955	4.86971	8.17573	2.43174e-15	1.05658e-13	24.0324
RFTN1	-0.704782	5.55865	-8.17416	2.45981e-15	1.06794e-13	24.0211
KRR1	0.343642	3.17926	8.17273	2.48565e-15	1.07831e-13	24.0108
PVR	0.529009	5.18364	8.17195	2.49998e-15	1.08368e-13	24.0052
UPF3B	0.463589	4.00812	8.17158	2.50673e-15	1.08575e-13	24.0025
AHCYL2	-1.00063	5.76513	-8.17094	2.51839e-15	1.08995e-13	23.998
MYBL1	0.608187	1.95855	8.17013	2.53335e-15	1.09557e-13	23.9922
FAM131C	0.404516	0.455006	8.16936	2.54765e-15	1.10089e-13	23.9866
AC132807.2	0.652378	0.467327	8.1659	2.61298e-15	1.12824e-13	23.9618
EP400	0.482926	3.77007	8.1649	2.63223e-15	1.13521e-13	23.9546
TAB2	0.39392	5.45705	8.16484	2.63325e-15	1.13521e-13	23.9542
CD109	0.928288	2.85806	8.16327	2.6637e-15	1.14744e-13	23.9429
MIEF1	0.370056	4.19754	8.163	2.66896e-15	1.14882e-13	23.941
YY1	0.28587	5.43152	8.15872	2.75368e-15	1.18436e-13	23.9103
TPM3	0.349122	7.98576	8.15859	2.75633e-15	1.18458e-13	23.9093
UBE2SP2	0.274066	0.391538	8.158	2.76827e-15	1.18878e-13	23.9051
SPPL3	0.325681	5.20006	8.15714	2.7858e-15	1.19539e-13	23.8989
FAF1	0.31937	4.17476	8.15523	2.82483e-15	1.21119e-13	23.8852
MIS18BP1	0.4911	3.76105	8.15425	2.84516e-15	1.21896e-13	23.8782
ASAP2	0.794285	2.6632	8.15158	2.90125e-15	1.24203e-13	23.859
C8orf34-AS1	-1.13488	2.43544	-8.14986	2.93788e-15	1.25674e-13	23.8467
VTI1A	0.30801	3.61709	8.14969	2.94151e-15	1.25732e-13	23.8455
TRRAP	0.541009	4.20951	8.14305	3.08759e-15	1.31874e-13	23.7979
CCNT1	0.391835	3.75772	8.14228	3.105e-15	1.32515e-13	23.7924
MTMR2	0.425144	4.35313	8.14036	3.14879e-15	1.3428e-13	23.7786
C12orf29	0.400156	3.63958	8.14007	3.15529e-15	1.34454e-13	23.7766
MTCH2	0.34351	6.16737	8.13974	3.163e-15	1.34659e-13	23.7742
KLHL7	0.436878	3.82972	8.13965	3.16498e-15	1.34659e-13	23.7736
IRAK1	0.478587	6.766	8.13735	3.2186e-15	1.36835e-13	23.7571
GTF2IP7	0.500818	0.806632	8.13659	3.23644e-15	1.37488e-13	23.7517
STAU1	0.369097	6.74685	8.13183	3.35082e-15	1.42237e-13	23.7176
RTTN	0.391705	1.95848	8.13103	3.37029e-15	1.42954e-13	23.7119
CLEC3B	-0.950384	3.90115	-8.12968	3.40368e-15	1.4426e-13	23.7022
PTDSS1	0.384886	5.18585	8.12866	3.42915e-15	1.45228e-13	23.6949
EIPR1	0.349204	4.59749	8.12612	3.49302e-15	1.4782e-13	23.6768
LRRK2	-1.26913	3.7284	-8.12574	3.50289e-15	1.48124e-13	23.674
CREG2	0.476784	0.466929	8.12396	3.54843e-15	1.49935e-13	23.6613
CCT2	0.559443	7.20595	8.1234	3.56293e-15	1.50432e-13	23.6573
LARP6	0.627253	1.94836	8.11729	3.72524e-15	1.57165e-13	23.6136
DHX9	0.365777	6.71733	8.11683	3.73763e-15	1.57568e-13	23.6103
PPID	0.329995	5.07904	8.11633	3.7512e-15	1.58019e-13	23.6068
BVES	0.455134	1.09193	8.11531	3.77916e-15	1.59049e-13	23.5995
DDX1	0.344064	6.43225	8.11523	3.78141e-15	1.59049e-13	23.5989
ANKRD27	0.431733	4.41831	8.10636	4.03335e-15	1.69517e-13	23.5356
AC012511.1	-0.640521	1.53299	-8.10611	4.04081e-15	1.69702e-13	23.5338
GPD2	0.433948	4.76456	8.10487	4.07744e-15	1.7111e-13	23.5249
CDC5L	0.385756	4.51049	8.10468	4.0829e-15	1.71209e-13	23.5236
HTR1D	0.858085	1.35973	8.10408	4.10075e-15	1.71827e-13	23.5193
IFRD1	0.595073	4.76591	8.10342	4.12048e-15	1.72523e-13	23.5146
STT3A	0.422402	6.58784	8.10262	4.14465e-15	1.73404e-13	23.5089
CD1A	-1.25609	2.39021	-8.10201	4.16314e-15	1.74046e-13	23.5045
MCMBP	0.344419	5.321	8.1014	4.18153e-15	1.74683e-13	23.5002
ANAPC5	0.303342	5.47063	8.10023	4.21725e-15	1.76041e-13	23.4918
MFSD2A	-0.901429	4.99366	-8.09992	4.22683e-15	1.76308e-13	23.4896
ZNF507	0.410326	3.20814	8.09835	4.27522e-15	1.78192e-13	23.4784
GNB1	0.33445	8.23545	8.09532	4.37044e-15	1.82024e-13	23.4568
SNRNP27	0.297045	5.23876	8.09488	4.38444e-15	1.82469e-13	23.4536
ATR	0.417032	3.25525	8.09279	4.45134e-15	1.85114e-13	23.4388
LINC01807	0.629169	0.497168	8.08958	4.55636e-15	1.89339e-13	23.4159
ASXL2	0.429001	3.33888	8.08846	4.59348e-15	1.90738e-13	23.4079
EIF2AK1	0.366275	7.00869	8.08785	4.61389e-15	1.91442e-13	23.4036
ADAM12	0.943043	2.70605	8.08676	4.65056e-15	1.92819e-13	23.3958
AC007128.1	0.597973	0.877563	8.08555	4.69149e-15	1.9437e-13	23.3872
WFDC2	-1.15764	9.46522	-8.08501	4.71015e-15	1.94997e-13	23.3833
BCL2L11	0.429132	4.23975	8.08473	4.71961e-15	1.95242e-13	23.3813
GIP	0.421733	0.291744	8.08458	4.72484e-15	1.95312e-13	23.3802
URB2	0.423486	3.07594	8.08447	4.72851e-15	1.95318e-13	23.3795
PIP4K2C	0.482835	5.97469	8.08374	4.75356e-15	1.96206e-13	23.3743
AGO2	0.521493	3.39902	8.08262	4.79259e-15	1.97669e-13	23.3663
LRP4	0.830404	1.96279	8.07817	4.94983e-15	2.04003e-13	23.3346
DCAF17	0.332498	3.08319	8.07749	4.97404e-15	2.04847e-13	23.3298
BRIX1	0.489757	5.38243	8.07596	5.02953e-15	2.06978e-13	23.3189
RIPK2	0.519448	4.67024	8.07121	5.20573e-15	2.1407e-13	23.2851
GREM1	1.09596	2.68695	8.06828	5.31743e-15	2.18501e-13	23.2643
PLLP	-0.747655	3.06629	-8.06753	5.3465e-15	2.19532e-13	23.2589
LRR1	0.469936	3.5995	8.06411	5.4809e-15	2.24884e-13	23.2345
RAB6A	0.35833	6.64767	8.0596	5.66253e-15	2.32164e-13	23.2025
DUSP14	0.490667	4.34595	8.05833	5.71499e-15	2.34141e-13	23.1935
SYT1	0.973577	1.80356	8.05809	5.72511e-15	2.34382e-13	23.1918
TRIO	0.630097	4.77963	8.05731	5.75724e-15	2.35339e-13	23.1863
NUP50	0.377999	4.69791	8.05726	5.75935e-15	2.35339e-13	23.1859
POLR1A	0.443957	3.59106	8.05722	5.76126e-15	2.35339e-13	23.1856
ALX1	0.534799	0.395348	8.05578	5.82155e-15	2.37626e-13	23.1754
LIN28B	0.448118	0.212743	8.05529	5.842e-15	2.38284e-13	23.1719
DNAJB4	0.62062	3.70113	8.05511	5.8496e-15	2.38419e-13	23.1706
HACD2	0.440005	5.3669	8.05314	5.93385e-15	2.41674e-13	23.1566
ALMS1-IT1	0.438814	1.04422	8.05158	6.00112e-15	2.44234e-13	23.1455
MRPL11	0.406881	5.38648	8.04938	6.0975e-15	2.47974e-13	23.1299
TMEM173	-0.663442	6.1594	-8.04771	6.1713e-15	2.50791e-13	23.1181
DLG5	0.614759	3.89985	8.04601	6.24772e-15	2.5371e-13	23.106
CRKL	0.406072	5.31948	8.04565	6.26427e-15	2.54195e-13	23.1034
RPF1	0.341326	5.52879	8.04259	6.40442e-15	2.59692e-13	23.0817
MAIP1	0.326525	4.61368	8.04023	6.51446e-15	2.6396e-13	23.065
LINC02246	0.362966	0.507068	8.03947	6.5505e-15	2.65226e-13	23.0596
PARP2	0.442504	4.69573	8.0377	6.63483e-15	2.68443e-13	23.047
GPRC5C	-0.935118	5.84573	-8.03674	6.68058e-15	2.70097e-13	23.0403
PPIF	0.438634	6.01594	8.03544	6.74365e-15	2.72447e-13	23.031
FBP1	-0.749137	7.03301	-8.03496	6.76714e-15	2.73197e-13	23.0276
ALG3	0.424668	6.23606	8.03232	6.89746e-15	2.78255e-13	23.0089
RPL10P19	-0.75089	1.9146	-8.03077	6.97533e-15	2.81191e-13	22.9979
AC073529.1	0.261353	0.603301	8.02668	7.18414e-15	2.89397e-13	22.9689
TFCP2	0.342371	4.81148	8.02369	7.34076e-15	2.95491e-13	22.9478
FOXK2	0.384345	5.10093	8.02271	7.39288e-15	2.97373e-13	22.9408
AP000523.1	0.382641	0.579961	8.02248	7.40527e-15	2.97654e-13	22.9392
GPR137C	0.438752	0.983856	8.02208	7.42667e-15	2.98297e-13	22.9364
C10orf143	-0.33838	0.977298	-8.0219	7.43623e-15	2.98465e-13	22.9351
HTR2C	0.414072	0.226638	8.01986	7.54651e-15	3.02671e-13	22.9207
AC064850.1	0.144179	0.210825	8.01915	7.58514e-15	3.04e-13	22.9156
PDCD11	0.458586	4.36988	8.01902	7.59277e-15	3.04085e-13	22.9147
IL22RA1	0.823024	1.58197	8.017	7.70421e-15	3.08325e-13	22.9004
C10orf88	0.312024	3.16185	8.01649	7.73208e-15	3.09216e-13	22.8968
SEMA5B	0.523068	1.07339	8.0127	7.94637e-15	3.17556e-13	22.87
RRP36	0.334795	6.43073	8.0105	8.07379e-15	3.22415e-13	22.8544
NINJ2	-0.775949	4.76939	-8.00966	8.1227e-15	3.24134e-13	22.8484
TRAM2	0.518408	4.14308	8.00819	8.20885e-15	3.27335e-13	22.8381
CEP85	0.471845	3.74118	8.00751	8.24928e-15	3.2871e-13	22.8333
SELENOOLP	0.838888	0.633424	8.00467	8.42019e-15	3.35279e-13	22.8131
AC023509.2	-0.21306	0.279451	-8.00358	8.48656e-15	3.37678e-13	22.8054
ATP1B3	0.471133	6.5083	8.00247	8.55464e-15	3.40142e-13	22.7976
HLF	-1.04279	2.604	-8.00028	8.69044e-15	3.45294e-13	22.7821
AC069499.2	0.22294	0.259515	7.99867	8.79167e-15	3.49064e-13	22.7708
MTX1P1	0.544857	3.01385	7.99732	8.87765e-15	3.52226e-13	22.7612
ZFP69B	0.421608	1.70991	7.99713	8.89003e-15	3.52323e-13	22.7599
CTHRC1	1.01017	6.52671	7.99708	8.89287e-15	3.52323e-13	22.7595
AC124947.2	0.598916	0.842524	7.99543	8.99925e-15	3.5621e-13	22.7479
TMEM91	-0.626984	3.4337	-7.99536	9.00385e-15	3.5621e-13	22.7474
ZNF280B	0.534667	1.21172	7.99414	9.08314e-15	3.5909e-13	22.7388
MEIOC	0.544307	0.622009	7.99386	9.10116e-15	3.59545e-13	22.7368
LINC00355	0.533753	0.451044	7.99141	9.26339e-15	3.65692e-13	22.7195
AC061975.6	0.616146	0.540542	7.99111	9.28321e-15	3.66213e-13	22.7174
RAD51C	0.341837	3.71559	7.98905	9.42228e-15	3.71338e-13	22.7028
RMI1	0.422151	3.44544	7.98898	9.42657e-15	3.71338e-13	22.7024
AC120114.1	0.347795	0.937075	7.9882	9.47981e-15	3.7317e-13	22.6968
DLD	0.394255	5.4417	7.98741	9.53345e-15	3.75014e-13	22.6913
C8orf34	-0.648791	1.32432	-7.98654	9.59378e-15	3.77119e-13	22.6851
NPM1P9	0.203888	0.427499	7.98627	9.6121e-15	3.7757e-13	22.6832
SMO	0.778593	3.02147	7.98592	9.63618e-15	3.78247e-13	22.6808
AC021945.1	0.209392	0.346072	7.98442	9.74125e-15	3.821e-13	22.6701
PPY2P	0.469985	0.368061	7.9838	9.78454e-15	3.83526e-13	22.6658
PSMC2	0.336176	6.15308	7.97931	1.01058e-14	3.95836e-13	22.6341
MISP3	-0.641397	2.99987	-7.97901	1.01269e-14	3.96383e-13	22.632
KREMEN2	0.597903	1.04997	7.97813	1.01915e-14	3.98632e-13	22.6258
NUFIP1	0.312637	2.73088	7.97721	1.02594e-14	4.01001e-13	22.6193
CD81	-0.444176	7.78263	-7.97704	1.02716e-14	4.01195e-13	22.6181
LLGL1	0.488189	3.78202	7.97658	1.03057e-14	4.02242e-13	22.6149
UBE2D1	0.394913	4.71382	7.97635	1.03225e-14	4.02567e-13	22.6133
FKBP9	0.483092	6.28306	7.97627	1.03286e-14	4.02567e-13	22.6127
AAGAB	0.357933	5.39016	7.97546	1.03891e-14	4.04639e-13	22.6069
AL136172.1	0.092627	0.0838422	7.97454	1.04574e-14	4.07014e-13	22.6005
KIAA1211	0.663607	1.68333	7.97381	1.05128e-14	4.08882e-13	22.5953
NCL	0.419113	8.31017	7.97346	1.05391e-14	4.09618e-13	22.5929
ADGRD1	-0.995003	3.11357	-7.97322	1.05571e-14	4.10027e-13	22.5912
POLD1	0.486972	4.40222	7.96709	1.10323e-14	4.281e-13	22.548
TPT1	-0.483605	10.3933	-7.96702	1.10379e-14	4.281e-13	22.5475
AC099520.1	0.257643	0.155126	7.96496	1.12022e-14	4.34167e-13	22.533
AC015849.5	0.238624	0.288137	7.96208	1.14366e-14	4.42943e-13	22.5127
VCAN	0.958125	5.04964	7.96135	1.14964e-14	4.44945e-13	22.5076
EXOSC2	0.348818	4.27374	7.95994	1.16133e-14	4.49155e-13	22.4976
ZNF200	0.314821	2.76379	7.95766	1.18047e-14	4.56239e-13	22.4816
ASNS	0.62829	5.10326	7.95484	1.20463e-14	4.65252e-13	22.4617
GXYLT1	0.422802	3.10846	7.9526	1.22413e-14	4.72454e-13	22.446
NCKAP1	0.397348	4.56981	7.95235	1.22626e-14	4.72945e-13	22.4443
PDHX	0.361511	4.73163	7.94635	1.28019e-14	4.93401e-13	22.402
SLC38A7	0.410185	3.90931	7.94601	1.2833e-14	4.94255e-13	22.3997
LZIC	0.364856	4.57339	7.94555	1.28752e-14	4.95534e-13	22.3964
NPEPPS	0.429006	5.96566	7.94304	1.31092e-14	5.04189e-13	22.3788
SOS1	0.407138	4.05691	7.94253	1.31567e-14	5.05663e-13	22.3752
NRIP1	0.602455	3.98625	7.94042	1.33571e-14	5.13011e-13	22.3604
BAZ1B	0.441666	5.4743	7.94022	1.33766e-14	5.13402e-13	22.3589
ICMT	0.374113	5.89562	7.93751	1.36384e-14	5.23087e-13	22.3399
ZCCHC8	0.294259	3.63482	7.93726	1.36629e-14	5.23663e-13	22.3382
DCUN1D5	0.417747	5.20346	7.93711	1.36776e-14	5.23861e-13	22.3371
SDAD1	0.388072	4.5501	7.93547	1.38387e-14	5.29666e-13	22.3256
ABCC6	-0.732468	2.96013	-7.93384	1.40014e-14	5.35523e-13	22.3142
WIPI2	0.313078	5.63872	7.93073	1.43167e-14	5.47203e-13	22.2923
HYLS1	0.452607	3.04542	7.93034	1.43565e-14	5.48345e-13	22.2896
DLX6	0.671117	0.630061	7.93012	1.43788e-14	5.48818e-13	22.2881
RIMS2	0.580175	0.504678	7.9298	1.44124e-14	5.49719e-13	22.2858
KRAS	0.532901	4.86168	7.92929	1.44651e-14	5.51348e-13	22.2822
MIR548XHG	0.643702	0.398195	7.92845	1.45516e-14	5.54263e-13	22.2763
ORC5	0.387863	4.43753	7.92747	1.46538e-14	5.57774e-13	22.2695
SMARCD3	-0.644833	4.46137	-7.92315	1.51136e-14	5.7488e-13	22.2392
TWISTNB	0.419921	4.04375	7.92279	1.51524e-14	5.75958e-13	22.2367
MELTF	0.994708	3.28732	7.92155	1.52877e-14	5.80703e-13	22.2279
SLC38A9	0.415671	3.49004	7.92101	1.53474e-14	5.82568e-13	22.2241
BEND6	0.566919	1.27605	7.92041	1.54129e-14	5.84652e-13	22.2199
TBC1D1	0.560271	4.02951	7.918	1.5681e-14	5.94416e-13	22.203
SMARCE1P2	0.0679382	0.052525	7.91575	1.59343e-14	6.03602e-13	22.1873
P4HA1	0.552022	6.40431	7.91513	1.60052e-14	6.05765e-13	22.1829
B3GNT8	-0.953435	4.12415	-7.91506	1.60133e-14	6.05765e-13	22.1824
MED1	0.518308	4.38411	7.91342	1.62016e-14	6.12431e-13	22.171
PPHLN1	0.281439	4.34157	7.91334	1.62117e-14	6.12431e-13	22.1704
ARL13B	0.399604	3.00678	7.9128	1.62744e-14	6.1438e-13	22.1666
RNF4	0.323913	5.3104	7.91159	1.64157e-14	6.19293e-13	22.1581
BUD13	0.319391	4.54715	7.91121	1.64595e-14	6.20521e-13	22.1555
SLC16A11	-0.709169	1.75048	-7.91071	1.65182e-14	6.22309e-13	22.152
BMS1	0.379967	4.21925	7.91004	1.65984e-14	6.24904e-13	22.1472
AC091987.1	0.239424	0.121556	7.90844	1.67892e-14	6.31658e-13	22.136
AC103740.2	0.264832	0.23168	7.90583	1.71048e-14	6.43093e-13	22.1178
PPIL1	0.463286	5.62839	7.90469	1.72446e-14	6.47907e-13	22.1098
REXO5	0.453622	2.31733	7.90371	1.73657e-14	6.52015e-13	22.1029
RPP30	0.271228	4.28506	7.89995	1.78373e-14	6.6927e-13	22.0766
FCF1	0.339921	4.55489	7.89823	1.80569e-14	6.76807e-13	22.0646
VPS25	0.340418	6.77788	7.89819	1.80627e-14	6.76807e-13	22.0643
PSMD12	0.335098	5.2997	7.89801	1.80863e-14	6.77233e-13	22.063
ZNF280A	0.332741	0.231039	7.8971	1.82032e-14	6.81147e-13	22.0567
HOXA11	0.539748	0.371261	7.89484	1.84993e-14	6.91757e-13	22.0409
STXBP5	0.426558	2.63077	7.89006	1.91401e-14	7.15237e-13	22.0075
AC096887.2	0.351137	0.831687	7.88907	1.92759e-14	7.19825e-13	22.0005
HENMT1	0.753883	3.38655	7.88825	1.93882e-14	7.2353e-13	21.9948
SHMT2	0.507859	6.12845	7.88798	1.94268e-14	7.24479e-13	21.9929
SLPI	-1.43796	9.22655	-7.88703	1.95584e-14	7.28897e-13	21.9863
GFY	0.538019	0.336528	7.88647	1.96364e-14	7.3131e-13	21.9824
CSAG1	1.41477	1.10782	7.88485	1.98641e-14	7.39293e-13	21.971
AFG3L2	0.407452	5.16005	7.88443	1.99232e-14	7.40992e-13	21.9681
GOSR1	0.340523	4.49889	7.88391	1.99973e-14	7.43249e-13	21.9645
NEIL1	-0.715977	3.2044	-7.88146	2.035e-14	7.5585e-13	21.9473
INTS4	0.337072	4.17274	7.88009	2.05491e-14	7.6236e-13	21.9378
AGFG1	0.397213	4.59708	7.88006	2.05529e-14	7.6236e-13	21.9376
PLA2G4F	-0.872552	2.27296	-7.8799	2.0577e-14	7.62742e-13	21.9365
HERPUD2	0.298778	5.00859	7.8794	2.06508e-14	7.64964e-13	21.9329
RRP1B	0.410402	4.56752	7.87859	2.07693e-14	7.68841e-13	21.9273
HSP90AA1	0.467884	9.40115	7.87824	2.08222e-14	7.70284e-13	21.9248
SRSF1	0.279417	6.92828	7.87753	2.09266e-14	7.73627e-13	21.9199
UHRF1BP1L	0.392367	3.23834	7.87571	2.12005e-14	7.83229e-13	21.9072
LPAL2	-0.529035	1.24369	-7.87332	2.15629e-14	7.96085e-13	21.8905
ADNP	0.374124	5.44396	7.87259	2.16757e-14	7.99714e-13	21.8854
TUT4	0.485997	3.82282	7.87123	2.18858e-14	8.06927e-13	21.876
DOCK7	0.438034	3.43622	7.86208	2.33571e-14	8.60601e-13	21.8121
SNRPF	0.435961	6.00144	7.86189	2.33887e-14	8.61192e-13	21.8108
AC141557.2	0.520576	0.819428	7.86164	2.34306e-14	8.62157e-13	21.8091
PPME1	0.37171	5.27731	7.85947	2.37949e-14	8.74981e-13	21.7939
CCNJ	0.42918	2.97264	7.85772	2.40933e-14	8.85366e-13	21.7817
GKN2	-1.46893	2.13569	-7.85695	2.42251e-14	8.89616e-13	21.7764
PFKFB4	0.655025	3.12457	7.85676	2.42584e-14	8.90249e-13	21.775
WAPL	0.36332	4.53549	7.85552	2.44717e-14	8.9748e-13	21.7664
NDRG4	0.699003	2.05423	7.85423	2.46971e-14	9.05145e-13	21.7574
GPR180	0.400956	2.71438	7.85259	2.49866e-14	9.15148e-13	21.746
KCND2	0.547497	1.02361	7.85171	2.51442e-14	9.20309e-13	21.7398
ABHD14B	-0.452244	5.97793	-7.85131	2.52159e-14	9.22324e-13	21.737
AC104088.1	0.505043	0.388513	7.85045	2.53696e-14	9.27334e-13	21.7311
PDAP1	0.37522	6.66322	7.84829	2.57614e-14	9.41032e-13	21.7161
ATG5	0.350364	4.8094	7.84684	2.60273e-14	9.50087e-13	21.706
AQP1	-1.27746	7.36145	-7.84676	2.60437e-14	9.50087e-13	21.7054
ATXN7L3	0.346508	5.66436	7.84507	2.63574e-14	9.60899e-13	21.6936
MRPL42	0.340788	3.11379	7.84411	2.65366e-14	9.66387e-13	21.687
HIGD1B	-0.697763	3.07616	-7.84408	2.65429e-14	9.66387e-13	21.6867
NETO2	0.666977	3.0119	7.84231	2.68775e-14	9.77605e-13	21.6745
ST6GALNAC4	-0.618714	5.67812	-7.84227	2.68865e-14	9.77605e-13	21.6741
TIPIN	0.390607	3.11971	7.84153	2.70279e-14	9.82104e-13	21.669
SLC38A2	0.51794	6.45963	7.84141	2.70506e-14	9.8228e-13	21.6682
PLOD1	0.460993	7.0992	7.83917	2.74828e-14	9.97322e-13	21.6526
FAM161A	0.461191	2.18113	7.83904	2.75088e-14	9.97609e-13	21.6517
DERA	0.454361	5.87691	7.83639	2.80303e-14	1.01585e-12	21.6333
SIKE1	0.373751	4.00619	7.83399	2.85117e-14	1.03262e-12	21.6166
PSMD10P2	0.559876	0.693177	7.83329	2.86537e-14	1.03709e-12	21.6117
MAGEA10	0.979749	0.513948	7.83192	2.89323e-14	1.04648e-12	21.6022
HPRT1	0.488866	5.86794	7.83155	2.90087e-14	1.04856e-12	21.5996
TGS1	0.398221	4.19501	7.83114	2.90931e-14	1.05093e-12	21.5968
PPP2R5D	0.360314	5.39799	7.83038	2.92513e-14	1.05595e-12	21.5914
YBX1	0.361288	9.02271	7.82794	2.97615e-14	1.07367e-12	21.5745
UFD1	0.331237	4.73264	7.82548	3.02843e-14	1.09182e-12	21.5574
FGF12	0.701039	0.903249	7.82523	3.03366e-14	1.09299e-12	21.5557
MAGEA12	1.33512	0.976841	7.82227	3.09812e-14	1.11549e-12	21.5351
MCRS1	0.298573	5.77678	7.82173	3.10994e-14	1.11901e-12	21.5314
FANCC	0.403062	2.81329	7.82084	3.1295e-14	1.12532e-12	21.5252
RPS6KB1	0.38835	4.2053	7.81828	3.18673e-14	1.14515e-12	21.5074
OTOGL	0.240875	0.218639	7.81562	3.24734e-14	1.16617e-12	21.489
CASTOR3	0.538006	3.05783	7.8146	3.27089e-14	1.17387e-12	21.4819
CAPN8	-1.27799	5.65339	-7.81041	3.36918e-14	1.20836e-12	21.4528
PIGR	-1.93201	6.97972	-7.80688	3.45449e-14	1.23815e-12	21.4283
ZNF750	-1.01963	2.77449	-7.80467	3.50892e-14	1.25684e-12	21.413
CALM3	0.377049	7.61627	7.80442	3.51511e-14	1.25825e-12	21.4113
FANCL	0.370715	4.51976	7.80212	3.57251e-14	1.27797e-12	21.3954
TM9SF4	0.370154	6.08884	7.80042	3.61571e-14	1.29258e-12	21.3836
AC026356.1	0.451671	1.54534	7.79786	3.68188e-14	1.31539e-12	21.3658
RPL26P30	-0.685434	1.26807	-7.79756	3.68952e-14	1.31656e-12	21.3638
AP1AR	0.361824	4.17312	7.79755	3.68992e-14	1.31656e-12	21.3637
FARSB	0.354777	5.01879	7.79443	3.77209e-14	1.345e-12	21.3421
MGC32805	-0.724267	2.11482	-7.79299	3.81061e-14	1.35786e-12	21.3321
CS	0.388296	6.94317	7.79167	3.84626e-14	1.36968e-12	21.323
DYRK2	0.483036	3.45727	7.79003	3.8912e-14	1.3848e-12	21.3116
LINC01518	0.681979	0.463039	7.78966	3.90137e-14	1.38752e-12	21.309
CCDC15	0.38691	1.33833	7.7876	3.95826e-14	1.40685e-12	21.2948
CPSF6	0.339859	4.89237	7.78669	3.98391e-14	1.41506e-12	21.2885
DDOST	0.326931	8.36009	7.78623	3.99679e-14	1.41872e-12	21.2853
ACAD9	0.325914	5.27802	7.78445	4.04742e-14	1.43577e-12	21.273
MBTPS2	0.408456	3.91987	7.77968	4.1857e-14	1.48387e-12	21.24
ZNF530	0.348744	1.62708	7.77866	4.21608e-14	1.49368e-12	21.233
AL031058.1	0.694127	2.02475	7.77795	4.23717e-14	1.50019e-12	21.2281
LIMS1	0.393753	5.18164	7.77758	4.24835e-14	1.50319e-12	21.2255
RALGPS2	0.55138	3.43698	7.77616	4.29097e-14	1.5173e-12	21.2157
YWHAB	0.313455	7.92016	7.77513	4.32217e-14	1.52735e-12	21.2086
ORC3	0.384698	4.4076	7.77486	4.33045e-14	1.5293e-12	21.2067
DEPDC1-AS1	0.0957923	0.115822	7.77476	4.33364e-14	1.52945e-12	21.206
AC069277.1	0.544327	0.436258	7.77414	4.35258e-14	1.53515e-12	21.2017
APEX2	0.335856	4.70098	7.77104	4.44874e-14	1.56807e-12	21.1803
TET1	0.382339	0.794164	7.77063	4.46166e-14	1.57162e-12	21.1774
TRIP12	0.39846	5.46718	7.76869	4.52293e-14	1.59219e-12	21.1641
ST14	0.591333	7.56327	7.767	4.57698e-14	1.61019e-12	21.1524
ERICH2	-0.786392	3.09214	-7.76628	4.60024e-14	1.61734e-12	21.1474
M6PR	0.451516	6.03078	7.76423	4.66736e-14	1.63972e-12	21.1332
POT1	0.428677	3.80742	7.76415	4.66984e-14	1.63972e-12	21.1327
POLR2B	0.363487	5.84157	7.76397	4.67583e-14	1.64037e-12	21.1315
COCH	0.993854	2.01986	7.76389	4.67854e-14	1.64037e-12	21.1309
STARD7	0.304806	6.86364	7.76382	4.68058e-14	1.64037e-12	21.1305
STK35	0.429233	4.23064	7.76353	4.69017e-14	1.64269e-12	21.1285
AC017100.1	0.516068	1.06423	7.76206	4.73901e-14	1.65875e-12	21.1183
FGD1	0.544748	3.05289	7.7553	4.96983e-14	1.73843e-12	21.0717
NCOA6	0.453775	4.28949	7.75489	4.98424e-14	1.74237e-12	21.0688
ABCA3	-1.20647	5.69534	-7.75147	5.10554e-14	1.78365e-12	21.0453
YWHAZP5	0.557398	2.56269	7.75077	5.13097e-14	1.7914e-12	21.0404
RFC1	0.405996	4.80825	7.7494	5.1804e-14	1.80752e-12	21.031
SQLE	0.638186	5.54327	7.74731	5.25728e-14	1.83318e-12	21.0165
TNFAIP1	0.328344	5.75983	7.74626	5.29615e-14	1.84557e-12	21.0093
QSER1	0.431619	3.38369	7.7445	5.36213e-14	1.86739e-12	20.9972
IGF2R	0.546302	5.12417	7.73603	5.6906e-14	1.97978e-12	20.9389
MED6	0.291792	4.62938	7.736	5.69203e-14	1.97978e-12	20.9387
LINC01655	-0.904151	1.68872	-7.73508	5.72867e-14	1.99127e-12	20.9324
SACS	0.42143	1.65728	7.73461	5.7478e-14	1.99667e-12	20.9291
SLBP	0.381418	6.03852	7.73131	5.88269e-14	2.04224e-12	20.9064
SKAP2	0.539374	5.16251	7.72941	5.96149e-14	2.0683e-12	20.8933
ZNF131	0.407864	4.51735	7.72844	6.00237e-14	2.08117e-12	20.8866
GNA12	0.47674	5.58241	7.72661	6.07977e-14	2.10669e-12	20.874
AC156455.1	0.665594	1.23991	7.72579	6.11462e-14	2.11744e-12	20.8684
AC002116.2	0.367282	1.28087	7.72507	6.14586e-14	2.12692e-12	20.8634
CYP4Z2P	-0.647861	0.738238	-7.72469	6.16208e-14	2.1312e-12	20.8609
PDSS1	0.404429	3.07561	7.72458	6.16683e-14	2.13151e-12	20.8601
RPL13	-0.4294	8.6997	-7.71941	6.39439e-14	2.20878e-12	20.8246
MEMO1P1	0.308908	1.95155	7.71686	6.5098e-14	2.24724e-12	20.807
ADSL	0.369941	4.79278	7.71658	6.52255e-14	2.25024e-12	20.8051
AL139041.1	-0.587445	1.12584	-7.71604	6.5472e-14	2.25734e-12	20.8014
TBC1D23	0.341861	4.57482	7.71564	6.5657e-14	2.2623e-12	20.7987
H2AFV	0.321821	6.46978	7.71545	6.57471e-14	2.26399e-12	20.7973
BTBD10	0.359134	4.76097	7.71486	6.60199e-14	2.27197e-12	20.7933
LSM5	0.371978	5.19733	7.7129	6.6933e-14	2.30196e-12	20.7798
AL627402.1	0.520497	2.09191	7.71145	6.76141e-14	2.32394e-12	20.7699
VIPR1	-0.799747	3.03681	-7.71128	6.7694e-14	2.32524e-12	20.7687
MTRF1L	0.288099	2.6069	7.71098	6.78387e-14	2.32876e-12	20.7666
PALB2	0.325039	3.36433	7.71027	6.8177e-14	2.33893e-12	20.7617
PHF14	0.398117	4.65488	7.70981	6.83964e-14	2.345e-12	20.7586
PRDM10	0.320696	2.37465	7.70903	6.87716e-14	2.3564e-12	20.7532
PRPSAP1	0.327279	4.66693	7.70804	6.92465e-14	2.3712e-12	20.7465
MIGA1	0.410704	3.40367	7.70595	7.02704e-14	2.40477e-12	20.7321
AC019183.1	0.175209	0.104645	7.70307	7.16981e-14	2.45211e-12	20.7124
ELK1	0.334262	5.00563	7.70044	7.30309e-14	2.49615e-12	20.6943
CUL2	0.328789	4.40482	7.70021	7.31498e-14	2.49769e-12	20.6927
DNAJC10	0.43709	4.21379	7.70015	7.31798e-14	2.49769e-12	20.6923
ATP2A2	0.463446	7.35941	7.70009	7.32115e-14	2.49769e-12	20.6919
HNRNPM	0.370723	7.40445	7.69914	7.3698e-14	2.51273e-12	20.6854
ASNSP1	0.461622	0.287981	7.69879	7.38779e-14	2.51732e-12	20.683
LINC02267	0.346495	0.176015	7.6981	7.42374e-14	2.528e-12	20.6783
LYRM4-AS1	0.415435	1.8141	7.69671	7.49652e-14	2.55122e-12	20.6687
HSP90B1	0.451578	9.62666	7.69616	7.52498e-14	2.55933e-12	20.665
AC108134.4	-0.475132	1.34523	-7.69568	7.5504e-14	2.56639e-12	20.6617
POM121	0.447501	3.76161	7.69494	7.5896e-14	2.57813e-12	20.6566
GABRQ	0.304423	0.204756	7.6944	7.61836e-14	2.58631e-12	20.6529
KCP	0.686628	1.23781	7.69301	7.69285e-14	2.61e-12	20.6434
CHD7	0.589858	2.94469	7.68973	7.87142e-14	2.66894e-12	20.6209
NOM1	0.363049	3.35033	7.68598	8.08005e-14	2.738e-12	20.5952
RHOQP1	0.344104	1.1462	7.68252	8.27803e-14	2.80337e-12	20.5715
LCOR	0.478604	3.28517	7.68101	8.36548e-14	2.83125e-12	20.5612
ELN-AS1	-0.828916	2.65396	-7.68068	8.38508e-14	2.83615e-12	20.5589
SLC25A24	0.511713	4.66951	7.67452	8.75316e-14	2.95884e-12	20.5168
LAMB1	0.658645	5.72035	7.67409	8.77996e-14	2.96608e-12	20.5138
LRIF1	0.464632	3.74829	7.67353	8.81393e-14	2.97574e-12	20.51
GPATCH8	0.395686	4.20632	7.67327	8.83023e-14	2.97942e-12	20.5082
SMG5	0.42103	6.21119	7.67271	8.86457e-14	2.98918e-12	20.5044
PKP2	1.04436	2.74624	7.6723	8.89019e-14	2.996e-12	20.5016
PANX1	0.438072	4.42627	7.66918	9.08572e-14	3.06002e-12	20.4802
TPM3P9	0.4516	2.58108	7.66821	9.14767e-14	3.07901e-12	20.4736
LINC02081	0.769315	1.72732	7.66501	9.35406e-14	3.14656e-12	20.4517
GTF2A1	0.368282	4.2164	7.66424	9.40409e-14	3.16147e-12	20.4465
PNMA1	0.481877	5.04969	7.66147	9.58765e-14	3.22122e-12	20.4275
ZMYM1	0.384331	2.92405	7.66111	9.61136e-14	3.22722e-12	20.4251
LINC01980	1.066	0.858858	7.65872	9.77319e-14	3.27957e-12	20.4088
EIF2B5	0.31022	5.3066	7.65644	9.9293e-14	3.32993e-12	20.3932
LYPD8	0.667999	0.696679	7.65508	1.00238e-13	3.35958e-12	20.3839
MARCKSL1	0.619765	7.98413	7.65246	1.02084e-13	3.41938e-12	20.3661
DHX8	0.341915	4.67789	7.65138	1.02856e-13	3.44316e-12	20.3587
PLIN5	-0.708663	1.92677	-7.64945	1.04252e-13	3.48777e-12	20.3455
CSAG3	0.835402	0.596478	7.64869	1.04799e-13	3.50394e-12	20.3403
IPMK	0.383319	2.9211	7.64649	1.06422e-13	3.55607e-12	20.3253
CHCHD3P3	0.261858	0.851985	7.64627	1.06584e-13	3.55932e-12	20.3238
AP000695.1	0.498883	1.15814	7.64422	1.08115e-13	3.60828e-12	20.3098
AP005230.1	0.645213	0.798914	7.64303	1.09011e-13	3.63599e-12	20.3017
GTF2IRD1	0.419771	3.83005	7.6425	1.09414e-13	3.64722e-12	20.2981
PGM2L1	0.615323	3.50392	7.64189	1.09883e-13	3.66064e-12	20.2939
HOXD11	0.504829	0.294107	7.64138	1.10268e-13	3.67126e-12	20.2905
VDAC1	0.388891	7.6529	7.64126	1.10367e-13	3.67235e-12	20.2896
ADH1B	-1.37396	3.56857	-7.64024	1.11153e-13	3.69626e-12	20.2826
NT5DC3	0.488751	2.56113	7.63352	1.16466e-13	3.87063e-12	20.2369
MPHOSPH10	0.299218	5.30366	7.631	1.18523e-13	3.93464e-12	20.2197
NOC3L	0.360033	3.84591	7.63099	1.18535e-13	3.93464e-12	20.2196
SMUG1	0.360725	4.91156	7.63015	1.19225e-13	3.95519e-12	20.2139
SYNPR-AS1	-0.77928	1.91729	-7.62766	1.21309e-13	4.02192e-12	20.1969
PICALM	0.35687	6.97722	7.62709	1.21784e-13	4.03523e-12	20.1931
SLC25A32	0.352478	4.5848	7.62619	1.22548e-13	4.05812e-12	20.187
GAPDHP14	0.277212	0.293219	7.62421	1.24251e-13	4.11205e-12	20.1735
TMX1	0.425833	5.17344	7.62389	1.24527e-13	4.11871e-12	20.1713
AGMAT	0.539011	1.91929	7.62098	1.27064e-13	4.2001e-12	20.1515
TENM3	0.565766	1.10482	7.62076	1.27264e-13	4.20218e-12	20.15
BVES-AS1	0.204432	0.237426	7.62074	1.27279e-13	4.20218e-12	20.1499
CLCN3P1	0.238842	0.262166	7.62001	1.27928e-13	4.22108e-12	20.1449
SUCO	0.413017	4.81475	7.61895	1.2887e-13	4.24964e-12	20.1377
MTA3	0.353122	4.22793	7.61618	1.31373e-13	4.32958e-12	20.1189
GART	0.386662	5.5579	7.61594	1.31592e-13	4.33424e-12	20.1172
RNMT	0.39489	4.12054	7.61554	1.3196e-13	4.34269e-12	20.1145
ACOT7	0.496184	4.8373	7.61548	1.32006e-13	4.34269e-12	20.1141
SP8	0.776005	0.772648	7.61488	1.32558e-13	4.35824e-12	20.1101
ZNF260	0.43059	3.59241	7.61464	1.32787e-13	4.36317e-12	20.1084
ADGRB2	0.63537	1.79568	7.6145	1.32911e-13	4.36465e-12	20.1074
FIGN	0.428889	1.03164	7.61413	1.33252e-13	4.37326e-12	20.1049
SPHK1	0.769986	3.61664	7.6122	1.35048e-13	4.42957e-12	20.0918
MARK1	0.739545	1.95317	7.61059	1.36562e-13	4.47659e-12	20.0809
2021-09-07	0.335225	5.73355	7.60946	1.37644e-13	4.50937e-12	20.0732
ACTN4	0.486951	7.81077	7.60893	1.3815e-13	4.52328e-12	20.0696
TLK2	0.319854	4.51764	7.6075	1.39523e-13	4.56551e-12	20.0599
CCDC59	0.346647	4.659	7.60631	1.40682e-13	4.60072e-12	20.0518
CCDC137	0.427056	4.92576	7.60605	1.40929e-13	4.60608e-12	20.05
BNIP3P11	0.676491	2.28404	7.60261	1.44331e-13	4.71446e-12	20.0267
AC020658.4	0.128447	0.144572	7.60076	1.46196e-13	4.77257e-12	20.0141
AL583808.1	0.529628	0.355176	7.59867	1.48322e-13	4.83913e-12	19.9999
CDC20P1	0.348515	0.617414	7.59604	1.51053e-13	4.9253e-12	19.9821
KIF3B	0.429814	4.75649	7.59304	1.54221e-13	5.02563e-12	19.9617
C1orf174	0.290737	4.04052	7.59224	1.55081e-13	5.05067e-12	19.9563
ZFP91	0.357282	5.08038	7.59148	1.55903e-13	5.07446e-12	19.9511
SMC1B	0.664994	0.833182	7.58975	1.57772e-13	5.13229e-12	19.9394
ACAT2	0.475925	4.13393	7.58958	1.57957e-13	5.13529e-12	19.9383
MAP7	0.509577	4.5586	7.5874	1.60368e-13	5.21059e-12	19.9234
CYCS	0.448361	6.04992	7.58728	1.605e-13	5.2118e-12	19.9226
ZFHX4	0.43305	0.545343	7.58444	1.63681e-13	5.31198e-12	19.9034
AC004943.2	0.332979	1.53003	7.58307	1.65233e-13	5.35922e-12	19.8941
AC092718.4	0.516563	3.4632	7.58141	1.67151e-13	5.41825e-12	19.8828
DHX15	0.354713	6.67568	7.57929	1.69619e-13	5.49186e-12	19.8685
TIMMDC1	0.311481	5.7689	7.57928	1.69621e-13	5.49186e-12	19.8685
POLR3A	0.378447	3.54512	7.57775	1.71428e-13	5.54713e-12	19.8581
ALPL	-1.34072	5.57281	-7.57411	1.75798e-13	5.68519e-12	19.8334
GPR156	0.419119	0.634845	7.57343	1.7663e-13	5.70876e-12	19.8288
KLF15	-0.845141	2.50881	-7.57279	1.77412e-13	5.73068e-12	19.8245
ZDHHC5	0.300596	6.08868	7.57252	1.77737e-13	5.73784e-12	19.8227
OSGIN2	0.488267	4.3454	7.57237	1.77922e-13	5.74044e-12	19.8217
SH3BP1	0.480123	4.10906	7.56991	1.8097e-13	5.83413e-12	19.805
LINC01234	0.744902	0.588395	7.56986	1.81037e-13	5.83413e-12	19.8047
ANKLE1	0.426889	0.851159	7.56934	1.81682e-13	5.85151e-12	19.8012
DYNLL1	0.307164	7.85869	7.56379	1.88778e-13	6.07652e-12	19.7636
EIF4EBP1	0.737333	6.24651	7.56343	1.89248e-13	6.08809e-12	19.7612
CEP250	0.472536	2.98031	7.56319	1.89564e-13	6.09472e-12	19.7596
AREL1	0.390379	4.51656	7.55929	1.94733e-13	6.25726e-12	19.7332
SUN1	0.420563	6.15708	7.5583	1.9608e-13	6.29688e-12	19.7265
AC007128.2	0.592391	0.867602	7.55698	1.97873e-13	6.34721e-12	19.7175
HOXA6	0.465353	1.05995	7.55697	1.97877e-13	6.34721e-12	19.7175
STYK1	0.692713	2.83103	7.5559	1.99347e-13	6.39067e-12	19.7103
EIF1AD	0.277466	4.70273	7.55333	2.02916e-13	6.5013e-12	19.6929
TAF11	0.338472	5.51179	7.55108	2.06084e-13	6.599e-12	19.6777
FOXD1	0.733559	0.725173	7.55013	2.07441e-13	6.63861e-12	19.6713
KTN1	0.452856	6.24321	7.5485	2.09773e-13	6.70935e-12	19.6603
AC046143.1	0.345108	1.15752	7.54822	2.1018e-13	6.71846e-12	19.6584
BRCC3	0.383718	4.69096	7.5455	2.14164e-13	6.84186e-12	19.64
DCAF13	0.424026	4.61058	7.54482	2.15163e-13	6.86982e-12	19.6355
TUBAP2	0.353041	0.868385	7.5441	2.16245e-13	6.90036e-12	19.6306
NOP56	0.417592	6.16489	7.5439	2.16533e-13	6.90555e-12	19.6292
MBL1P	-0.689754	1.92133	-7.54287	2.18072e-13	6.95064e-12	19.6223
OFCC1	0.254641	0.17138	7.5415	2.20143e-13	7.01259e-12	19.613
WDR72	1.01808	1.46804	7.5403	2.21973e-13	7.06682e-12	19.6049
AC097263.1	0.38689	1.20881	7.53961	2.23031e-13	7.09485e-12	19.6003
PLBD1	0.800672	5.06989	7.53956	2.2311e-13	7.09485e-12	19.5999
RNU1-38P	-0.541886	0.537585	-7.5367	2.27545e-13	7.23171e-12	19.5807
KNDC1	-0.853096	1.90675	-7.53632	2.28146e-13	7.24664e-12	19.5781
EBNA1BP2	0.33043	6.52254	7.53593	2.28748e-13	7.2616e-12	19.5755
MIR2052HG	0.331443	0.31008	7.53569	2.29127e-13	7.26945e-12	19.5739
DCK	0.450759	4.67418	7.53498	2.30257e-13	7.3011e-12	19.569
KCNMB2-AS1	1.09356	1.72531	7.53437	2.31216e-13	7.32732e-12	19.565
ERCC3	0.265164	5.07615	7.53371	2.32275e-13	7.35667e-12	19.5605
MRE11	0.349361	3.3574	7.53342	2.32732e-13	7.3669e-12	19.5586
DHFRP1	0.406837	1.13445	7.53295	2.33488e-13	7.3866e-12	19.5554
INTS8	0.385141	4.54101	7.53205	2.34935e-13	7.42814e-12	19.5493
NEB	0.423522	0.557931	7.53121	2.36305e-13	7.4672e-12	19.5436
GPC2	0.695484	1.38	7.53065	2.37222e-13	7.49189e-12	19.5399
TMEM263	0.425898	5.6817	7.52877	2.40302e-13	7.58482e-12	19.5272
HYOU1	0.525416	7.01137	7.52808	2.4144e-13	7.61637e-12	19.5226
CPT1C	0.63109	1.86104	7.52238	2.51099e-13	7.91657e-12	19.4842
BX322639.1	0.497734	0.88062	7.52199	2.51773e-13	7.9333e-12	19.4815
ANAPC1P1	0.111416	0.144514	7.52089	2.53682e-13	7.98888e-12	19.4741
AC239859.6	0.629165	1.30839	7.52049	2.54376e-13	8.00618e-12	19.4715
CCDC138	0.418957	2.28677	7.51989	2.55429e-13	8.03474e-12	19.4674
KLF3	0.39445	5.19058	7.51762	2.59446e-13	8.15646e-12	19.4521
AC092835.1	0.314307	0.687221	7.51636	2.61701e-13	8.22269e-12	19.4437
ECE2	0.529535	3.11958	7.51623	2.61938e-13	8.22546e-12	19.4428
INMT	-1.01926	3.90318	-7.51486	2.64405e-13	8.29821e-12	19.4336
AC010343.3	0.459274	0.385232	7.51125	2.71054e-13	8.50204e-12	19.4093
AP2A1	0.375336	6.09244	7.50926	2.74776e-13	8.61391e-12	19.3959
FADS1	0.648878	4.99047	7.50907	2.7513e-13	8.62011e-12	19.3946
ZYG11A	0.629918	1.21895	7.50532	2.82301e-13	8.83978e-12	19.3694
AC010894.3	0.56876	0.524107	7.50454	2.83834e-13	8.88275e-12	19.3641
QSOX2	0.410284	3.80622	7.50437	2.8416e-13	8.88791e-12	19.363
SF3B3	0.371772	5.3292	7.50392	2.85027e-13	8.91001e-12	19.36
ZBTB39	0.403032	2.44459	7.50381	2.85243e-13	8.91172e-12	19.3593
PLA2G1B	-1.28686	2.70564	-7.50373	2.85409e-13	8.91187e-12	19.3587
XRN1	0.407266	3.46423	7.50303	2.86781e-13	8.94964e-12	19.354
TEAD1	0.507023	4.43852	7.50134	2.90114e-13	9.04856e-12	19.3427
L3MBTL3	0.430174	2.61599	7.49868	2.9546e-13	9.21008e-12	19.3248
CSAG2	0.678732	0.46158	7.49693	2.99034e-13	9.31623e-12	19.313
TBR1	0.115587	0.0685407	7.49574	3.0148e-13	9.38714e-12	19.3051
LYPD6	0.609193	0.961709	7.49265	3.07936e-13	9.58277e-12	19.2843
CAPN3	-0.536583	1.18769	-7.48924	3.15203e-13	9.8034e-12	19.2615
OTUD6B	0.435802	3.25413	7.48614	3.21986e-13	1.00087e-11	19.2406
HLA-DMA	-0.725756	7.52934	-7.48352	3.2781e-13	1.0184e-11	19.223
C19orf47	0.345049	3.48763	7.4831	3.28755e-13	1.02076e-11	19.2202
TXNRD1	0.999954	6.98171	7.48184	3.31604e-13	1.02903e-11	19.2118
HPDL	0.713479	1.50718	7.48047	3.34722e-13	1.03813e-11	19.2026
INTS1	0.542603	5.70063	7.47979	3.36276e-13	1.04236e-11	19.1981
EIF4EBP3	-0.625318	3.36185	-7.47938	3.37225e-13	1.04472e-11	19.1953
POLDIP2	0.302743	7.00228	7.47786	3.40749e-13	1.05504e-11	19.1851
HNRNPD	0.333905	6.66838	7.47726	3.42162e-13	1.05883e-11	19.1811
KDM3A	0.359158	4.18985	7.47301	3.52243e-13	1.089e-11	19.1526
PPIL4	0.304183	4.81838	7.47299	3.52309e-13	1.089e-11	19.1525
PTCD3	0.306436	4.38528	7.47212	3.5439e-13	1.09482e-11	19.1467
ATP6V1C1	0.354826	5.05387	7.46885	3.62414e-13	1.11899e-11	19.1248
AC022031.2	0.483915	0.329531	7.46578	3.70109e-13	1.14211e-11	19.1042
ROCK2	0.44278	4.3001	7.46513	3.71754e-13	1.14654e-11	19.0998
SPICE1	0.393594	3.17124	7.46461	3.73063e-13	1.14994e-11	19.0964
ZNF236-DT	-0.366699	1.71636	-7.46395	3.74759e-13	1.15452e-11	19.092
TRPM2	0.588625	2.69461	7.46373	3.75326e-13	1.15563e-11	19.0905
NKAIN1	0.563891	0.596548	7.46277	3.77789e-13	1.16256e-11	19.0841
OTULIN	0.416661	3.42702	7.4621	3.7953e-13	1.16727e-11	19.0796
AC093627.4	-0.561772	1.86257	-7.46199	3.79796e-13	1.16744e-11	19.0789
ALS2	0.33567	3.48408	7.45858	3.88747e-13	1.19429e-11	19.0561
SNRNP48	0.3873	3.23556	7.45741	3.91887e-13	1.20327e-11	19.0482
PCMT1	0.332307	5.93287	7.45507	3.9819e-13	1.22194e-11	19.0326
BLMH	0.515402	4.83879	7.45441	3.99984e-13	1.22677e-11	19.0282
IL17RD	0.533068	1.46877	7.45082	4.09904e-13	1.25649e-11	19.0042
2021-09-02	0.294101	8.09168	7.44755	4.19166e-13	1.28417e-11	18.9823
RAB7B	-0.887358	3.82473	-7.44593	4.23809e-13	1.29768e-11	18.9715
METAP1	0.32341	5.59027	7.4434	4.31182e-13	1.31952e-11	18.9546
AL589743.5	0.255856	0.322704	7.44009	4.41022e-13	1.34889e-11	18.9325
SNX7	0.530883	4.69766	7.43939	4.43124e-13	1.35451e-11	18.9279
ERC1	0.469667	3.72213	7.43932	4.43352e-13	1.35451e-11	18.9274
AL121580.1	0.246936	0.175343	7.43668	4.51382e-13	1.37829e-11	18.9098
RPS6KC1	0.366534	3.76044	7.435	4.56605e-13	1.39347e-11	18.8985
RN7SKP51	-0.721261	1.23429	-7.43474	4.57394e-13	1.3951e-11	18.8968
CLU	-1.08573	7.43379	-7.43459	4.57854e-13	1.39573e-11	18.8958
AC007365.1	0.340797	0.595043	7.43435	4.5863e-13	1.39733e-11	18.8942
KLK6	1.3467	1.49975	7.43271	4.63776e-13	1.41199e-11	18.8833
CENPJ	0.429101	2.51176	7.43265	4.63954e-13	1.41199e-11	18.8829
WRNIP1	0.333246	5.47658	7.43247	4.64534e-13	1.41298e-11	18.8817
DPY19L4	0.366236	3.90853	7.43162	4.67226e-13	1.42039e-11	18.876
SLC6A15	0.561429	0.355171	7.4313	4.68247e-13	1.42271e-11	18.8739
TUBB2B	1.28085	2.51352	7.42976	4.73178e-13	1.4369e-11	18.8636
LINC01315	-0.594441	2.01034	-7.42961	4.73655e-13	1.43756e-11	18.8626
KRT80	0.847671	4.85632	7.42938	4.7442e-13	1.43909e-11	18.861
FKBP10	0.878644	6.37316	7.42911	4.7527e-13	1.44088e-11	18.8593
UBXN10-AS1	-0.713335	2.05178	-7.42853	4.77157e-13	1.44581e-11	18.8554
MAGEA4	1.25228	0.699835	7.42746	4.80664e-13	1.45564e-11	18.8482
LRRC8D	0.363698	4.21198	7.42674	4.83003e-13	1.46192e-11	18.8435
EPHB2	0.76527	2.86833	7.42484	4.89308e-13	1.48019e-11	18.8308
AKIRIN2	0.296953	5.69934	7.42466	4.89901e-13	1.48117e-11	18.8296
SPX	0.844401	0.843777	7.42348	4.93848e-13	1.49229e-11	18.8217
LINC02444	0.0860793	0.0456375	7.4207	5.03279e-13	1.51996e-11	18.8032
GPI	0.439252	7.67643	7.42044	5.04153e-13	1.52175e-11	18.8015
BCL2L12	0.424361	4.41547	7.42035	5.04483e-13	1.52175e-11	18.8009
PLOD3	0.418847	6.11486	7.42028	5.04699e-13	1.52175e-11	18.8005
ELOVL6	0.780278	2.53171	7.41987	5.06118e-13	1.5252e-11	18.7977
AL928654.4	0.482427	1.92286	7.41927	5.0818e-13	1.53058e-11	18.7937
AC006238.1	-0.441672	0.86847	-7.41827	5.11655e-13	1.54021e-11	18.7871
LINC00628	0.180587	0.251588	7.41717	5.1549e-13	1.5509e-11	18.7797
HCG15	0.408007	1.09109	7.41528	5.22182e-13	1.57018e-11	18.7671
RIC8B	0.302759	2.74547	7.41378	5.27506e-13	1.58533e-11	18.7572
KTN1-AS1	0.372273	1.52591	7.40993	5.41517e-13	1.62655e-11	18.7315
SPOCK1	1.00889	2.15638	7.4082	5.47924e-13	1.6449e-11	18.72
CLCN2	0.431022	2.75428	7.40741	5.50847e-13	1.65278e-11	18.7148
BEND3	0.369772	2.07702	7.40589	5.56567e-13	1.66904e-11	18.7047
IWS1	0.302279	5.64315	7.40414	5.63221e-13	1.68807e-11	18.693
NOMO2	0.513214	3.07613	7.40236	5.70096e-13	1.70775e-11	18.6812
NLN	0.408306	3.48694	7.40119	5.74611e-13	1.72035e-11	18.6734
SNRPD3	0.310323	6.63107	7.40019	5.78542e-13	1.73118e-11	18.6668
TNPO1	0.393818	4.63585	7.39798	5.87297e-13	1.75642e-11	18.6521
ZNF292	0.428807	3.15533	7.39674	5.92261e-13	1.77031e-11	18.6438
ZNF143	0.261797	3.83282	7.39434	6.01961e-13	1.79834e-11	18.6279
OLA1	0.366663	5.46865	7.39098	6.15848e-13	1.83883e-11	18.6056
NOP2	0.436756	5.1035	7.38894	6.24419e-13	1.86341e-11	18.5921
PTGES3L	0.329192	0.753174	7.38797	6.28536e-13	1.87467e-11	18.5856
SSH1	0.417	3.52038	7.38789	6.2887e-13	1.87467e-11	18.5851
SMG8	0.367384	3.91302	7.38629	6.35739e-13	1.89413e-11	18.5745
PLIN2	0.703128	6.30479	7.38616	6.36318e-13	1.89483e-11	18.5736
MMP12	1.34949	4.21282	7.38606	6.36733e-13	1.89504e-11	18.5729
AL354811.1	0.272278	0.387623	7.38567	6.38412e-13	1.89902e-11	18.5704
ISY1	0.2683	3.73856	7.38493	6.41626e-13	1.90755e-11	18.5654
SEC61A1	0.327448	8.23631	7.38433	6.4424e-13	1.91429e-11	18.5615
AC012213.1	0.566817	0.477606	7.38421	6.44784e-13	1.91488e-11	18.5606
SHH	-0.773288	1.8098	-7.37891	6.68319e-13	1.98371e-11	18.5255
C1orf109	0.328166	3.9785	7.37733	6.75542e-13	2.00407e-11	18.515
CAB39P1	0.172112	0.194302	7.37622	6.80617e-13	2.01804e-11	18.5077
AF127577.4	0.306978	0.899695	7.37252	6.97902e-13	2.06818e-11	18.4831
GIT1	0.408117	5.62977	7.37154	7.02533e-13	2.08079e-11	18.4767
PLSCR1	0.514571	6.19334	7.36936	7.1299e-13	2.11064e-11	18.4622
EGLN3	1.09519	4.90493	7.36738	7.2259e-13	2.13791e-11	18.4491
IL11	0.589038	1.16117	7.36625	7.28132e-13	2.15315e-11	18.4416
EMSY	0.358943	3.04765	7.36292	7.44722e-13	2.20103e-11	18.4196
GEMIN2	0.487109	3.94435	7.36209	7.48881e-13	2.21214e-11	18.4141
VPS50	0.330048	3.43868	7.3612	7.53423e-13	2.22437e-11	18.4082
FAM20B	0.341934	4.76564	7.36108	7.54058e-13	2.22505e-11	18.4074
C9orf152	-0.972425	3.88305	-7.36045	7.57248e-13	2.23327e-11	18.4033
C3orf67	0.484747	1.51328	7.35688	7.75737e-13	2.28658e-11	18.3796
PCNX3	0.403445	4.91613	7.35669	7.76754e-13	2.28836e-11	18.3784
STAT1	0.625172	7.46671	7.35658	7.77297e-13	2.28874e-11	18.3777
RBM19	0.347515	4.11919	7.35629	7.7885e-13	2.29209e-11	18.3757
TFDP1	0.442231	6.06706	7.35612	7.79747e-13	2.29351e-11	18.3746
MRPL45P1	0.258878	0.161038	7.3559	7.80922e-13	2.29575e-11	18.3731
PUS1	0.416819	3.78921	7.35416	7.90134e-13	2.3207e-11	18.3616
AQP4	-1.42416	4.0185	-7.35414	7.90251e-13	2.3207e-11	18.3615
DRP2	0.313426	0.398943	7.354	7.91001e-13	2.32167e-11	18.3606
FRMD5	0.622653	1.92695	7.35191	8.02223e-13	2.35336e-11	18.3468
GLA	0.4411	5.60103	7.35057	8.09529e-13	2.37353e-11	18.3379
EIF4H	0.331924	7.47181	7.35004	8.12402e-13	2.38069e-11	18.3344
RNF214	0.334291	3.83015	7.34931	8.1645e-13	2.39128e-11	18.3296
ADM	0.910856	4.27713	7.34922	8.16963e-13	2.39152e-11	18.329
RORC	-0.803635	4.73314	-7.34878	8.19382e-13	2.39733e-11	18.3261
C2CD5	0.41493	4.35965	7.34868	8.19942e-13	2.3977e-11	18.3254
DLAT	0.368199	4.85686	7.34801	8.2364e-13	2.40724e-11	18.321
CDC40	0.365244	3.58255	7.34768	8.25489e-13	2.41137e-11	18.3188
RAD18	0.327236	2.80677	7.34704	8.29024e-13	2.42042e-11	18.3146
OSBPL8	0.429268	4.50687	7.34583	8.35869e-13	2.43911e-11	18.3066
RPN2	0.371467	8.72178	7.34563	8.36978e-13	2.44106e-11	18.3053
RMDN2	-0.573688	3.25689	-7.34427	8.44721e-13	2.46234e-11	18.2962
NAA40	0.406512	3.9603	7.34175	8.59163e-13	2.50312e-11	18.2797
AATF	0.375385	6.16524	7.34052	8.66326e-13	2.52266e-11	18.2715
FAM222A	0.568531	1.64624	7.33899	8.75318e-13	2.5466e-11	18.2614
PLEKHA8P1	0.398522	2.40974	7.33897	8.75469e-13	2.5466e-11	18.2613
CMAHP	-0.791159	4.55399	-7.33791	8.81726e-13	2.5623e-11	18.2543
STRN3	0.411152	4.5959	7.3379	8.81792e-13	2.5623e-11	18.2542
TMEM69	0.297223	4.74378	7.33488	8.9994e-13	2.61366e-11	18.2343
LINC00470	0.563216	0.431979	7.33261	9.13775e-13	2.65244e-11	18.2193
PTGFRN	0.554431	5.05534	7.33248	9.14619e-13	2.6535e-11	18.2184
VPS54	0.329054	4.63011	7.32972	9.31761e-13	2.70181e-11	18.2003
ELAVL1	0.244404	4.92862	7.32932	9.34265e-13	2.70765e-11	18.1976
RETNLB	0.379444	0.312394	7.32921	9.34977e-13	2.7083e-11	18.1969
ARHGAP31-AS1	0.438778	1.14123	7.32479	9.63246e-13	2.78872e-11	18.1677
DLC1	-0.827643	4.23885	-7.3246	9.64499e-13	2.78948e-11	18.1665
HIST1H2BJ	0.809615	2.14475	7.32459	9.64516e-13	2.78948e-11	18.1664
GREB1L	0.555088	0.931933	7.3227	9.76919e-13	2.82387e-11	18.1539
PREP	0.335512	4.88153	7.32116	9.87049e-13	2.85166e-11	18.1438
RLF	0.357439	3.47254	7.32045	9.91774e-13	2.86381e-11	18.1392
SERPINE1	0.949281	5.68708	7.31929	9.99564e-13	2.8848e-11	18.1315
CEP89	0.36171	3.61529	7.31859	1.00432e-12	2.89701e-11	18.1269
TULP3	0.378661	4.39537	7.31835	1.00594e-12	2.90016e-11	18.1253
OR7E38P	0.55416	3.50653	7.31734	1.01278e-12	2.91838e-11	18.1187
ACBD7	0.541297	1.19351	7.31549	1.02548e-12	2.95341e-11	18.1065
QPCT	1.20547	4.87258	7.31504	1.02857e-12	2.96079e-11	18.1035
DNAJB6	0.30862	4.68241	7.31383	1.03696e-12	2.98337e-11	18.0956
HOXA11-AS	0.443767	0.340208	7.31289	1.04358e-12	3.00028e-11	18.0893
ATXN7L3B	0.354511	5.27043	7.31284	1.04392e-12	3.00028e-11	18.089
ZNF492	0.297287	0.272499	7.30957	1.06711e-12	3.06532e-11	18.0675
CDK4	0.485458	6.40576	7.30814	1.07742e-12	3.09333e-11	18.0581
FAM122B	0.378267	4.51275	7.30672	1.08773e-12	3.12133e-11	18.0488
ADAMTS6	0.337065	0.732752	7.30571	1.09516e-12	3.141e-11	18.0421
RMND5A	0.390956	4.31207	7.30537	1.09766e-12	3.14655e-11	18.0399
AC011632.1	0.456122	0.281555	7.3043	1.1056e-12	3.16767e-11	18.0328
SPATA2	0.326755	3.57116	7.30184	1.12402e-12	3.21877e-11	18.0167
ZNF567	0.358992	2.43483	7.30155	1.12619e-12	3.22331e-11	18.0148
2021-09-11	0.538252	5.40952	7.30032	1.1356e-12	3.24855e-11	18.0066
SMARCB1	0.318457	6.60048	7.29865	1.14836e-12	3.28338e-11	17.9957
TNFSF4	0.514678	1.91318	7.29558	1.17228e-12	3.35002e-11	17.9755
MRPS10	0.366243	5.81679	7.29485	1.17809e-12	3.36488e-11	17.9707
YEATS4	0.517453	4.70892	7.29436	1.18194e-12	3.37413e-11	17.9675
SCN4B	-0.612464	1.77859	-7.29398	1.18498e-12	3.38107e-11	17.965
ZNF544	0.413983	3.95365	7.29386	1.18591e-12	3.38199e-11	17.9642
TMEM44	0.45817	3.77429	7.29343	1.18935e-12	3.39005e-11	17.9614
PPTC7	0.383183	4.74065	7.28852	1.22917e-12	3.50175e-11	17.9292
FAM3C2	0.652167	3.69563	7.28794	1.23396e-12	3.51358e-11	17.9254
NFRKB	0.413587	4.23902	7.28543	1.25493e-12	3.57144e-11	17.9089
FAM171B	0.61495	1.9203	7.2853	1.25605e-12	3.57278e-11	17.908
ZNF148	0.342324	3.67185	7.28478	1.26043e-12	3.58341e-11	17.9046
ZSCAN20	0.274783	1.45379	7.284	1.267e-12	3.60023e-11	17.8995
LATS1	0.350534	3.49247	7.28335	1.27254e-12	3.61411e-11	17.8952
NKX2-1	-1.17629	6.69572	-7.28292	1.27624e-12	3.62276e-11	17.8924
NEDD4	0.471618	2.51224	7.28131	1.29007e-12	3.66013e-11	17.8818
AL137803.1	0.245256	0.15591	7.27956	1.30531e-12	3.70149e-11	17.8703
SPOPL	0.363211	3.85703	7.27923	1.30813e-12	3.70757e-11	17.8682
CST3	-0.540405	7.73614	-7.27864	1.31337e-12	3.72052e-11	17.8643
VPS8	0.341001	3.97314	7.27742	1.32415e-12	3.74913e-11	17.8563
SFXN1	0.383813	4.73281	7.27717	1.32638e-12	3.75353e-11	17.8547
CCDC90B	0.429937	4.05006	7.27685	1.32922e-12	3.75965e-11	17.8526
MCF2L2	0.257961	0.569319	7.27659	1.33155e-12	3.76277e-11	17.8509
AK4P3	0.226968	0.202754	7.27653	1.33208e-12	3.76277e-11	17.8505
PGM5P4	-0.466356	0.705623	-7.27649	1.33237e-12	3.76277e-11	17.8503
C1orf105	0.272995	0.321838	7.2744	1.35119e-12	3.81398e-11	17.8365
MRPL30	0.306935	4.77563	7.27323	1.36187e-12	3.84217e-11	17.8288
SLC20A1	0.503559	5.674	7.27164	1.37644e-12	3.88129e-11	17.8184
AC012651.1	-0.51879	1.18402	-7.27115	1.3809e-12	3.89187e-11	17.8153
KHSRP	0.381514	6.90589	7.27094	1.38286e-12	3.8954e-11	17.8139
IREB2	0.383447	4.35622	7.27077	1.38445e-12	3.8979e-11	17.8127
IFITM2	-0.554161	8.17391	-7.26768	1.41342e-12	3.97745e-11	17.7925
NUDT21	0.332277	5.56001	7.26718	1.4181e-12	3.98857e-11	17.7893
AC108215.1	-0.674361	1.08475	-7.26565	1.43275e-12	4.02774e-11	17.7792
GSS	0.348501	6.12032	7.26529	1.43622e-12	4.03543e-11	17.7768
CFL1	0.293953	9.98853	7.26136	1.4744e-12	4.14061e-11	17.7512
RXYLT1	0.322483	3.36932	7.26041	1.4838e-12	4.16488e-11	17.7449
LMTK2	0.455621	3.99677	7.26023	1.48564e-12	4.16794e-11	17.7437
HNRNPH3	0.331271	6.30336	7.25758	1.5122e-12	4.24031e-11	17.7264
ILF2	0.384191	8.11812	7.25726	1.51546e-12	4.24729e-11	17.7243
ZNF257	0.517286	0.898239	7.25574	1.53092e-12	4.28843e-11	17.7144
EIF5B	0.440121	5.95975	7.25456	1.54308e-12	4.3203e-11	17.7066
LYRM9	-0.385763	2.47232	-7.25434	1.54532e-12	4.3244e-11	17.7052
AC019069.1	0.479438	1.67291	7.25381	1.55077e-12	4.33746e-11	17.7017
AC010168.1	0.412995	0.655916	7.25373	1.55167e-12	4.33776e-11	17.7012
CRIP1	-0.582228	3.07249	-7.25328	1.55634e-12	4.34862e-11	17.6982
C16orf87	0.290194	2.23966	7.25301	1.5591e-12	4.35415e-11	17.6965
VAMP7	0.370623	5.4259	7.25289	1.56032e-12	4.35533e-11	17.6957
LUZP1	0.444867	3.40842	7.25207	1.56889e-12	4.37705e-11	17.6904
UBR5	0.461486	4.69714	7.25075	1.58287e-12	4.41383e-11	17.6817
AC002524.1	0.349761	1.1415	7.24957	1.59533e-12	4.44634e-11	17.674
ZNF518A	0.405183	3.21044	7.24836	1.60835e-12	4.48036e-11	17.6661
IDUA	-0.574321	4.30879	-7.24729	1.61986e-12	4.51014e-11	17.6591
SKA2	0.449959	4.90257	7.24538	1.64065e-12	4.56574e-11	17.6466
AL031666.1	-0.447001	0.955211	-7.24462	1.64901e-12	4.58668e-11	17.6416
FOXJ3	0.377868	4.92111	7.24426	1.65297e-12	4.59539e-11	17.6393
ZBTB8B	0.162481	0.131531	7.24404	1.65543e-12	4.59992e-11	17.6378
VBP1	0.378305	6.05002	7.24315	1.66529e-12	4.625e-11	17.632
CHADL	-0.502391	1.9584	-7.24111	1.68811e-12	4.68601e-11	17.6187
KDM5A	0.390424	3.89904	7.23887	1.71353e-12	4.75418e-11	17.6041
RPA3	0.416868	4.85212	7.23707	1.73416e-12	4.80902e-11	17.5924
CERS6	0.50961	3.49909	7.23683	1.73704e-12	4.81458e-11	17.5908
AP000619.1	0.23977	0.226949	7.23423	1.76745e-12	4.8964e-11	17.5738
NOC2L	0.400291	5.71756	7.23352	1.7758e-12	4.91707e-11	17.5692
LINC00665	0.949454	3.79071	7.23225	1.7909e-12	4.95641e-11	17.5609
METTL5	0.304618	5.42176	7.23215	1.7921e-12	4.95724e-11	17.5602
ATXN2L	0.362384	6.21226	7.2313	1.80229e-12	4.98294e-11	17.5547
[truncated: 53,269 more rows]
