# Supplementary material for: Genomics and Prognosis Analysis of N6-Methyladenosine Regulators in Lung Adenocarcinoma
Source: Front Genet. 2021 Dec 9;12:746666. doi: 10.3389/fgene.2021.746666 (PMC8697852; doi:10.3389/fgene.2021.746666)
Supplement: Supplementary file 3 [file DataSheet1.ZIP › Original data/Figure 5/Figure 5A, B.xlsx]

## Sheet: Sheet1
id	OS	OS.time	IGF2BP3	TTK	KIF4A	NCAPH	CIP2A	KIF23	TPX2	CKAP2L	KIF2C	CLSPN	RAD51AP1	MCM2	FOXM1	ESPL1	PRR11	AC099850.3	DEPDC1	CHEK1	GTSE1	BUB1	RAD54L	AUNIP	BRCA1	TOP2A	KIF11	ORC1	BUB1B	EXO1	CDCA8	TIMELESS	CDC6	ANLN	STIL	DDIAS	KIFC1	NCAPG2	NCAPG	KIF18B	RACGAP1	CDCA5	SGO1	DLGAP5	KIF15	WDHD1	MTFR2	FANCI	CENPA
TCGA-86-8076-01	0	993	0.371333	1.43926	1.38405	2.09603	1.38726	1.76101	2.8729	0.874449	2.08298	0.964907	2.03055	4.09777	2.27387	1.03949	2.44741	2.4684	0.852861	1.75268	1.70513	2.35849	0.928403	0.810128	1.70783	3.35678	2.45554	1.2857	1.88673	1.04802	2.49002	3.32198	1.84548	1.88481	1.67298	1.02839	2.38222	2.69943	1.64108	1.02535	3.32257	2.4944	0.829407	1.95575	0.959579	1.79407	1.34836	2.64632	1.5407
TCGA-NJ-A4YF-01	0	2161	0.1112	1.98717	3.00476	2.13038	2.09459	3.35387	4.61277	1.55177	3.90943	1.35656	2.10719	4.61736	4.4656	3.0706	3.23902	2.58525	1.85923	1.70522	1.96629	2.74418	2.64599	2.08463	1.94075	4.61249	2.50452	1.23637	2.99766	2.55793	3.84388	3.30206	2.80894	3.00036	1.76644	1.89778	3.51212	3.1188	3.20548	2.61402	4.57349	4.77125	1.83085	2.5265	1.52547	1.11659	1.83898	3.39202	3.33816
TCGA-80-5608-01	0	2832	2.26434	2.27925	3.61906	3.94887	1.91614	3.09639	4.96539	2.89923	3.774	1.9731	3.36534	4.37664	5.10959	2.73706	3.84604	3.47723	2.06486	3.30876	2.87329	4.24802	2.15502	1.6214	2.3302	5.52423	3.67682	2.00635	3.14903	2.41596	3.92965	4.61526	3.04124	3.76473	2.19002	1.47275	4.75463	3.65496	2.55392	2.95188	4.95333	4.48343	2.22729	3.89294	2.05867	2.80218	3.53935	4.18252	3.02479
TCGA-55-6980-01	0	2109	2.30581	1.20824	1.79849	1.90528	1.40603	1.96438	2.87006	0.808865	2.48884	0.794055	1.65216	3.87344	2.45696	0.914162	2.38479	1.72053	0.884893	1.735	1.53321	2.17913	1.06801	1.81752	1.47448	3.34797	1.92789	1.3318	1.47528	0.865658	2.87619	3.12669	1.30715	2.89645	1.94704	1.11982	2.43056	2.66632	1.1281	1.07995	3.19059	2.45581	1.02328	1.51547	0.935917	1.47611	1.53643	2.25323	1.53759
TCGA-50-7109-01	1	308	0.441982	3.16029	2.98829	3.73883	2.10876	3.86899	5.10924	2.81041	3.67659	2.02233	3.48862	4.91356	4.64818	2.09726	3.82679	3.65761	2.61223	3.37306	2.50918	4.34992	2.19643	1.65991	2.67273	5.68214	3.49291	1.83967	3.36768	1.91386	3.80742	4.33511	3.14079	4.79071	3.25494	1.99056	4.6267	4.04188	2.88571	2.68517	4.95651	4.41463	1.60929	4.22542	2.53495	2.9071	3.05235	3.89193	2.93683
TCGA-44-3918-01	0	1036	0.936004	3.38144	2.79132	2.95027	3.07673	3.16757	3.94445	2.89503	3.06594	1.78798	3.11879	4.20868	2.79168	1.90149	3.89126	4.20135	2.88851	2.25651	1.92903	4.47676	1.88461	1.71766	2.71321	4.78415	3.10686	2.00665	2.60276	2.41727	3.16945	3.8572	2.53733	4.00056	3.05966	2.45145	2.77949	3.98609	2.60972	1.78574	4.70896	3.41892	1.97939	3.86727	2.15503	2.70845	1.80697	3.57696	3.56968
TCGA-64-1681-01	1	1167	1.68858	1.94859	2.95352	2.40289	1.77666	2.77537	3.94024	1.78187	3.52598	1.31719	2.20402	4.51274	3.27875	1.74816	2.85227	2.74047	1.50986	2.43331	2.16034	3.1198	1.71252	1.83555	1.62429	4.57314	2.55202	1.8153	2.07805	1.41132	3.82137	4.07849	1.99311	3.49977	2.32021	0.940411	3.33254	3.25232	1.81897	1.71167	3.71411	2.75272	1.69076	2.55684	1.51278	2.04103	1.93674	2.96488	2.00548
TCGA-MP-A4TJ-01	1	339	0.722503	2.3678	2.65823	3.3472	2.31429	3.19922	4.76917	2.13287	3.41073	1.97404	2.64464	4.59442	3.68506	2.5421	3.5946	3.0307	1.63306	2.85713	3.04439	3.92865	1.98658	1.27167	2.28794	5.51626	3.33334	2.08168	2.52064	2.00978	3.49275	4.49117	2.68359	3.11751	2.33314	2.54154	4.24209	3.58152	2.71841	2.95447	4.7189	4.2257	2.0408	3.42376	2.47214	2.62842	2.07383	3.90958	2.957
TCGA-44-6145-01	0	595	1.0608	3.11693	3.7121	3.27178	3.00898	3.70714	5.21409	2.82361	4.23001	2.65905	3.70285	5.59807	4.90991	2.14113	4.26174	4.21715	2.24724	3.32544	2.93801	3.94405	2.50516	2.46614	3.0903	5.98252	3.95831	3.2262	3.64643	2.79311	4.21994	4.47961	3.59184	4.57965	3.10567	2.38184	4.50246	5.01664	2.71317	2.85614	4.83191	4.47754	2.14905	3.42705	1.82075	2.77091	2.99876	4.38741	2.78314
TCGA-44-2655-01	0	1324	1.28016	1.10062	1.2429	1.54005	1.40518	1.81232	2.77273	0.947907	1.89501	0.72731	1.45104	3.89408	1.95417	0.780028	1.89655	1.73735	1.07051	1.61319	1.14546	1.84553	0.646435	0.782758	1.1025	3.07337	2.08868	1.16606	1.54662	1.41492	2.52905	3.61247	1.88197	2.40057	1.42558	1.22094	2.22234	2.43615	1.60404	0.820377	3.33826	2.41806	0.999088	1.76863	0.800509	1.86793	1.61384	2.81359	1.36943
TCGA-73-4662-01	0	2515	0.728914	1.99746	2.71386	2.49834	1.71414	2.24067	3.90281	1.84868	2.97691	1.44857	2.52303	4.59741	2.86525	2.16949	3.13436	2.72405	1.99578	2.19854	1.86113	2.86996	1.69156	1.14978	2.44917	5.43453	2.60406	2.21477	2.22147	2.01985	3.67379	4.19717	2.84229	3.3254	1.95769	1.81741	3.72043	3.07217	2.62931	1.76625	4.26206	3.39683	1.47826	2.10373	1.72599	2.06697	2.12307	3.63576	1.73605
TCGA-L4-A4E6-01	0	435	0.997102	1.03994	1.57601	1.36114	1.35164	1.62868	2.23755	0.867064	1.8119	0.720211	2.68632	3.03642	2.51061	1.23413	2.21678	2.19162	0.781815	1.89142	1.52219	1.91505	1.0068	0.829155	1.53725	2.75888	1.80744	0.901174	1.47408	0.718311	1.94259	3.28715	1.44837	2.27463	1.18723	1.21722	2.30938	2.17541	1.27561	1.32179	3.55453	2.15242	0.726391	1.40139	0.945337	1.49087	1.47382	2.56152	1.79468
TCGA-50-5942-01	0	1847	0.165398	0.774252	0.825209	1.12465	1.23026	1.32889	2.1554	0.775531	1.62044	0.733843	1.35569	3.98727	1.47335	0.687057	2.04418	2.00561	0.381432	2.01082	0.966359	1.55137	0.622796	0.34991	1.5276	3.31216	2.20116	1.19397	1.44102	0.550446	1.92475	3.48151	1.20252	1.94279	1.28987	0.865498	1.93134	2.70399	0.758962	0.618814	3.61494	2.06798	0.262509	1.16174	0.910457	2.04683	0.55375	2.90236	0.811931
TCGA-44-2661-01	0	1159	1.27624	1.77978	1.36669	2.1207	1.76107	2.36449	2.73569	1.32545	2.38316	0.666044	2.66862	3.49169	2.05526	0.901194	2.90797	2.49797	1.32861	1.70654	1.75432	2.67429	0.782591	0.828442	1.13343	3.54889	2.25372	1.10976	1.81716	1.13954	2.94371	2.6678	1.58176	2.37003	1.49607	1.82143	2.5627	2.16579	1.68937	1.15112	3.67897	2.51493	1.20934	2.13773	1.27364	1.54418	1.98354	2.84606	2.14315
TCGA-50-5944-01	0	1750	2.69059	1.89922	2.56739	2.21063	1.71341	3.19855	3.59196	1.98601	3.07224	1.58029	2.65731	4.558	3.93458	1.59173	3.76009	3.17408	1.88603	2.35903	2.42734	2.76987	1.78374	1.2496	2.2584	5.0599	2.75733	2.04803	2.33359	1.68074	3.33474	3.71302	3.21318	4.01638	2.43263	1.74862	3.48508	3.48992	1.60926	1.70081	4.09275	2.97087	1.07087	2.84857	1.14024	2.29307	1.30725	3.5806	1.71719
TCGA-67-3770-01	0	610	3.40669	1.54854	1.5555	1.75529	1.24676	1.61295	2.68288	1.27833	2.29091	0.627903	2.54366	3.68703	2.08128	0.915938	2.08454	1.9804	1.23879	2.25586	1.27388	2.84651	1.36293	1.1321	0.99182	4.16321	1.64349	0.764643	1.32313	0.861466	2.85918	2.98921	1.77603	2.37795	1.78382	1.09599	2.19601	2.0163	1.13779	0.709631	3.72811	2.42119	1.16926	1.77069	0.871888	1.53892	1.53104	2.29902	1.58888
TCGA-05-4389-01	0	1369	1.39596	3.12464	3.41946	3.94093	2.23224	3.96681	5.27046	3.01141	4.54778	2.02551	3.62275	6.10271	5.05858	3.11877	4.53933	4.28664	2.60966	3.08113	3.17779	4.00614	2.65644	1.94202	2.53178	5.4584	3.95772	3.00481	3.09447	3.3124	4.83065	4.99656	3.62036	3.90174	2.79602	3.14422	4.45586	3.30604	3.06663	3.04272	5.4909	4.28871	2.20919	3.85512	2.00639	3.08941	3.447	4.17946	4.04627
TCGA-44-3919-01	1	1026	1.73859	3.01435	3.35059	3.10816	2.15797	2.87704	5.43685	2.50514	3.94878	2.52287	3.23937	5.99396	4.24676	2.20719	3.89693	4.03251	2.26021	3.48033	2.8295	3.68237	2.28986	1.51674	3.37721	5.9524	3.23274	2.57746	2.6439	2.223	4.36758	4.88714	3.5355	4.06591	2.74479	2.04321	4.29137	4.08529	2.76663	3.09924	4.58027	4.0131	2.04422	3.67643	2.1031	3.37804	2.19888	3.5994	3.15415
TCGA-38-7271-01	1	800	0.683297	1.26367	1.96227	2.32404	1.74697	2.10381	3.59911	1.30666	2.38922	1.20077	2.14561	4.65025	2.90027	1.18507	3.08969	2.82167	1.01302	2.35667	1.9326	2.9105	1.309	1.0602	1.61349	3.92599	2.75919	1.52283	2.14967	1.84988	2.74268	3.626	2.05443	2.70572	1.45662	1.45061	3.18592	2.8716	1.8107	1.29402	3.6522	3.04188	1.52751	2.53561	1.35978	2.16402	1.11389	2.88401	1.84314
TCGA-49-4486-01	1	2318	0.108181	0.882848	0.775855	0.983267	0.701768	1.34883	1.97251	0.476236	1.36508	0.2308	1.51142	3.18368	1.70674	0.543518	1.25552	0.527915	0.773549	1.85531	0.815245	1.2236	0.472896	0.691022	0.733883	2.4365	1.63057	0.656773	1.05135	0.98559	2.25755	2.84137	1.15297	1.27336	0.804454	0.401804	1.83169	2.09323	1.07424	0.477563	2.7989	1.74344	0.50622	1.63185	0.408271	1.51643	1.09343	2.08391	1.05275
TCGA-44-A47G-01	0	351	0.884779	2.0134	2.58506	3.19811	2.50011	2.65395	4.36437	2.49154	3.14594	1.93794	3.00811	4.34979	3.07319	1.9844	3.39761	3.33568	1.10706	2.38357	2.38922	4.01725	2.01306	1.72952	2.46083	5.28386	3.20273	1.98412	2.80254	2.31566	3.99939	3.561	2.64301	4.30179	2.0438	1.58124	3.22684	3.70482	2.53576	2.51052	3.84981	3.34626	2.03693	2.796	2.21733	2.35171	2.14773	3.49405	2.97424
TCGA-78-7162-01	1	3169	0.440174	1.07474	1.78661	1.86158	1.47227	2.0682	3.3731	1.38065	2.40662	1.26925	2.1632	3.8017	3.17079	0.911361	2.32609	1.82516	0.999372	2.36378	1.47846	2.13847	1.17851	0.898061	1.78421	3.7137	2.55969	1.8124	1.95242	2.18189	2.74761	3.85405	2.62975	2.23373	1.56047	1.04014	3.21122	2.86759	1.39774	1.06841	3.58266	2.81587	0.949918	2.05821	1.05377	2.32773	1.07441	3.15013	1.50971
TCGA-55-6987-01	0	2137	2.40432	2.87235	3.27252	3.05706	2.34473	2.90267	4.42405	2.21775	3.94072	2.18462	3.4056	4.57236	4.61646	2.16346	4.03761	3.77866	2.32356	3.01335	2.80306	3.84389	2.93505	2.14784	2.69485	5.1624	3.59255	2.61583	2.71781	3.20887	3.73188	4.06862	3.55107	4.00532	3.21325	2.26088	3.72428	3.97527	2.69902	2.6123	4.44585	4.19763	2.38647	3.30303	1.99262	2.63474	2.32477	3.25872	3.22093
TCGA-78-8655-01	0	2360	0.338722	2.57818	2.26118	2.58587	1.73847	2.66248	3.82009	1.93678	3.68366	1.24358	2.8153	4.75383	3.68589	1.62876	3.38471	3.33768	1.24997	2.87521	2.82696	2.66124	2.08159	0.772897	1.63873	3.47821	2.7124	2.34627	2.39155	2.04631	2.84093	4.02296	2.66957	4.09476	2.33536	1.70966	4.16654	2.9168	1.66526	2.03969	3.93146	3.5116	1.25774	2.38875	1.75905	2.0794	1.46277	3.22693	2.15699
TCGA-49-4514-01	0	1700	0.914311	2.30385	3.05904	3.45951	2.0901	3.31666	5.64625	2.17059	5.05388	1.16726	3.55813	4.84848	4.52215	1.98292	4.45822	3.01535	1.67938	2.46056	3.78792	3.53989	2.44246	3.10635	2.25564	5.72914	3.99438	2.30893	2.69664	2.72248	4.60918	3.93919	3.76793	3.63603	2.0575	1.62714	4.36983	3.14515	2.74981	3.03541	4.22021	4.35782	1.72884	2.89083	1.50132	1.8852	2.20926	3.37512	3.92845
TCGA-50-5935-01	1	653	1.99	1.38263	2.16233	2.22825	1.09011	2.10565	3.3239	1.35758	2.3157	0.661602	1.36077	3.93676	2.01308	1.28405	2.38503	2.06513	0.7874	2.54479	1.60473	3.00439	0.865765	0.697026	1.4808	4.05297	2.63892	1.0615	1.85087	1.94839	2.6127	3.89749	1.87651	2.69174	1.37472	1.12306	2.87606	3.11194	1.59501	1.42204	4.23938	2.8612	1.35187	2.71708	0.65358	2.85747	1.94515	2.71659	1.81331
TCGA-97-A4M6-01	0	568	2.67061	1.63855	2.05745	2.48626	1.29608	2.49757	3.611	1.61258	2.95455	1.37535	1.97062	3.72821	3.05832	2.02373	2.70014	2.06755	1.52678	2.05941	2.40525	2.83538	1.87653	1.43692	1.84786	4.21116	2.7802	1.61672	2.61119	1.6159	3.09706	4.36431	2.23939	2.80121	2.48882	3.40188	3.46772	2.39791	1.78287	2.10832	3.69567	3.76667	1.10194	2.41056	1.24477	1.50773	2.02418	3.34855	1.87731
TCGA-99-8028-01	0	1118	0.291201	1.41071	1.92417	2.55202	1.84769	2.01927	3.6727	1.28121	2.98896	0.868488	2.3072	4.12432	2.64328	1.36965	3.02789	2.60321	1.3634	2.56384	1.88962	2.57882	1.46963	1.03057	1.67651	4.13385	2.49344	1.64081	2.19873	1.33622	3.07701	3.47028	2.10063	2.94783	1.29976	1.35966	2.90178	2.6903	1.84223	1.65878	3.55007	3.00135	1.34963	2.13843	1.49718	1.73422	1.73502	2.58743	2.35472
TCGA-97-A4M1-01	0	601	0.478772	1.04602	1.07731	1.15727	1.1655	1.54485	2.1951	0.669371	1.82336	0.4444	1.70775	3.56306	2.05861	0.761715	1.55834	1.47846	0.662374	1.92893	1.12594	1.91826	0.907999	1.01172	1.189	2.87269	1.67037	1.25861	0.904882	0.731608	2.43645	3.23391	1.39473	1.76381	1.6382	1.93112	2.36957	1.76627	0.691694	1.00618	3.30882	2.06894	0.453603	1.11997	0.653008	1.7029	1.4642	2.35357	0.917348
TCGA-55-8089-01	1	702	2.03298	3.19524	4.36684	4.08651	3.61133	4.97487	6.18897	3.53054	5.18849	3.07029	4.34092	5.35057	5.39432	3.094	5.2982	4.99163	3.85818	4.23972	3.77411	4.68496	2.93783	2.24382	3.24811	6.45347	4.8971	3.1224	3.56027	3.21386	4.87388	4.79291	3.63055	6.01455	2.93771	3.25761	4.89727	4.13016	3.78575	3.52083	4.92316	5.38505	3.18957	5.1592	3.1393	3.62153	2.85642	4.96415	4.10384
TCGA-67-6216-01	0	141	0.135186	1.6967	2.23798	2.52305	2.02111	2.53277	4.09013	1.6529	2.81038	1.81814	2.21907	4.99956	3.46915	1.56547	2.97709	2.54371	1.27552	3.11824	2.46545	2.82191	1.68115	1.30199	2.44338	4.7504	3.19936	2.59555	2.7579	1.81035	2.94776	3.94113	2.93006	3.17771	2.23916	1.47122	3.48037	3.3126	2.0163	1.97367	4.18558	3.38894	1.42384	2.64526	1.67471	2.28374	1.80521	3.73043	1.93894
TCGA-64-1676-01	0	1728	1.90624	2.03853	2.23838	2.84858	2.30166	2.36418	3.82788	2.58939	3.53152	0.41311	3.42249	4.79985	1.96208	1.40762	3.30978	2.56701	2.65109	2.98675	1.9879	3.65654	1.56214	1.45183	1.30261	5.58475	2.4927	1.81574	2.58774	1.6794	3.85286	2.69112	2.70592	3.03424	2.02333	1.60199	2.90019	2.1242	3.02606	1.73742	4.47853	3.55885	1.79266	3.32542	1.57039	2.09594	2.83685	2.46379	3.51069
TCGA-99-8032-01	0	44	2.21614	2.32947	3.1165	2.94392	2.31939	3.44634	4.54333	1.93204	3.71914	1.9401	3.22967	4.31603	4.32888	2.49325	3.83879	3.42756	2.28202	2.89766	2.75511	3.4801	2.05031	1.43353	1.99905	5.4751	3.38446	2.04064	3.02975	2.69802	3.61405	4.20948	2.68999	3.1083	1.96902	1.77186	4.14476	3.30949	2.81454	3.03838	4.3146	4.04085	2.54058	2.8501	1.593	1.67858	2.2938	3.81454	3.22219
TCGA-MN-A4N5-01	0	84	0.331811	2.67656	4.09131	3.35305	2.7868	4.04216	4.73512	2.54099	4.47341	2.22019	3.38422	5.20181	4.2113	2.72818	3.95271	3.56303	2.47513	2.84647	3.32576	4.25145	2.75331	2.40613	3.50761	5.86595	3.63194	3.17324	3.62404	3.35081	5.03405	4.08027	4.15662	5.26076	3.33917	1.80777	5.13871	3.72172	3.03497	3.79544	4.44733	4.46631	2.81752	3.72719	2.77162	2.96553	2.77816	4.35174	3.39738
TCGA-50-8457-01	0	1125	0.312178	0.665131	0.995476	1.84561	1.30436	1.314	2.03465	0.84217	1.6586	0.742249	1.84926	4.16583	1.91088	0.786848	2.34692	1.51893	0.329746	1.60876	1.07963	1.73673	0.658195	0.570673	1.59176	2.80494	1.95218	1.03098	1.24984	0.8085	2.28211	3.28488	1.1895	1.60292	1.03998	1.25852	2.13198	2.49413	0.723914	0.958621	3.13807	1.93649	0.628265	0.909011	0.858249	1.44711	0.717389	2.44059	0.936097
TCGA-97-A4M2-01	0	624	0.300704	0.813251	0.808707	2.12657	1.30577	1.63133	2.37436	0.635122	2.32183	0.582592	1.75002	3.66594	2.6647	1.3926	1.92617	1.86785	0.918518	2.04103	1.36068	2.00167	0.963986	0.834163	1.59429	2.45377	1.99443	1.33191	1.35072	1.04056	2.28698	3.35499	1.36343	1.72683	1.5708	2.28989	2.19853	1.95629	1.03347	1.36839	2.952	2.44559	0.830857	1.02789	0.775632	1.47741	1.48427	2.45261	1.07723
TCGA-95-7947-01	0	477	0.745739	4.51122	4.46231	4.55711	4.00843	4.67214	6.21582	4.11529	5.27078	3.68376	4.46992	7.00564	5.7585	3.63952	5.32271	5.0739	3.5283	4.24781	4.53253	5.08462	3.20703	2.74794	4.32696	6.31991	4.97085	3.33794	4.7552	3.66042	4.93737	5.54832	4.43569	5.50394	4.44886	3.45914	5.62823	5.56267	4.06891	4.22072	5.63084	5.74734	3.08839	4.89443	3.01062	3.99609	3.79757	5.54563	4.06957
TCGA-99-AA5R-01	0	658	0.507482	0.783644	1.18303	1.83974	1.50801	1.84275	2.68381	0.831486	2.48054	0.916127	1.48732	3.67377	2.54557	1.32244	2.22268	2.14108	0.579942	1.96792	1.68838	2.14524	1.21976	0.903224	1.67304	2.62092	2.22537	1.29297	1.49418	1.13994	2.46868	3.2529	1.5328	1.51126	1.36268	1.25126	2.67969	2.40635	1.2429	1.43267	3.27693	2.63092	0.742718	1.65968	1.01262	1.41595	1.35298	2.571	1.70584
TCGA-MP-A4TH-01	0	741	0.273399	0.889085	1.05201	1.82597	1.28872	1.67227	2.45404	1.12019	1.8055	0.794098	1.66529	3.28722	2.32636	1.09857	2.04945	1.207	0.414335	1.52445	1.40584	1.94307	0.705495	0.61293	1.29512	2.77828	1.97769	0.949627	1.53204	0.916053	2.199	3.88381	1.15225	1.68838	1.49226	1.26321	2.45986	2.50422	1.17099	1.23959	2.99139	2.1407	1.0203	1.57436	1.0696	1.46423	1.38619	2.7415	1.10913
TCGA-95-7944-01	0	377	3.6499	3.37986	3.78918	3.79501	3.02264	4.63063	5.43505	2.85757	4.74603	2.72015	3.61349	5.378	5.56711	2.89819	4.56605	4.05934	3.16347	3.26499	2.86961	5.20306	3.63516	2.44931	3.37318	5.66369	3.5942	3.70421	4.45214	3.09959	4.9886	4.2519	3.95416	5.60565	3.76596	3.03936	5.10244	3.26962	2.98503	4.10739	5.22573	4.85959	2.90747	3.90462	2.58638	2.36192	3.13414	5.00186	4.02067
TCGA-97-8179-01	0	435	1.03153	2.49157	3.63802	3.05971	2.01074	3.28819	4.94316	2.29179	3.7853	1.66228	3.48077	4.62385	4.71227	2.729	3.42396	3.30703	1.6559	2.79618	2.93282	3.39373	1.51197	0.997634	2.47151	5.27925	3.44862	2.2919	3.03065	3.13017	3.52799	4.13066	2.81894	4.15952	2.17207	1.63311	4.8291	5.17249	2.67205	2.51075	3.97109	3.69188	1.84062	3.30053	1.66394	2.87553	2.55499	3.9497	3.08312
TCGA-50-8460-01	0	829	0.175991	1.69924	1.77443	2.37218	1.21941	1.94432	2.90565	1.20468	2.42212	0.880393	2.11829	3.83092	2.77929	1.4044	2.64162	2.19901	1.14599	2.57258	1.92703	2.22423	1.38561	0.774572	1.75152	3.59793	2.60278	1.34492	1.79745	1.62218	2.97866	3.19437	2.18042	2.76134	1.39557	1.10383	3.10038	1.92446	1.60566	1.66148	3.43445	2.73926	1.15102	2.10025	1.53332	1.34858	1.5777	2.19621	1.33285
TCGA-86-A456-01	0	896	0.7369	1.33404	2.19876	1.99484	1.32111	2.42158	3.29301	1.39989	3.01694	1.25466	2.7541	3.69001	3.4189	1.53064	1.98807	2.11573	1.35549	2.26452	1.80252	2.35106	2.43718	1.44659	2.11368	3.75575	2.50496	1.71077	1.75109	1.43507	2.87256	3.84554	2.52385	2.72301	1.86343	1.16823	3.2145	2.71653	1.8775	2.0583	3.13411	2.93883	1.66259	2.05492	1.25774	1.87043	1.22296	2.9102	1.997
TCGA-55-8090-01	1	598	0.31447	2.18753	3.17492	2.98739	2.01193	3.40619	4.27434	2.23696	3.42715	1.76295	3.00762	4.81331	3.83764	2.19571	3.42892	3.0033	1.60348	3.01199	3.21659	3.71779	1.93028	1.02567	2.49877	5.26392	3.43176	1.86102	3.32524	1.85989	3.71787	4.04115	3.09181	4.67374	2.06799	1.58456	3.96898	3.97991	2.90796	2.50726	4.21085	3.83299	1.79548	3.40951	1.75023	2.98097	1.98965	4.08763	2.73122
TCGA-4B-A93V-01	1	300	0.249342	1.91417	3.06635	2.80997	1.49803	3.15887	4.88561	1.52275	3.47907	1.35129	2.35776	4.68954	3.79136	2.18033	2.72036	2.63758	1.43056	2.11307	2.57953	2.94605	2.37474	1.75572	1.325	4.12367	2.53594	2.19135	3.9804	2.55062	3.15579	3.69087	2.32216	3.67649	1.81195	1.1555	3.72129	3.43253	1.79208	2.01824	3.82385	4.09974	1.41274	2.46242	1.41333	1.67826	3.28101	3.49786	2.431
TCGA-44-7672-01	0	719	0.983641	2.66863	3.51066	3.5331	1.84334	3.25659	5.23145	2.41649	4.50685	1.83414	3.22937	4.28165	4.29795	2.88054	3.93886	3.64684	1.83062	2.56639	3.18471	3.38762	1.98753	1.34999	2.46347	5.62643	3.7392	2.30971	2.73432	2.46053	4.12901	4.05171	3.31718	4.46852	2.41395	2.18162	4.98	3.05573	3.68771	2.69591	4.57627	4.50163	1.97657	3.73484	1.75965	2.47161	2.53972	3.58037	2.82822
TCGA-55-8206-01	0	888	0.299804	1.33073	1.48445	2.53261	1.77297	2.60629	2.77705	1.22528	2.20375	1.2388	2.30372	4.04581	2.38759	1.47128	2.86072	2.69174	0.823296	1.94927	1.6406	2.59202	1.23489	1.45402	1.84583	4.13033	2.2978	1.39031	1.99064	1.07753	2.48561	3.93367	1.70788	2.48903	1.81402	2.36677	2.79096	3.14002	1.42889	1.38103	3.96379	2.73361	0.869217	1.87385	1.3543	1.72665	1.41253	3.21967	1.3202
TCGA-MN-A4N4-01	0	1175	0.810432	2.04969	2.34007	2.47362	2.05531	2.99882	4.35721	1.53898	3.63215	1.32553	3.25644	5.03499	4.31989	1.37563	2.59771	2.72126	0.954392	2.80158	2.56386	2.90715	2.37005	2.58506	2.09206	3.98203	3.0601	2.03758	2.1119	2.98763	3.64613	4.45339	3.85509	3.57407	2.42632	1.19621	4.15868	4.55166	1.42597	2.37239	3.48623	3.79003	1.2673	2.70805	1.50813	3.00035	2.36224	2.94153	2.56408
TCGA-73-7498-01	0	1189	0.355723	0.800369	1.2696	1.26519	1.07818	1.75285	2.4616	0.831409	1.60055	0.646846	1.69683	3.29754	2.36576	0.948665	2.14171	1.92664	0.567546	1.69727	1.28981	1.63309	0.581159	0.495531	1.12547	2.84075	1.7368	0.784381	1.34189	0.873692	2.07938	3.44175	1.01555	1.81674	1.1447	1.14348	2.39214	3.04897	1.00439	1.09929	2.98789	1.76393	0.520596	1.24614	0.657286	1.47706	1.44346	2.57624	1.10452
TCGA-44-6148-01	0	704	0.187811	0.722798	0.700564	0.971444	1.30132	1.16434	1.49539	0.502974	1.08393	0.781265	1.67553	4.00667	1.29709	0.360308	1.92985	1.6821	0.221891	2.06104	0.522773	1.08653	0.615733	0.504748	2.3238	1.99132	1.75832	0.980596	0.777225	0.528433	1.71087	3.53512	1.39044	0.97292	1.23006	1.38161	1.41119	2.8521	0.567293	0.506262	3.3589	1.73542	0.496857	0.523318	0.642804	1.62263	0.813917	2.32167	0.406603
TCGA-86-8668-01	0	423	3.42809	1.60831	2.22408	2.35081	1.84997	2.38661	3.40767	1.47534	2.35801	1.57856	2.40012	4.3316	3.02146	1.31462	3.4981	3.01893	1.06081	2.20546	2.1954	2.85424	1.53166	0.660318	2.37979	4.60262	2.77199	1.41538	2.25344	1.38771	3.19728	3.75915	2.56668	3.59105	2.41917	1.67135	3.20198	2.97218	1.43977	2.13453	3.26491	2.99128	1.31735	2.10599	1.57283	2.34542	1.33157	3.04125	1.82276
TCGA-55-8085-01	0	904	0.538383	2.3785	3.58592	3.79248	3.08462	3.93387	5.31771	2.66898	4.88329	2.25099	3.59257	5.57284	5.05043	3.51834	4.00863	3.61532	2.55143	2.85784	3.7824	3.68009	2.85576	2.23648	2.41449	5.98747	4.10358	3.00808	4.14075	2.90677	4.66253	4.64685	4.25935	4.18419	2.36423	2.30187	5.54122	3.96649	3.36878	3.10971	4.85558	5.31549	3.12954	5.22502	2.84977	3.81663	2.19734	4.43167	3.96438
TCGA-86-8669-01	0	938	1.79185	1.95777	2.39741	2.4694	1.96746	2.57556	3.82387	1.81104	2.91467	1.21211	2.99873	4.3774	3.75767	2.36627	3.17658	3.34046	1.59244	1.68603	2.66361	4.04201	1.62659	0.786959	1.9494	4.90444	2.6679	1.71212	1.96471	1.66437	3.13282	5.10183	2.44329	2.45279	1.70345	1.42152	3.86421	3.18203	2.3167	2.11293	4.47375	3.10531	1.3279	2.35912	1.67371	1.44479	1.63291	3.17271	2.38645
TCGA-S2-AA1A-01	0	513	0.253515	1.08756	1.49323	1.6332	1.75027	1.46422	2.5022	0.741943	1.87612	0.791155	1.80078	3.78698	2.66768	1.06649	1.82455	1.51865	0.525105	1.95244	1.56508	1.81832	1.08463	0.574095	1.39321	2.26307	1.79707	0.741927	1.35812	0.659817	1.90059	3.4763	1.26496	1.60185	1.35761	1.57144	1.97701	2.84934	0.852617	1.13776	2.84189	2.0552	0.92958	1.30139	0.959231	1.2835	1.84011	2.72002	1.06151
TCGA-97-A4M3-01	0	540	0.281153	0.9261	1.47301	1.81254	1.23047	1.53698	3.09175	1.2226	2.20488	0.759095	1.81685	3.94794	2.79884	1.43691	2.05524	2.48276	0.652403	1.68443	1.5651	2.04952	1.16497	0.762357	0.67301	2.69776	2.32898	1.26305	1.68231	1.13717	2.80906	4.00534	1.79994	2.11869	1.69867	1.10458	2.88425	2.69464	1.52889	1.67473	2.33442	2.56302	0.804249	1.89414	1.24122	1.59694	0.481998	1.95654	1.54812
TCGA-55-8203-01	0	547	0.198428	2.33728	3.2557	3.40091	1.70609	2.86965	4.74733	2.5358	3.89776	2.13878	3.17167	4.21322	4.20881	2.16599	3.78102	3.44014	2.33383	2.88372	2.52268	3.81859	2.14026	1.66528	2.05186	5.78247	3.67958	2.25727	2.91243	3.0432	3.81528	4.60407	3.04479	3.94133	2.22588	2.77144	4.52009	3.82801	2.81632	2.8104	4.79366	4.14681	2.32599	3.67396	2.85658	2.91159	1.81955	3.53854	3.4686
TCGA-69-7763-01	0	690	0.217799	0.93669	1.48128	1.85592	1.28123	2.17902	3.01653	1.31594	2.27728	0.875808	1.56684	3.71786	2.95474	0.774049	2.39996	2.14278	0.997117	1.79068	1.50387	2.33194	0.919409	0.773283	1.27238	3.06646	2.71579	1.22314	2.04063	1.20965	3.12332	3.28308	1.435	1.8545	1.51384	0.86139	3.26553	2.73752	1.15436	1.17576	3.4106	2.49578	0.719815	2.25867	1.18611	2.36417	1.3477	2.90882	1.43785
TCGA-NJ-A4YQ-01	0	1432	0.465288	2.03984	3.13342	3.22731	2.25826	3.36774	4.6647	2.37485	3.98496	1.40018	2.29517	4.76076	3.67433	2.75698	4.26849	3.6348	2.05504	2.96402	2.53585	3.6426	1.82081	1.18526	2.65826	5.05403	2.93459	2.12582	3.39166	2.97773	3.39523	4.43467	2.89418	3.78608	2.29297	2.13856	3.72183	3.7876	2.80811	2.7987	4.46746	4.2921	1.71922	2.61645	1.70015	1.86897	2.83481	4.25445	3.24281
TCGA-55-7281-01	0	872	0.417797	1.97414	2.56675	2.74028	1.92219	2.42026	4.10017	1.79674	3.24355	1.12164	2.48156	4.72822	3.22021	1.2162	3.77746	2.67808	1.14702	2.01595	2.23342	2.90162	1.36444	0.991209	2.14434	4.42074	2.65239	1.5064	2.26861	1.41078	3.48018	3.27372	2.08161	3.08889	1.60374	1.60839	3.52756	2.81889	1.8967	1.95057	3.35566	3.15103	1.75055	2.70148	1.66883	1.77896	1.86568	2.59742	2.34284
TCGA-69-7764-01	0	414	0.740393	1.45185	2.15492	2.81323	1.88572	3.40407	4.51278	2.3271	3.1237	2.09261	2.97708	4.59833	4.48358	2.00515	3.75589	3.53749	1.4304	2.40651	2.21448	3.30793	2.62974	1.32839	1.6625	4.32909	3.32769	2.81423	2.96218	2.49666	3.6841	5.24244	2.37205	3.52712	2.2404	1.12471	4.80603	3.84193	2.09801	2.23039	4.40852	2.78905	1.79584	2.5859	2.16169	2.96451	1.49684	4.04627	2.34184
TCGA-44-3398-01	0	1163	0.865053	1.84551	1.60199	2.03765	2.15187	2.25409	2.84241	1.63604	2.24702	0.723061	2.88246	3.67032	2.11338	0.872346	3.02879	2.92431	1.84781	2.40731	1.81373	3.01085	1.00703	1.10424	1.40344	3.8288	2.19898	1.72288	2.02065	1.7334	2.76522	2.87072	2.4049	2.63241	2.07002	1.9688	2.4237	2.2157	1.91416	1.29571	4.09289	3.02062	1.63819	2.73758	1.27941	2.02081	2.05878	2.96122	2.24487
TCGA-55-A57B-01	0	546	2.80878	1.70186	3.03715	2.55021	1.98579	2.82754	3.92942	1.91369	3.06218	2.19085	2.90566	4.79543	3.84437	1.80691	2.68096	2.77734	2.0584	2.99997	2.52304	3.09466	2.48525	1.10897	2.68042	4.99477	2.67737	2.27782	2.5563	2.2212	3.68312	4.27067	3.05905	4.19201	2.36684	1.99795	3.38995	3.8881	2.03056	2.45916	3.90674	3.72064	1.39077	2.50109	1.57395	2.5408	1.52472	3.90601	2.05699
TCGA-97-A4M5-01	0	634	1.7848	1.46887	2.56691	2.05548	1.39352	2.58968	3.61146	1.48991	2.87828	1.54887	2.4516	3.93071	3.40219	1.64658	3.02856	2.55705	0.880032	2.43336	2.46858	2.69768	1.59366	1.07108	2.09686	4.10629	2.74354	1.57861	2.63131	1.91098	3.32982	4.25758	2.53992	3.07894	2.06687	1.97429	3.34189	2.62493	1.94307	2.21871	3.94897	3.23257	0.952477	2.60372	1.19875	2.349	1.75438	3.27655	2.05217
TCGA-50-5049-01	0	3094	3.13376	2.65836	2.85596	3.47909	2.71748	3.36611	4.74681	2.40878	3.83891	1.64772	3.42776	4.87142	3.30082	1.75578	3.56602	3.49181	2.21895	2.81667	2.94814	3.79502	1.81068	1.22626	1.95704	5.0451	2.9885	3.04108	2.6078	2.30309	3.90514	3.64675	3.39989	3.71228	2.46067	2.31284	4.24753	3.55622	2.7468	2.14042	4.49433	3.88504	1.99061	3.5199	2.07	2.61054	2.51463	3.37435	3.14464
TCGA-75-5146-01	0	2368	1.2584	2.03581	1.58515	2.04949	1.25225	2.17433	2.42506	1.48988	2.52428	0.662679	2.90829	3.47982	2.97254	0.761523	2.90808	2.80665	1.97897	2.27147	1.40569	2.79101	1.03926	1.44271	1.49003	3.99162	2.55701	1.35512	1.64359	1.14479	2.97678	3.79902	2.3893	2.5643	1.63919	1.49371	3.28495	3.08605	1.96009	1.36304	4.13778	2.85911	1.21586	1.84392	1.01146	1.29313	1.57922	2.81917	2.22727
TCGA-75-6206-01	0	2590	0.341438	0.79898	0.788329	1.31196	1.24643	1.36281	2.30959	0.636306	2.43002	0.847087	1.71585	3.65708	2.00791	0.717722	1.96986	1.59463	0.260229	1.69804	0.954349	1.3962	0.392835	0.545666	1.12984	2.51146	1.89478	0.944363	1.31019	0.87989	2.09865	3.92885	0.983627	1.81683	1.18404	0.922043	2.03048	2.81425	0.889207	0.807074	2.71103	1.83565	0.701919	1.13729	0.65002	1.51884	0.58236	2.89589	0.639936
TCGA-75-7025-01	0	3305	2.09212	0.877272	1.44145	1.53531	1.38261	1.58494	2.35058	0.748457	1.94294	0.61934	1.66832	3.42471	1.97201	1.01779	2.07437	1.56762	0.66428	1.66339	1.32668	1.60283	0.935745	0.674398	1.37015	2.89218	2.08273	0.933425	1.40871	0.869496	2.09666	2.97963	0.866228	2.14311	2.01083	0.979373	1.99644	2.32602	1.10923	0.985601	3.13921	1.88535	0.825191	1.50486	1.0701	1.39819	1.36871	2.34175	1.26254
TCGA-44-2666-01	1	97	0.693609	1.52152	2.06071	2.15415	2.09334	2.64556	3.21835	1.76596	2.61345	2.08965	1.85379	4.75388	2.4387	1.03933	2.40807	2.46654	1.91827	3.50842	1.88934	2.84222	2.02972	0.843242	2.84063	4.5298	3.33568	2.56866	2.89805	2.37373	2.39654	3.7203	3.04118	3.57871	2.70562	1.64737	2.86374	3.48332	2.31648	1.52897	3.45932	3.09	2.08532	2.60692	1.92418	2.83187	1.61745	4.17561	1.83998
TCGA-78-7535-01	1	949	0.0175426	2.68475	2.76165	2.64152	1.74591	2.69181	5.2906	2.03857	4.73626	1.06367	2.54854	4.88413	3.40937	1.68504	3.81976	2.59005	1.65784	3.60421	2.95261	2.94538	1.97056	2.02119	1.95211	4.49849	3.1941	2.03139	2.72032	2.12464	4.53906	3.30582	2.53859	4.19352	2.13856	1.38079	4.40166	2.84523	2.8772	2.52895	3.29985	4.73634	2.0339	3.01331	1.85388	2.03563	2.26266	3.08249	3.61819
TCGA-71-6725-01	0	256	0.220947	1.63357	2.90974	2.46652	1.29825	3.4881	4.27881	1.67513	3.34386	1.21455	2.31934	3.58158	3.60387	1.41127	3.43583	3.24274	1.3692	3.04606	1.87218	2.81635	1.41492	2.07148	2.21038	4.38122	2.67084	1.27972	2.7216	1.8203	4.11833	3.34198	2.38057	4.30699	2.69519	1.5674	4.21021	3.47053	1.94616	2.18287	3.45557	4.20749	1.95127	2.90806	1.67453	1.93383	2.25168	3.51023	2.6518
TCGA-80-5611-01	0	2595	1.53397	3.90143	5.1586	4.64909	3.32011	4.52611	6.63591	3.52211	5.8011	2.85068	3.72739	7.10853	5.1035	3.6322	5.93675	5.79589	3.00357	4.23247	4.29864	4.88761	3.81226	2.14734	3.73602	7.09594	4.85961	2.7834	4.24258	3.65093	5.79457	4.9086	4.2983	5.25745	4.43854	2.77854	5.53532	4.91919	4.15964	4.73658	5.60825	5.20279	3.62958	5.27742	3.51749	4.01822	3.5841	4.82377	4.87486
TCGA-62-A46R-01	1	1725	0.828039	2.49667	3.28543	3.69836	2.25626	3.38055	4.68484	2.72476	4.04338	2.0388	3.23031	4.23452	3.84266	2.2816	4.14908	4.22049	2.92705	3.44525	2.76696	3.84111	2.40784	1.35453	3.30599	6.02911	3.92953	2.6175	2.91404	2.84428	4.30651	3.85513	3.60703	4.81975	2.82162	1.56911	3.32179	3.80893	2.7297	3.26956	3.97564	4.37167	2.15792	3.4285	2.26178	2.86834	2.5771	4.30188	3.31766
TCGA-64-5781-01	0	1559	2.31195	2.63372	2.92552	3.26934	1.81024	3.57816	5.12094	2.56745	4.52682	1.00326	3.57577	4.35677	4.14308	1.82266	4.09372	3.42082	2.15853	3.30462	2.77838	3.91557	1.92053	2.38623	1.96818	5.23295	3.41671	2.79911	3.48485	3.4513	4.17514	3.66793	3.34421	4.76683	2.78404	2.50809	4.51493	3.34691	3.35234	2.61328	4.17841	4.32577	2.02817	4.3934	1.72273	2.13052	2.06587	4.43635	3.93267
TCGA-78-7542-01	1	321	0.317884	3.87533	5.17614	5.00237	4.47259	5.05313	7.08422	4.38624	6.32798	4.10672	4.30695	6.09635	6.13522	4.0756	6.28734	5.85827	4.32065	3.59121	4.22618	4.91626	3.67185	3.78609	4.37934	6.59869	4.68419	4.15209	4.48208	3.79557	6.36669	5.33582	5.54989	7.74442	3.93057	2.40337	6.16955	4.99096	5.27834	4.56257	6.2285	6.75062	3.34154	5.53749	3.20293	3.96702	3.4626	4.96531	4.26608
TCGA-35-3615-01	0	14	0.293305	0.713142	1.12258	0.974121	1.04364	1.37025	2.11305	0.816337	1.65077	0.469467	2.07351	3.19934	2.11915	0.597809	1.85889	1.7236	0.928869	1.45081	1.15234	1.51227	0.463356	0.404285	1.29788	2.62923	1.58479	0.853144	1.33835	0.989351	2.39442	3.59347	1.43691	1.47134	1.12703	0.406467	2.14715	2.393	1.21505	0.433547	3.13468	2.12249	0.652071	1.6448	0.662054	1.53797	0.780387	2.05759	1.16629
TCGA-05-4430-01	0	761	1.66424	2.14755	2.6628	2.87326	1.8889	3.16659	4.70424	2.31566	3.56426	1.45494	2.80548	4.97431	3.86309	1.55221	3.11335	2.74469	1.60159	2.80384	2.46194	3.38947	1.98791	1.80036	1.90043	4.55931	3.03774	2.21078	2.44865	2.38038	3.88332	3.7992	3.14121	3.47313	2.6717	1.89348	3.10078	3.02337	2.07038	1.90346	4.51654	3.78679	1.79764	2.85081	1.54163	2.34854	1.84402	3.18434	3.01741
TCGA-64-5778-01	0	1305	1.4618	3.33499	3.05446	3.24717	2.44994	3.00176	4.61725	2.58443	3.84039	0.945753	3.37159	5.01348	2.72501	1.26533	3.59091	2.82096	1.67027	2.84539	2.51498	3.64407	1.85934	1.55106	2.06356	5.64565	3.40953	1.98137	3.04748	1.83079	3.81171	3.35709	3.10155	3.35293	2.06401	1.49992	4.42982	3.33179	2.68965	2.26845	3.78317	3.21697	2.66087	3.10773	2.50809	2.59781	3.44015	3.77371	3.0747
TCGA-64-5774-01	0	2676	0.65304	3.62311	5.04201	5.16039	3.21607	4.62936	6.67872	4.31593	5.11242	2.77133	4.06387	5.0328	6.4338	4.02891	5.23625	5.0445	4.38605	3.82264	4.65545	5.5618	3.48243	2.28045	3.47725	7.80028	4.90274	2.88185	4.2675	3.73152	4.9399	5.63406	4.17857	4.62423	3.27374	3.34145	5.95282	5.08477	5.62833	5.02359	5.97623	5.02589	3.53817	5.23648	3.84908	3.57202	2.35079	4.69785	5.43508
TCGA-78-7163-01	0	7248	0.17188	0.87595	0.892884	1.15255	0.755378	1.03197	2.03204	0.632982	2.06507	0.520967	1.27882	4.50779	1.69424	0.215816	1.78055	1.41964	0.238938	2.67417	0.374309	2.08899	0.790055	0.945422	1.20807	2.36246	2.27294	0.888815	0.977656	0.437125	2.88328	3.21303	1.93615	1.87337	2.05692	1.20452	1.4498	2.74959	0.701583	0.285223	3.04338	2.61407	0.631659	0.967937	0.326357	1.7746	1.25848	2.65448	0.884788
TCGA-86-8673-01	0	862	1.51973	3.02766	3.80823	3.50749	3.31723	3.6767	6.12253	2.54132	4.28832	1.57872	2.89003	6.18134	4.79624	2.01085	4.25303	4.01163	2.3691	2.92112	3.75935	4.22918	2.88436	2.23959	2.73563	4.66607	3.83009	2.46008	3.42793	2.70981	4.64731	4.42197	3.23983	4.69863	2.7854	2.71492	4.50816	4.28971	2.72881	3.33642	4.20789	4.65397	2.57169	3.51587	2.14963	2.77975	2.75437	3.85286	3.57671
TCGA-62-A46P-01	1	594	0.247479	1.25567	1.54626	1.27168	0.370445	1.69207	3.38283	0.839571	2.38309	0.445013	2.07127	2.50233	2.24619	1.25229	1.55135	0.498692	0.922283	2.3777	1.44628	1.95333	1.0618	0.645039	0.717764	2.76577	2.00496	1.12143	1.27701	1.03532	2.46196	3.75371	1.68014	2.12575	1.48603	0.201724	2.84238	1.92635	1.46633	1.37147	3.06143	2.62044	0.714107	1.67114	0.820901	1.56924	1.54701	2.78299	1.93733
TCGA-78-7152-01	1	1215	0.247264	1.62279	2.45342	2.42595	1.58427	2.47873	4.57026	1.77907	2.8716	1.63386	2.74159	4.21969	3.56705	1.46383	3.02661	3.0748	1.4104	2.49557	2.14238	2.86882	1.57593	1.08848	1.80409	4.48469	2.97947	1.90189	2.17616	1.80239	3.51839	4.21048	2.25036	2.82778	1.85725	1.39533	3.65515	3.32734	2.25448	1.5044	4.06064	3.4213	1.58321	2.85074	1.54998	2.65927	1.49976	3.58419	2.12157
TCGA-NJ-A4YG-01	0	2261	0.240382	1.34293	1.54799	2.11061	1.33699	1.88669	3.37917	1.20112	2.62713	0.788338	1.86195	3.69081	3.24669	1.33311	2.39732	1.52911	0.740783	1.96924	1.95052	2.19729	1.26243	1.08302	1.56323	3.71059	2.11421	1.52751	1.8775	1.59104	2.63088	3.34594	2.10282	2.17577	1.52357	1.65528	3.41981	2.29518	1.72362	1.88309	3.17446	2.96103	1.328	1.96589	1.07995	1.93283	1.53764	2.84267	1.49543
TCGA-78-7153-01	0	3635	0.292596	1.74219	2.40919	2.07253	1.24021	2.30274	4.07716	1.50438	2.64765	1.18813	2.33673	4.78837	3.92456	1.35424	3.32577	2.88343	1.72076	2.99234	2.42153	2.35694	1.45537	1.27459	1.82118	4.41933	2.78827	1.69337	2.17963	2.0603	2.78995	3.32723	2.73902	2.4358	1.30556	1.24199	3.11571	2.66556	2.18081	1.62414	3.66155	3.70778	1.67748	2.49509	1.61264	2.3521	1.30566	2.78865	2.29788
TCGA-78-7540-01	1	1197	2.55931	1.16169	1.56321	1.73146	1.42693	2.67258	3.17796	1.16123	2.45378	0.719323	1.78747	3.35762	2.74742	0.797569	2.17273	2.00258	0.857508	1.83966	1.64213	1.97298	0.957375	0.831827	1.65573	3.14516	1.73647	1.00437	1.42236	1.12071	3.66001	3.11968	2.12642	3.11914	1.8281	1.31586	2.95722	2.55255	1.20335	1.29118	3.19357	2.68178	1.44426	2.3872	0.969536	1.57465	0.9927	3.62735	1.23331
TCGA-49-4501-01	1	1421	2.57694	1.15273	1.59637	1.8081	1.40691	1.89905	3.30944	1.24091	2.67948	1.16773	1.84854	4.1791	2.20322	0.707197	2.34607	1.71564	1.08077	1.95676	1.2044	2.53894	0.95258	1.42398	1.36947	4.15503	2.253	1.3132	1.47444	0.829203	3.78801	2.85072	1.86206	2.09293	2.16303	1.45132	2.94436	2.40533	1.34138	1.05701	3.53814	2.8471	1.10706	2.02657	0.882657	1.6924	1.46088	2.45221	1.96492
TCGA-05-4249-01	0	1523	0.450462	2.08332	2.16091	2.34644	1.61263	2.25235	3.52798	1.60177	2.67332	1.07409	2.14174	4.43422	2.5834	1.4965	2.78727	2.57931	0.964516	2.23925	2.13355	2.73357	1.20026	0.795828	1.49486	4.15145	2.77973	1.7936	2.14407	1.44619	2.9259	4.1954	2.07776	2.27431	2.14044	1.62818	3.27031	2.95582	1.64777	1.57039	4.17339	3.08528	1.26592	2.21006	1.54277	2.21929	1.97006	2.77652	2.16771
TCGA-78-7633-01	1	1528	0.897327	1.28827	1.9716	2.44441	1.53612	2.03202	3.29949	1.65735	2.44321	1.68113	2.26418	4.2814	3.30086	1.46674	3.1128	3.01593	1.07629	2.24382	1.7813	2.74995	0.975282	0.829172	2.09123	4.33587	2.57731	2.24002	2.31836	2.39473	2.61055	4.37152	2.83397	2.77738	1.6541	0.981893	3.0772	3.27526	1.58509	1.41347	4.0004	2.95981	1.35824	2.25192	1.22933	2.56119	1.15954	3.5907	1.77232
TCGA-05-4422-01	0	365	0.278691	2.49408	2.62252	2.94735	1.92263	2.80533	3.5736	2.40476	2.77993	1.49326	3.25297	4.83349	4.43564	1.501	3.44856	3.06785	1.5625	2.43122	2.66666	3.0097	1.72109	1.34242	1.94763	4.55067	3.54012	1.93284	3.08645	2.1983	3.08529	4.15428	2.92514	3.02585	1.55194	2.94956	3.56292	2.99774	2.39281	2.30125	4.43999	3.89025	1.9686	3.14252	1.65579	2.40727	2.011	3.66015	2.65152
TCGA-05-4426-01	0	791	0.43489	2.49459	3.26258	2.77392	2.17111	2.92768	4.21649	1.87367	3.50687	1.95495	3.14473	5.58189	3.61166	1.56648	3.36916	3.28803	1.85288	3.58052	2.44785	3.27287	2.27476	1.28743	2.5841	4.88302	3.69691	2.61934	2.8531	2.1601	3.60146	3.8917	3.26214	3.86205	2.45796	1.88955	3.68642	3.63057	2.42363	2.00371	4.79194	3.89553	1.73256	2.8623	1.90646	3.13569	1.58247	4.05322	2.25572
TCGA-50-5066-01	0	1442	3.82312	3.8973	2.99675	3.4787	3.42692	3.0579	4.62956	3.01817	4.29766	1.19984	4.21175	4.58553	3.20626	0.960016	4.20544	4.03083	3.94664	2.90082	2.61711	4.68454	1.84001	2.08689	1.47737	6.05324	2.97223	2.84172	3.1011	2.37089	4.43456	2.78076	3.98094	4.57833	2.61598	2.50726	4.23116	2.93573	3.55191	1.28675	4.65612	3.66315	2.97926	4.59097	2.4457	2.45173	3.59134	3.09351	4.44814
TCGA-78-7537-01	1	1622	0.131641	0.762095	1.10391	1.22228	0.882154	1.38687	2.15886	0.773748	1.55301	0.576476	1.73111	3.62827	2.14751	0.568212	1.81935	1.65106	0.560298	1.70654	1.2781	1.46237	0.625434	0.528897	1.05262	2.49238	1.6973	0.70769	1.19616	0.945845	1.8655	3.58605	1.83125	1.33358	1.23326	0.710636	2.48386	2.1933	1.06045	0.774874	2.82068	2.04087	0.724183	1.48903	0.712475	1.51584	0.46805	2.27477	1.00792
TCGA-55-6972-01	1	1632	0.116936	1.60738	1.83953	1.67263	1.67869	2.64217	3.42352	1.11609	3.24332	0.537491	2.27892	4.43006	2.60122	1.90004	2.41768	1.69406	1.01896	2.09141	1.41787	2.43698	1.2009	1.4972	1.48318	3.95895	3.13271	1.62025	1.72765	1.59202	3.57727	3.30214	1.64436	2.31405	0.839763	0.731325	3.10847	3.55983	1.54824	1.13176	3.94138	2.68798	1.96819	2.18919	1.65494	1.84928	1.138	3.44766	2.17681
TCGA-67-3774-01	0	385	0.217993	1.78793	1.67949	2.01132	1.4086	2.19042	2.97642	1.25718	2.09908	1.51767	1.91202	4.78316	2.35634	1.23398	2.21574	2.18076	1.4405	2.41274	1.64449	2.53884	1.90204	1.44754	1.99456	3.83555	2.48631	2.14195	2.23942	1.47421	2.67487	4.05351	2.40174	1.98628	2.66248	1.82089	2.9375	2.39479	1.73362	1.21109	3.90631	2.97184	1.4487	1.90093	0.811392	1.643	1.96987	3.58997	1.25635
TCGA-62-A46S-01	1	1653	0.895417	1.27818	1.58583	1.60842	1.12085	1.76173	2.75409	1.13124	2.48032	0.696468	1.64267	3.0582	2.148	1.05022	1.79904	2.22049	0.801469	1.62542	1.66974	2.04532	1.02586	0.849684	1.42272	3.18862	2.55148	1.13704	1.54977	1.1719	2.14389	3.53677	1.63604	2.12255	1.45019	0.724958	2.5059	2.5879	1.20612	1.34936	3.11807	2.16962	1.18808	1.67615	0.869387	1.88753	1.68201	3.08996	1.54508
TCGA-05-4405-01	0	610	0.274817	1.87857	2.2473	2.89804	2.13168	2.86996	3.73598	2.10729	3.23198	1.79994	2.28731	4.74222	3.48033	1.64558	3.38039	2.82001	1.26253	2.72308	2.51487	3.30228	1.7319	1.54387	2.48984	4.41781	3.15499	2.24775	2.44939	2.2219	3.64305	4.18157	2.62635	4.13593	2.35387	1.85442	3.83216	2.83648	1.95883	2.19408	4.30421	3.28447	1.98035	2.52232	1.81213	2.49861	1.92732	3.70609	2.17559
TCGA-55-6986-01	0	3261	0.174179	1.59874	2.11531	1.79945	1.6337	2.58855	3.76089	1.29919	2.49577	1.32364	1.78246	4.51439	2.54252	1.19272	2.94663	2.42459	1.66792	2.47959	2.33075	2.53434	1.13963	0.796088	1.7908	4.2404	2.73528	1.43446	2.83354	1.44749	2.71231	3.78764	3.33207	3.48392	1.97179	1.59874	2.7689	2.98124	2.03292	1.40288	3.53208	3.3226	1.67738	2.64181	1.15242	1.55388	1.43009	3.08303	1.85965
TCGA-NJ-A55A-01	0	15	0.645219	1.19341	1.31384	2.15693	2.21147	2.3339	3.11447	1.43363	2.35789	1.28821	2.7417	4.74927	2.98797	1.48446	2.46196	1.97154	0.752062	2.53427	1.5894	2.6629	1.3462	0.713916	2.56948	3.66789	2.69331	1.51024	1.82614	1.92243	2.33686	4.02529	1.89074	2.74964	2.28373	1.40699	2.95225	3.16913	1.61211	1.67781	3.5343	2.86477	1.38479	2.32079	1.4895	2.73306	1.36137	3.25838	1.3668
TCGA-MP-A5C7-01	0	2248	0.144713	1.02056	1.6367	2.08584	1.34516	2.27908	3.26893	1.28622	2.39583	1.07809	2.51704	4.50888	3.7089	2.6504	2.27575	2.01717	1.29449	2.5336	1.99519	2.13281	1.18414	1.04236	1.59037	2.84412	3.12104	2.15724	2.59837	2.14264	2.74336	4.45889	1.36534	2.35422	2.04292	0.926001	3.2969	3.37822	1.37881	1.80491	3.58299	3.28008	1.35616	1.95076	1.61083	2.18122	1.3864	3.23091	1.9708
TCGA-62-A46V-01	0	2199	0.209526	1.83635	2.8759	2.36301	2.06781	3.08991	4.60352	1.74718	3.64849	2.0354	2.63262	4.51741	3.20037	2.25928	3.41646	3.41382	2.27567	3.59102	2.66373	3.65656	2.59047	1.17363	2.56279	4.76088	3.67431	2.62596	3.25705	2.70733	3.98375	4.13255	3.87168	3.62583	3.24751	1.4204	3.91409	3.41466	3.44226	2.24929	4.56989	3.91257	2.01388	3.48356	2.07866	2.54089	1.38157	3.90748	2.74002
TCGA-50-6597-01	1	1268	0.938598	1.43904	1.55514	1.95583	0.875272	1.0617	3.19133	1.18988	2.79591	0.531653	1.62841	2.90172	2.20022	0.811111	3.70914	1.07267	0.877417	2.52144	1.1267	2.7579	0.934799	1.24639	1.68556	4.69823	2.25546	1.23033	0.94992	1.1792	2.70228	3.72847	2.01207	2.40357	1.26083	0.566743	2.99329	1.44678	1.4502	1.44895	2.47581	3.04062	1.22752	1.44118	0.791977	1.34911	2.02907	2.08431	1.88091
TCGA-73-4658-01	1	1600	0.488165	1.67744	2.67756	3.00707	1.95034	2.60166	4.27	1.82162	3.03521	1.64496	2.96516	4.47099	3.62119	1.64498	3.22951	3.34186	1.6578	2.96057	2.44841	3.02272	1.5002	1.23728	1.79245	4.4246	3.31344	2.00026	2.55007	2.46537	3.18893	3.29394	2.66951	3.41135	1.88833	1.36414	3.39041	3.15758	2.19113	1.64639	4.02959	3.2415	1.51923	2.59865	1.52644	2.4202	1.81657	2.94015	2.34566
TCGA-67-3772-01	0	573	1.31228	1.15127	1.71185	2.06223	1.22134	1.46589	3.11788	1.12398	2.72029	0.928717	2.37224	3.71464	2.15563	0.616166	2.0868	1.80156	1.08588	1.90232	1.48284	2.53828	1.21555	0.731156	0.925933	3.63295	1.83247	0.952521	1.66649	1.1341	3.11706	2.97816	1.87945	2.27822	2.04912	1.26327	2.4587	2.294	1.24468	0.716678	3.54855	2.43591	0.786505	2.17083	0.800441	1.65811	1.64906	2.42611	1.60097
TCGA-67-3773-01	0	427	0.0972061	1.23382	1.03984	1.32493	1.44703	1.56297	1.77569	1.07787	1.63466	0.320148	2.70052	3.76716	2.12988	0.563433	1.98215	1.50875	0.990086	1.64247	1.14642	2.18966	1.00055	0.735492	1.07489	4.42375	1.57576	1.72197	1.65404	0.768647	2.48263	2.63368	1.59307	2.13864	1.22175	1.21447	2.69454	1.75811	1.05687	0.722264	4.3311	1.94958	1.04206	1.79329	0.755532	1.83051	1.31435	2.55756	1.50391
TCGA-62-A470-01	1	1194	0.629336	1.98683	2.85877	2.81206	2.45343	3.34181	4.27363	2.05422	3.75126	1.271	3.25202	3.63106	4.544	2.32485	3.14025	3.38022	2.42799	2.33036	2.95583	3.09409	1.83991	1.65159	2.03997	4.85859	3.70345	2.31481	3.52521	1.99202	3.45655	4.12343	3.20385	3.25106	1.87533	2.29693	4.12495	3.24714	2.68596	2.92335	4.33241	4.16467	1.57359	3.16572	1.63783	2.14743	2.19049	3.42643	3.15755
TCGA-50-5939-01	1	460	1.86728	2.54981	3.90661	3.46535	2.9636	4.09047	5.44814	2.90502	4.31	2.9642	2.72069	5.22547	4.5834	3.3274	4.65987	4.12468	3.18525	3.65193	2.95604	4.23601	2.39121	2.3633	2.94427	5.95335	4.49384	3.00583	3.91128	3.11173	4.48208	4.27139	3.73485	4.50856	3.20875	2.70861	4.61608	4.13711	3.73959	3.0513	4.1522	5.01599	2.21125	4.20899	1.81435	2.90422	2.40221	4.24693	3.5475
TCGA-95-7948-01	0	476	0.328044	1.43164	2.18714	1.79032	1.17499	2.94698	3.45877	1.57979	3.04089	1.52362	2.40666	5.33958	3.4181	1.21366	2.68222	2.27695	0.836799	3.38928	2.18867	2.60279	2.03349	1.40298	1.43489	3.91966	2.25472	1.94277	2.64462	1.98255	3.33739	3.98677	3.50804	2.64262	1.93681	1.41289	3.40356	2.67143	1.82893	1.59173	3.36686	3.46622	0.844363	1.97078	1.55561	1.65666	0.875557	3.19859	2.12099
TCGA-NJ-A4YP-01	0	50	0.18561	2.07748	2.89147	2.83823	1.99012	3.62088	4.82716	1.82732	3.83569	1.66586	2.75132	4.6493	4.3673	2.0874	3.19695	2.48049	2.1018	3.08414	3.14122	3.20846	2.39865	2.12575	2.20456	4.98631	3.71547	2.54661	3.47989	3.23277	3.76167	4.20712	3.52245	4.12443	2.55753	2.24667	4.65256	3.38186	2.78638	2.59905	4.47771	4.31023	2.25711	3.53784	2.23034	2.5533	1.76903	4.11545	3.2509
TCGA-67-6215-01	0	174	0.373	2.72663	3.02823	3.20527	1.92338	3.04099	4.46259	2.11086	3.24428	2.36164	2.88223	4.83696	4.03629	2.08466	4.05737	3.58711	1.76571	3.52913	2.89865	3.61657	2.0259	1.35042	2.58257	6.0756	3.34803	2.33725	3.37846	2.87972	3.54576	4.21761	3.48807	4.14929	2.57971	2.00442	4.22068	3.2556	2.84966	2.453	4.46204	3.99897	2.05115	3.34637	2.12212	2.27482	2.47372	4.11579	2.34951
TCGA-44-8117-01	0	385	3.03655	2.32227	3.91296	2.9013	1.90271	2.93422	4.08558	2.15481	4.13537	2.15471	2.43222	4.54891	3.38596	2.23446	4.20386	3.95392	2.22303	3.31562	2.10231	3.35952	2.26955	1.89612	2.13423	5.42144	3.74282	2.57985	3.19529	2.66683	4.11853	4.40047	3.27302	4.95102	2.36401	2.03706	3.90209	4.0433	2.28744	2.48723	4.10819	4.26791	1.47179	3.50246	1.71593	3.44331	2.02407	3.47955	2.62171
TCGA-97-8175-01	0	551	0.854286	3.14317	3.11541	3.34988	2.63333	3.36794	4.97076	2.70377	3.62393	1.87275	3.68095	4.9692	3.81002	2.07895	3.79884	3.64108	1.89156	3.49271	3.25209	4.32067	2.47727	1.65378	2.57918	6.6349	2.82495	2.32165	3.36239	2.30571	4.06323	4.0533	4.32069	4.92738	2.54919	2.22487	4.43153	4.31817	2.81376	2.68054	4.1323	4.21178	2.23421	3.62294	2.38747	3.1972	3.09422	3.98823	3.11443
TCGA-55-8616-01	0	48	2.60803	1.74017	2.52161	3.02056	1.30266	2.69914	4.26823	2.20701	3.75772	1.28532	2.23418	3.95179	3.56313	1.7024	3.57596	3.0903	1.53756	2.8545	1.99843	3.32659	1.36196	1.91572	2.06784	5.06998	2.91758	2.48624	2.50253	1.8438	3.79977	4.06443	2.98348	4.3065	2.25967	1.54828	4.2568	3.04168	1.59628	2.46608	3.62582	3.53326	1.129	2.5935	1.17449	2.63106	1.69273	3.06834	2.57229
TCGA-97-8177-01	0	499	2.42061	1.32732	1.94983	2.3182	1.4954	1.98013	3.4862	1.39439	2.6166	1.01684	2.22548	3.6247	2.19786	0.946354	2.85216	2.586	1.21488	2.30739	2.33348	3.6713	1.15223	1.01575	1.55902	4.38611	2.21679	1.22082	1.8792	1.62359	3.34821	3.78858	2.40158	3.10792	1.46565	1.30901	3.14266	2.43109	1.76241	1.59194	3.47286	3.10144	1.14148	2.29178	1.08169	1.3451	3.28066	2.49169	2.10357
TCGA-97-A4M0-01	0	652	1.65156	1.64911	1.96161	2.33701	2.04069	1.99415	3.22557	1.50381	2.75237	1.13733	2.64068	4.49354	3.3233	1.88455	2.46569	2.33654	0.938957	2.10229	2.01504	2.63394	1.55646	0.876376	1.90388	4.6631	2.59985	1.73965	1.81859	1.72526	3.3364	4.54882	1.86336	2.83134	2.3593	1.33977	3.18464	3.04924	1.80262	2.06428	3.64772	2.94019	1.04657	2.10656	1.15355	1.44233	1.8407	2.99938	1.89626
TCGA-44-4112-01	1	808	0.885909	2.28574	2.62736	2.88815	2.75673	3.49941	4.07824	2.4279	3.75196	1.67106	3.37691	4.3943	3.67748	1.97366	3.55489	3.64989	2.26449	2.37688	2.52226	3.8385	1.92654	1.28305	2.57096	5.26873	3.74714	2.22722	3.15586	2.42221	3.94153	3.79092	2.87929	4.57974	3.06488	1.76153	3.19488	3.93316	3.27261	1.97655	4.45327	3.61489	2.86857	4.00638	2.34165	2.36383	2.47342	4.11167	2.87625
TCGA-86-7955-01	0	1072	0.297691	2.91569	4.73288	4.37354	2.96645	4.71999	6.42789	2.92772	5.23084	2.80014	4.11309	5.72696	6.12197	3.2038	5.70755	5.30392	3.41644	5.07971	4.74267	4.67371	3.27624	2.67373	3.62626	6.47083	3.91561	2.76286	4.62615	3.52385	4.84483	5.04205	4.05303	5.68459	2.88043	3.54543	4.59382	4.86644	4.13353	4.32503	4.54101	4.77029	3.34195	3.88911	2.92797	2.68558	2.84051	4.68206	4.62021
TCGA-86-A4P7-01	0	415	2.02846	2.0475	2.52449	2.63325	1.84474	3.18342	3.99107	2.18787	3.01742	1.72224	2.90048	4.0913	4.0091	2.2045	3.41662	3.24813	1.293	3.05752	3.01439	3.55859	1.85513	1.28271	2.84895	4.82382	2.91267	2.45051	2.81777	2.29268	3.3491	4.40064	3.6038	3.3423	2.81658	1.38755	3.97075	3.1798	1.81369	2.80321	3.82556	4.45169	1.67259	2.86578	1.45024	2.52655	1.94361	3.63976	2.53679
TCGA-44-7671-01	0	889	0.437562	1.26914	2.22425	2.01748	1.42919	2.64463	3.82203	1.28048	2.95733	1.55872	1.83578	4.16115	3.31005	1.18366	2.88883	2.20167	1.24266	2.3571	2.08052	2.57415	1.52125	1.45298	1.86042	4.11062	3.3167	2.44282	2.8602	2.02337	3.10474	3.81506	2.31052	3.30999	1.8347	1.06373	4.06717	3.12541	1.89523	1.40739	3.26145	3.16778	1.32341	2.61168	1.24742	2.24068	2.0168	3.2951	1.63146
TCGA-55-7574-01	1	995	1.11767	2.29026	3.03064	3.33731	2.38949	2.97773	4.19374	2.12603	3.80495	1.84	2.67632	4.41367	3.70444	2.12548	3.89391	3.19202	1.76007	3.13628	2.79865	3.31892	2.06094	1.41835	2.27773	4.95374	3.13237	2.0988	2.57953	1.72478	3.65989	3.99337	2.33554	3.55544	2.2406	2.11756	3.7302	3.38317	2.48353	2.43208	4.45498	3.98392	2.02228	3.36826	1.82424	2.40243	1.6822	3.32575	2.45134
TCGA-05-5715-01	0	62	3.08829	2.61871	3.28315	3.38793	1.29423	2.87856	4.53386	2.3603	3.53248	2.07251	3.02423	4.4198	4.14494	1.44718	3.25681	2.83718	2.29317	3.21934	3.179	4.18183	1.9767	1.49872	3.00611	5.65487	2.75871	2.41914	3.12134	2.99258	4.0859	4.52609	3.9343	3.99149	2.91852	1.958	3.96461	3.58325	2.02461	2.4029	4.64134	3.90206	1.55501	3.16405	1.15211	3.31707	2.39612	3.79289	2.64737
TCGA-44-7661-01	1	557	1.63443	3.86266	4.79362	4.43702	4.26021	4.77067	6.57619	4.1452	5.08642	3.78023	4.21878	5.70914	6.09469	3.64688	6.07878	5.73548	3.43692	4.56105	4.46842	5.36955	3.30948	2.33347	4.29613	7.25639	5.11377	3.37539	4.59915	3.72054	5.38919	5.02931	4.61036	6.95874	3.50234	3.84895	5.85467	5.23939	4.6814	4.63727	5.81926	6.06246	3.73672	4.72831	3.41768	3.99974	3.39725	4.97841	4.38532
TCGA-97-8172-01	0	545	0.27079	1.24058	1.43734	1.9862	1.55106	1.97718	3.80249	1.1349	2.2298	1.08211	2.34095	3.71296	2.81915	1.37778	2.34916	1.74119	0.634678	1.95983	1.78116	2.34095	1.09722	0.811745	1.5226	3.66262	2.12845	1.07168	1.54091	0.948175	2.24237	4.16062	1.69076	2.13246	1.47268	1.57439	2.63765	2.7229	1.23767	1.29666	3.95057	2.54735	1.12105	1.42578	1.18179	1.75399	1.40216	2.89573	1.25177
TCGA-38-A44F-01	0	133	1.13332	1.28175	1.49647	1.94138	1.55756	2.05821	2.65829	0.918936	2.14843	0.65561	2.40184	3.44112	2.64504	1.08297	2.07583	1.70383	0.813432	1.94648	1.65341	2.07008	1.08127	0.598109	1.51269	2.63348	2.34768	1.00015	1.54484	1.12266	2.46144	2.98258	2.06911	2.13956	1.60917	1.28444	2.49786	2.20681	1.39037	1.29188	3.1647	2.3846	1.0147	1.90057	1.02645	1.4241	1.43475	2.64628	1.65032
TCGA-97-A4LX-01	0	614	2.84736	2.22024	3.49746	3.5977	2.76372	3.06285	4.64877	2.17095	3.74787	2.15803	3.34796	5.80422	3.84197	2.97218	3.94711	3.70323	2.00557	2.96789	3.06416	3.70463	2.49914	1.36189	2.44976	4.82355	3.29236	2.41512	2.89541	2.63682	4.10998	4.47132	2.84935	3.6217	2.70222	2.16071	4.07964	3.43349	2.90276	2.86395	4.30369	3.87152	1.91703	3.39451	1.96951	2.83516	2.25117	3.62072	2.84636
TCGA-73-4677-01	1	38	0.416066	0.743972	1.11687	1.42959	0.883449	1.53893	2.74235	1.00471	1.53375	0.395163	1.68922	3.45377	2.30483	0.620115	1.96026	1.60536	0.606677	1.62548	1.39186	1.9246	0.425281	0.550726	1.01203	3.00149	2.12677	0.69104	1.68154	1.25847	1.92165	2.7563	1.43511	2.06513	0.956957	0.673967	2.55499	2.70681	1.05964	0.638936	3.32476	2.07762	0.84163	1.76491	0.68652	1.56305	0.98201	2.49495	1.38858
TCGA-38-4626-01	0	3674	1.77293	1.60446	2.08671	2.1306	1.78804	2.69977	3.46786	1.71449	2.58801	1.30079	2.49787	4.17151	3.49901	1.55363	3.1895	2.753	1.46175	2.16283	2.06456	3.25625	1.29003	1.00114	1.63576	3.9217	2.46766	1.70578	2.34529	1.21411	2.88582	3.61478	1.9661	3.18801	1.6761	1.30281	2.8829	2.75191	1.6955	1.83712	3.96448	2.82051	1.12129	2.48611	0.968116	1.73974	1.70542	2.59723	2.07204
TCGA-86-8280-01	0	701	2.47062	1.9148	3.20508	2.91207	1.97714	3.11827	3.91407	1.78656	4.06264	2.13427	3.3	4.62991	4.23465	1.70787	3.12942	2.8791	1.44882	3.13985	3.06204	3.44747	2.50377	1.83157	2.36423	4.43129	2.86751	2.14753	2.73033	2.13041	3.77266	3.901	2.9322	3.56924	2.58362	1.87846	4.34354	4.01612	2.10162	2.10862	3.90691	3.69014	1.7183	2.78109	1.99951	2.42892	1.72161	3.94449	2.32188
TCGA-97-8174-01	1	164	0.463522	0.923	1.59141	1.67444	1.33115	2.04909	2.75319	1.03761	2.30553	1.1477	1.85078	3.61404	2.57386	1.39975	2.63948	2.29927	0.827332	1.64576	1.75716	1.95682	1.2309	0.596426	1.42435	3.51721	2.2268	1.44627	1.55267	0.983993	2.36804	3.73502	1.24834	1.95863	1.75529	0.977911	2.56899	2.67703	1.2136	1.3456	3.99487	2.01191	0.832625	1.65845	1.09546	1.88956	1.09968	3.17885	0.976656
TCGA-55-A48Y-01	0	630	2.30774	2.26978	3.12125	3.02421	2.31503	3.4168	4.7388	1.88214	3.81862	1.9723	2.89893	4.65364	4.25183	2.37415	2.91099	2.76816	2.4796	3.57438	2.16569	3.64612	2.08357	2.45984	2.55569	5.19078	3.58519	2.62009	4.01066	2.62628	3.90497	4.41131	4.27072	3.964	2.54583	2.61871	4.13323	3.4947	2.35581	2.07503	4.58808	4.43752	2.65425	2.76485	2.05085	1.86265	2.04326	4.35923	3.02414
TCGA-78-7539-01	0	791	0.453205	1.78032	1.85263	2.18468	1.08496	1.99116	3.12252	1.57455	2.68598	1.10992	1.72414	4.18067	3.22668	1.22994	2.85277	2.70574	0.917707	1.7887	1.85115	2.97907	1.21882	0.703535	1.49169	4.1706	2.39477	1.09365	1.43928	1.30039	2.99291	4.23921	1.75182	2.02256	1.68658	1.74217	3.58206	2.81364	1.51882	1.63715	3.37247	2.32397	0.962766	1.73481	1.24688	1.80596	1.8502	2.50232	1.66019
TCGA-64-1678-01	0	1189	3.19285	4.12716	3.8112	3.56374	3.02874	6.38286	5.27366	3.5588	4.89554	0.89552	5.48283	4.14856	3.93712	2.97094	3.83742	3.32202	3.78445	2.99473	3.18813	5.5572	2.36866	2.8856	1.99027	6.40661	3.8432	3.03121	4.16882	2.86246	4.89433	3.78379	3.39267	3.9993	2.86206	2.56633	4.80582	3.72358	3.93608	2.60495	6.26615	4.49535	3.28627	5.121	2.51146	2.60378	3.56026	4.18992	5.40559
TCGA-73-A9RS-01	1	340	0.661378	3.88255	5.3567	4.65814	3.43649	4.96208	6.81467	4.04126	5.03058	1.92555	4.33937	4.79165	5.63059	3.72341	4.74177	4.26097	3.24705	3.89526	4.0364	5.63405	3.56655	2.20096	2.8259	6.03934	4.43487	2.22163	4.55671	3.73318	4.89493	5.2709	4.14493	6.21972	3.79559	3.25752	5.66782	4.5759	4.57822	3.87007	6.20701	5.86137	3.68344	5.56151	2.93288	3.43446	3.34393	5.92119	5.42671
TCGA-86-A4JF-01	1	737	0.79236	3.95969	3.98049	4.82455	3.1173	4.14819	5.67301	3.37549	3.5288	2.69449	4.00425	5.77561	5.30569	3.20975	3.91092	3.88392	2.4569	3.94428	3.78569	4.94731	2.72855	2.6997	3.084	4.98635	3.89589	3.44192	4.09661	4.35457	4.76464	5.20104	4.31499	5.0407	3.06642	2.83026	5.39744	4.15687	4.03202	3.66135	5.06678	5.02187	2.72491	4.18069	2.37824	3.32405	3.76517	4.23358	3.60978
TCGA-78-8648-01	1	1209	1.4664	1.8715	2.99172	3.02722	2.66112	2.95551	4.69239	1.84882	3.66037	1.88437	2.76601	5.0549	4.49968	2.2102	3.92444	3.42552	1.56952	2.61244	2.94502	3.45524	2.22319	1.21677	2.27494	4.6732	3.16426	1.62519	2.70668	1.93859	3.45985	3.81182	2.90748	3.52984	2.0463	1.81086	4.09481	3.3807	1.9561	2.92278	4.20925	3.83287	1.61615	2.66637	1.65072	2.09101	1.35773	3.13139	3.18956
TCGA-44-6146-01	0	728	1.45944	1.8338	1.82458	1.46664	2.20886	2.46292	2.96033	1.62215	2.19312	1.38113	2.1426	2.99279	2.76804	1.16507	2.26765	2.37671	1.52047	2.05864	1.61523	2.40435	0.873854	0.90419	2.40549	3.92319	2.76084	1.16871	2.01842	1.13083	3.02828	2.86208	1.70442	3.13101	2.57142	1.12455	2.75378	3.41648	1.55276	1.01684	3.35297	2.11099	1.75092	1.79268	1.53952	1.42708	1.07365	3.46188	1.62826
TCGA-38-4629-01	1	864	2.23048	3.08708	4.25916	4.25833	3.05458	4.03335	5.66574	3.12799	4.47362	1.8271	3.73876	5.52079	4.89511	2.38039	5.08463	4.80701	3.28924	4.88654	3.02896	4.30504	2.35381	1.95292	2.8386	5.99454	3.73405	2.70189	3.43712	3.41067	4.50301	3.97038	4.29261	5.46271	2.22221	2.94525	4.04412	3.59575	3.9154	2.82116	5.02128	5.25793	2.37921	4.16782	2.06332	2.96485	2.5366	3.78895	3.55031
TCGA-50-8459-01	0	1119	0.954787	1.80082	2.12138	2.70207	1.64746	2.71732	3.48133	1.53345	2.59327	1.21991	2.10231	3.75251	3.1637	1.52188	3.16563	3.11184	0.773718	2.05362	2.32911	2.43386	1.34837	0.786458	1.50474	3.4982	2.63638	1.42449	2.22173	1.17073	2.63647	3.04229	1.49444	2.95812	1.62028	1.16638	3.04856	2.7131	1.86964	1.86989	3.35706	2.82915	1.15397	2.36299	1.44976	1.74925	1.72666	2.8519	1.91899
TCGA-78-7161-01	1	291	0.680561	1.70113	2.1526	1.96808	1.02999	2.38795	3.07674	1.09103	2.44085	1.26189	2.5372	3.24157	2.88371	1.37885	2.80717	2.6178	1.8871	2.45377	1.84543	2.23555	1.27659	0.844825	1.49337	3.81234	2.60828	1.06305	2.32845	1.40436	3.19733	3.90028	2.23233	2.5989	2.14138	0.936449	2.92371	2.58263	1.45375	2.07171	3.42022	2.51958	1.22831	2.51042	1.32624	2.29215	1.10751	3.16605	1.97246
TCGA-67-4679-01	0	448	0.131038	0.994096	1.28327	1.89461	1.52103	2.01696	2.65544	1.09316	2.12437	1.21376	2.26209	4.24384	2.49876	1.31097	2.19734	1.38876	0.787033	2.01087	1.77823	1.98926	1.2476	0.75021	1.46772	3.77531	2.14046	1.37342	1.75322	1.4482	2.35475	4.01653	1.70854	2.48403	1.43962	1.24642	2.84959	2.55025	1.25529	1.52378	4.08449	2.43188	1.1553	1.63992	1.01815	2.04243	1.13176	3.07457	1.23374
TCGA-62-A472-01	0	910	0.142922	3.08499	4.23175	3.80801	3.10481	3.66806	5.0206	3.25079	4.40225	2.19315	4.21529	5.45584	4.66865	2.92739	4.21997	4.04539	2.61509	3.64498	3.01989	4.5138	2.77369	2.10244	3.55034	6.32571	4.71292	3.08752	3.58739	3.1694	4.61371	4.69076	4.09031	5.15856	3.14674	2.61735	3.67077	4.29737	3.61778	3.70235	5.1219	4.43399	3.24315	4.04937	3.16227	3.43773	3.06067	4.42353	3.58175
TCGA-62-8397-01	0	1289	0.0659149	0.848044	1.18869	1.27106	0.812063	1.67532	2.23882	0.650571	1.64058	0.718741	1.42708	3.18007	2.8558	1.00973	1.70302	1.16214	0.587972	1.57791	1.5749	1.95944	0.795057	1.08864	0.680009	2.70124	1.77922	1.36364	1.17212	0.599191	2.37419	2.80215	1.16297	2.97997	1.39785	0.744015	2.27938	1.85944	0.85591	0.646506	3.01364	1.82146	0.468843	1.285	0.728161	0.959299	0.686569	2.60634	1.06672
TCGA-62-8395-01	0	1216	1.0541	0.927262	1.59665	2.12898	1.44334	2.40298	2.98611	1.04287	2.26357	1.5332	2.15251	4.88609	3.17066	1.41115	2.37658	1.66212	1.09066	1.87313	1.61612	1.93881	1.49873	1.38662	1.84633	3.47475	2.27404	2.07382	1.94295	1.36962	2.7134	4.33717	2.59848	2.43707	2.12371	1.05783	2.68608	3.07932	1.36617	1.33587	3.58418	3.02514	1.00526	1.73027	1.18883	2.2646	0.718912	3.2968	1.50313
TCGA-86-8056-01	0	139	0.499278	1.90567	1.96722	2.11123	2.19368	2.3688	3.21358	1.62119	2.26886	1.49465	2.60106	4.82989	2.97141	1.25976	3.18562	3.13526	1.29307	2.52091	1.75888	3.38647	1.62567	1.03703	2.32416	3.98488	2.94819	1.8717	2.39124	1.55844	3.04341	4.97399	2.24578	3.18475	3.06259	1.91629	3.0103	3.73782	1.84022	1.25649	3.9282	2.83675	1.38696	1.68705	1.40347	2.67059	1.31098	3.66492	1.54084
TCGA-99-7458-01	0	747	1.73234	2.04093	2.62761	2.84456	1.96236	2.64433	3.50027	2.10353	3.20292	1.77599	2.44698	4.62674	2.92994	1.57959	3.809	4.03902	1.9131	3.09393	1.83853	3.26931	1.69142	1.13723	2.47527	4.99551	3.47541	2.05834	2.58688	2.16735	3.59265	3.24989	2.29872	3.72017	2.27276	1.9832	3.0446	3.01152	2.33994	1.59263	3.54918	3.22223	1.82953	3.24752	1.79896	2.54218	1.85963	3.29037	2.15982
TCGA-53-7813-01	0	424	2.24507	2.87177	2.98656	3.53151	2.10469	3.10015	5.22914	2.54157	3.66572	1.76722	3.34065	3.89373	3.76588	1.91652	3.31322	2.69517	1.69446	3.3791	2.58151	3.69223	1.96414	1.91887	2.06292	5.44347	3.80145	1.4171	2.85958	2.36718	3.92095	4.47205	2.88823	3.3702	2.29873	1.601	4.31234	3.17729	3.36882	2.39981	4.6233	3.77962	1.85974	3.48622	1.91163	2.01212	1.88186	3.37553	3.21983
TCGA-78-7149-01	0	3940	0.738082	1.36279	1.3907	1.44783	0.88677	1.81094	3.03958	0.612025	2.18349	0.333914	1.85587	3.43748	2.3092	0.836171	2.59364	2.19935	1.09755	1.99659	1.56899	1.7787	0.598157	0.845247	1.37194	3.30818	2.16264	0.848687	2.14324	1.19532	2.58361	2.44681	1.71271	2.30394	1.28876	0.447941	2.68753	2.11335	0.999447	1.09491	2.51046	2.27009	1.18193	1.68173	0.698603	1.84663	1.29841	2.31999	1.37213
TCGA-55-6968-01	1	1293	2.93661	4.39961	5.13742	4.95003	4.23446	5.34688	7.14695	4.57498	5.71911	4.66553	4.67424	7.06922	5.44334	4.64494	5.38345	5.07336	3.81908	5.364	4.53961	6.01694	4.03124	3.33427	4.34662	7.67768	5.95862	4.26673	5.181	4.71252	7.2476	6.49979	4.50939	4.39881	4.28884	3.82889	6.07433	5.88908	4.35749	4.73777	6.54192	6.47256	3.9057	5.82687	4.21467	4.50119	2.98766	6.23145	5.45868
TCGA-73-4670-01	0	131	0.658493	3.53993	4.36525	4.43384	3.07969	4.62323	5.89507	3.27218	4.60203	1.61444	4.98988	5.15087	6.32008	3.85591	4.73062	4.54181	2.93245	3.91378	4.25184	4.75129	2.82954	2.35558	2.95591	5.9192	4.64354	3.16543	4.55362	3.64394	4.34708	5.47448	4.42655	6.13489	2.40717	2.91944	5.25865	4.67333	3.73426	3.17636	6.07407	5.31473	2.86118	4.51523	2.75181	2.59205	3.55643	5.24968	3.85741
TCGA-05-4425-01	0	669	1.67525	2.31165	3.14686	3.0545	2.43979	3.19476	4.86713	2.88666	4.08797	2.52047	3.03852	5.37144	3.84487	2.10711	4.09305	3.84363	1.85479	4.0673	2.83251	3.66937	2.31764	1.04358	2.60512	5.70762	3.8226	2.68048	3.13169	2.72767	3.94891	4.07503	3.77667	4.01769	2.86868	2.8173	4.58113	3.60034	2.75858	2.79804	5.41291	4.76838	2.40986	3.48072	2.45141	3.10509	1.74556	3.55068	3.26663
TCGA-MP-A4T7-01	1	167	0.340485	2.74168	2.61909	3.15624	1.87133	3.86956	5.20959	2.21645	3.83011	1.23284	3.26375	3.97855	4.90563	3.04489	3.58258	3.35293	1.92581	3.39411	3.98499	3.77255	1.99852	1.34608	2.37208	4.97927	4.11891	2.01153	3.49258	2.82298	3.54372	4.17819	3.55305	4.51761	2.28705	2.00622	4.64237	3.51559	2.91173	3.18416	4.7717	4.5455	2.40295	3.2124	1.92055	1.77861	2.50061	4.35907	2.99676
TCGA-78-7167-01	1	2681	0.244593	0.760329	0.499641	0.819456	0.837401	0.716552	1.58771	0.511814	1.99618	0.425485	1.26623	3.28852	1.73011	0.36695	1.59386	1.15257	0.309586	1.15127	0.778132	0.971345	0.474561	0.4715	0.990571	2.11427	1.53192	0.973653	0.936182	0.451437	1.93453	3.39762	0.748633	1.07534	1.05452	0.548958	1.3215	3.38263	0.668694	0.633063	2.57404	1.35365	0.368354	0.740971	0.462989	1.73787	0.805824	2.34978	0.623667
TCGA-49-AARE-01	1	1229	2.86275	2.95063	3.86178	3.61049	2.09631	3.95412	5.7943	2.30999	4.27449	1.20468	2.67228	4.64116	3.87018	3.16141	3.52673	3.47818	1.36809	3.22432	3.49832	4.08106	2.36619	2.06948	2.50506	5.08774	3.37469	2.09293	3.60406	2.30387	4.05618	4.39141	3.27278	4.11668	2.58481	2.30228	4.74008	3.57657	3.08586	3.64246	4.72862	4.00181	2.23453	3.25259	1.93243	2.12264	2.96349	4.05239	4.56375
TCGA-49-AARN-01	1	1135	0.4884	1.67306	2.72401	2.49577	1.86441	2.35233	4.7877	2.11359	3.30523	1.3919	1.88739	5.05958	3.58938	2.36378	2.77274	2.60411	1.72662	3.00163	2.89126	2.7393	2.20801	1.51076	2.23297	4.85282	3.16497	1.74428	2.51804	2.34626	3.85209	3.89878	2.81102	3.529	2.29775	1.30861	4.22632	3.5516	2.37321	2.61444	3.3741	4.02558	1.6377	3.02338	1.69584	2.35624	1.39895	3.28543	2.79751
TCGA-49-AAR0-01	0	4765	2.35452	2.1784	3.47443	3.25386	1.83159	3.24946	5.18996	2.35938	4.42728	1.57184	2.75668	5.03598	4.14343	2.57224	2.98225	2.51112	1.98984	3.2094	3.22161	3.55426	2.73743	1.73467	2.02561	4.47519	3.06193	2.64882	2.52149	2.45891	4.41719	5.7086	2.48408	3.09219	2.21001	1.77053	4.80879	4.67912	2.65177	2.78742	4.05187	4.71434	1.83028	3.6569	2.0349	2.23062	2.21365	4.8442	3.41804
TCGA-97-7553-01	0	1870	0.942212	2.65436	3.5481	3.03099	2.58377	4.07889	5.04323	2.44847	4.26137	2.73269	3.59406	5.20794	4.54027	2.36643	4.58209	4.28734	2.4326	3.85844	3.13482	3.81082	2.25236	1.66479	3.22795	5.70283	3.88445	2.54205	4.0213	2.71863	4.35093	4.10997	3.52785	4.60473	2.86087	2.90168	4.75377	4.28541	2.84237	2.71384	4.456	4.63067	2.15623	3.41194	2.41512	2.84169	2.3348	4.57186	2.94976
TCGA-44-6778-01	0	1864	2.82308	3.16749	4.06036	4.10802	3.12242	3.54446	5.64329	3.32799	5.20235	3.99302	3.98492	5.80838	5.15118	3.47118	4.4784	4.28775	3.41438	4.1385	3.47472	4.00474	3.22232	2.25437	3.08328	7.17281	4.77011	3.5005	3.81033	3.47107	5.75975	5.45785	4.19609	3.74867	3.40328	2.55249	4.91752	4.85902	3.3281	3.57579	5.62362	5.21624	2.908	4.35732	3.13601	3.69125	2.34667	4.43109	3.93444
TCGA-44-6776-01	0	2616	0.146876	0.742012	1.45728	1.47215	0.605591	1.8629	2.59783	0.941899	1.79334	1.11236	1.57045	2.9343	2.41473	0.770749	2.22504	1.64541	0.845929	1.86806	1.30076	1.94282	0.751797	0.89608	1.19163	3.34708	2.01086	1.09095	1.64128	1.15318	2.35613	4.18315	1.5718	2.27429	1.38552	0.640295	2.54229	2.67588	1.06433	0.639734	3.41445	2.02895	0.639257	1.61741	0.46076	1.77321	1.3358	2.82739	1.13911
TCGA-49-AARR-01	0	4992	0.671968	0.955544	1.25374	1.51857	1.23333	2.05646	2.37749	0.78783	1.69878	0.632512	1.5974	3.79841	2.29584	0.928472	1.56661	1.76742	0.430256	1.78793	1.46946	1.84399	1.11029	0.571765	2.24129	2.51108	1.85403	1.01922	1.25177	0.684768	2.05926	3.33101	1.33288	1.78691	2.09738	1.08504	2.37388	2.23347	0.995341	1.04373	3.07209	2.09822	0.523638	1.25374	0.887637	1.29295	1.08353	2.71248	0.772937
TCGA-95-8039-01	0	830	1.66566	1.95941	3.04234	3.14613	2.25032	3.08966	4.38074	1.97582	3.41118	2.33421	2.99158	5.06662	3.99007	2.2379	3.46512	3.43624	1.79747	2.42659	2.87198	3.48322	2.46716	1.59845	1.48366	5.05882	3.29923	2.72074	3.07961	2.60263	3.80025	4.28215	3.06716	3.46445	2.36468	1.60983	3.66431	3.24101	2.31093	2.35096	4.15339	3.40793	1.35523	2.97394	1.64239	2.76249	2.34995	3.95464	2.56709
TCGA-49-4488-01	1	869	2.71293	2.61086	2.68511	4.53525	2.10461	3.28203	4.87186	2.66551	4.91273	1.1596	3.23448	4.53589	3.73287	1.84917	3.78348	3.84124	2.3383	2.91671	1.59157	3.37603	2.11909	1.71168	1.34515	4.48087	3.72278	2.51004	2.51054	2.23171	4.37278	3.39934	2.4162	5.20389	2.52082	1.98679	4.49501	2.40775	2.9306	1.92256	4.97224	3.80109	2.62523	3.64279	2.49983	2.01205	2.26109	2.66666	3.81284
TCGA-O1-A52J-01	1	1798	2.72683	1.4153	2.77555	2.56721	1.47063	2.32681	3.66399	1.41923	2.5963	1.39839	1.64955	4.23865	3.3879	1.8874	3.09977	2.4931	1.08074	2.3367	1.62331	3.65446	1.39089	1.09003	1.82229	4.61941	2.70141	1.30025	2.18071	1.77821	2.53456	4.13616	1.91024	2.967	1.86441	1.47133	3.84769	3.04171	1.51983	1.83499	3.92622	3.17348	1.07582	2.24768	1.31663	2.02877	1.87352	3.44972	1.59002
TCGA-97-7546-01	0	1285	0.916167	2.42652	2.75781	2.49064	2.03157	2.61395	4.08571	2.19266	3.31738	2.27397	2.35557	5.04674	2.78969	1.84949	2.97547	2.50169	2.06793	2.58327	1.69019	3.08289	1.59254	1.17485	2.5201	5.44843	3.05728	1.88245	2.34433	1.81653	3.50774	3.73912	2.14892	3.42032	2.59462	1.52765	3.54025	3.45603	2.29676	1.7569	3.98194	3.15861	1.34657	3.10581	1.98757	3.08731	1.48207	3.29139	1.73519
TCGA-97-8552-01	0	626	0.141577	0.855025	0.853028	1.4068	0.946742	1.65038	1.82274	0.714098	1.49397	0.579085	1.68068	3.47281	1.9541	0.965959	1.78274	1.52461	0.636786	1.77691	1.47394	1.86183	0.870546	0.742494	1.64314	2.45437	1.65662	1.13568	1.13167	0.705661	1.94934	3.05225	1.14961	1.72747	1.61602	1.41926	2.11772	2.51697	0.74986	0.852283	3.02236	1.94804	0.632756	0.942041	0.737654	1.22268	0.86779	2.54573	0.461794
TCGA-49-AARO-01	0	3759	2.05179	2.1448	3.00893	3.67416	2.18443	3.33333	4.78702	2.03113	3.88052	1.41962	3.71063	4.5212	4.80341	1.99106	3.61346	3.32218	1.65391	3.56133	3.44922	3.18527	2.36636	1.95048	2.59255	4.65119	3.40366	1.99247	2.72521	2.20842	4.01306	4.95238	3.18652	3.98461	2.19142	2.21424	4.23886	3.24781	2.5752	3.53447	3.78203	4.23309	1.806	3.1614	2.00682	2.51957	2.06749	3.30212	3.43739
TCGA-L9-A444-01	0	307	0.937271	1.68447	2.80228	2.87705	2.12239	2.50205	3.9431	1.64084	3.28576	1.09527	2.50225	4.51994	3.59293	2.47078	3.56114	3.02818	1.35514	2.28474	2.41556	3.0033	1.68608	1.0216	1.87087	4.86175	2.93185	1.98811	2.51428	1.61802	3.45289	3.69779	2.41241	3.96085	1.90301	1.72299	3.99613	2.70193	1.99843	2.69832	3.42533	3.97165	1.65108	2.82449	2.35061	2.19425	1.91076	3.34581	2.88962
TCGA-55-8097-01	0	476	0.781786	1.48051	1.45924	1.69935	1.35131	2.04757	2.83941	0.90581	2.15577	0.91177	1.97727	4.28896	2.4886	1.13324	2.04974	1.20074	0.659857	1.95506	1.52928	2.03859	1.09007	0.952878	1.69063	3.43501	2.00071	1.30709	1.74416	0.832003	2.39588	4.05559	1.62625	2.07789	1.54334	0.98784	3.04938	2.7067	1.1996	1.27802	3.45299	2.57404	0.94598	1.39182	1.26671	1.64172	1.61051	2.81151	1.19652
TCGA-J2-A4AD-01	1	550	2.42328	3.69149	3.56209	3.76954	2.87048	3.83842	5.38835	2.95419	4.92533	1.98769	3.89729	5.14969	4.52728	2.47309	4.64406	4.28575	3.28237	4.25005	3.57494	4.23951	2.79491	1.80077	2.92643	6.19461	4.20174	2.18476	3.75048	3.26502	4.05265	4.20808	3.8681	5.21026	3.4587	2.33341	4.69952	3.65916	3.1029	3.48864	4.72518	4.32287	2.80318	4.11031	2.79303	2.95407	2.88508	4.13793	4.02977
TCGA-L9-A443-01	1	193	0.0972041	1.50838	2.31575	2.06728	1.78343	2.38633	3.51129	1.98796	3.02099	0.708015	2.6063	4.2732	3.67514	2.00159	3.37736	3.24637	1.20178	2.21339	2.12749	2.64426	1.63077	1.12162	2.99063	5.33137	2.36988	1.79007	1.95557	2.00082	3.33201	3.81601	2.99926	3.9718	1.52148	1.35585	2.9812	2.65034	1.84517	3.00439	3.83813	3.15762	1.49013	2.51168	1.61143	2.70777	1.71364	3.43533	3.00321
TCGA-95-7043-01	1	503	0.638877	3.45308	3.68113	3.9785	3.17403	3.91161	5.49465	3.37653	3.63146	1.67249	3.49774	5.34742	5.57089	2.20415	5.47557	5.26085	1.76603	2.9109	4.02996	3.51977	2.18499	2.97978	3.1206	5.85968	3.90754	2.30378	4.04036	3.06181	3.97952	4.17504	5.01091	3.86351	2.73035	1.89631	4.76238	3.91376	2.28023	3.3221	4.40829	6.27789	3.13885	3.49235	2.26913	3.23134	3.10319	4.2564	4.07452
TCGA-44-A4SU-01	1	409	2.04713	1.46356	1.93025	2.34525	1.59167	2.48769	3.58731	1.33433	3.03725	1.2906	2.21801	4.40271	3.05722	1.69016	2.54239	2.34478	1.54407	2.67873	2.10787	2.60368	2.01718	1.21434	1.84426	3.94956	2.21066	1.39598	2.01267	1.50343	3.32696	3.64086	1.99491	3.11136	2.27597	1.45534	3.65341	2.92412	2.02574	2.34739	3.33415	3.19649	1.3988	2.7994	1.54614	2.33363	1.35513	3.31948	1.90146
TCGA-55-7725-01	0	442	0.321295	1.39508	1.68555	1.78603	1.99279	2.17128	3.06675	1.23924	2.1133	1.3076	2.51106	3.45661	2.3941	0.808958	2.96596	2.67907	0.94263	2.53702	1.54604	2.46673	1.38544	1.24271	2.08184	4.39477	3.06304	2.02977	2.1083	1.69948	2.31662	3.25466	2.28902	2.53401	2.0024	1.68242	2.33923	2.84091	1.87477	0.753303	3.9125	2.42193	1.53606	2.39143	1.19775	2.39935	1.22886	3.60599	1.33724
TCGA-93-A4JO-01	1	33	0.318874	2.21432	2.34656	2.81115	2.30658	2.75134	4.61495	1.55977	3.3774	1.47796	3.19177	5.03865	3.96827	2.06017	3.54533	3.03649	1.20258	4.02921	3.08449	3.39372	2.52838	1.83131	2.1643	3.4732	3.13362	2.35872	2.7892	1.94311	3.51229	4.11694	2.54623	3.09669	2.21152	2.57753	3.61206	3.69238	2.10576	2.81411	3.62789	4.26799	1.63835	2.33593	1.90971	2.3212	2.3011	3.4251	2.5397
TCGA-55-7911-01	0	537	2.04467	2.76293	4.09527	4.06943	3.17183	4.19122	5.78859	3.57475	4.30755	2.87547	4.62349	5.62722	5.16984	2.91237	5.41043	5.43502	2.44223	4.21671	3.57814	4.75597	2.6318	1.63301	4.03647	6.6946	4.4692	2.79812	4.1639	3.40313	4.56033	4.23153	4.42019	4.54705	3.2315	2.54291	4.81063	4.56463	3.88319	4.11591	4.76654	4.77806	3.00507	4.41643	3.10874	3.42808	2.56778	4.81893	3.70243
TCGA-55-A492-01	0	596	0.028569	0.742567	0.84136	0.707935	0.575488	0.894111	1.98945	0.388901	1.30276	0.0993535	0.978044	2.50634	1.87546	0.582432	1.47741	0.338904	0.399322	1.89612	0.906144	1.12207	0.317463	0.487176	0.888082	1.79296	1.39316	0.683286	0.909595	0.844319	1.7914	2.94437	0.725821	1.04641	0.619966	0.657557	1.44765	3.20223	0.842601	0.588718	2.48375	1.29989	0.298652	0.915563	0.357128	1.0984	1.48617	2.46833	0.93158
TCGA-91-8497-01	1	434	0.361842	0.754137	0.947704	1.59896	1.2252	1.51045	2.34734	0.94155	1.87379	0.645737	1.57898	3.96747	2.28109	1.65118	2.20311	1.63078	0.672111	1.76495	1.56957	2.01762	0.900137	0.869496	1.49169	2.70945	1.92506	1.11942	1.47028	0.812148	2.30029	3.74353	1.43678	1.58331	1.54566	1.71638	2.54851	2.40392	1.17397	1.07128	2.91556	2.14022	0.699923	1.38261	0.980426	1.70819	1.38635	2.62421	1.2851
TCGA-55-8621-01	0	515	1.76496	1.71294	2.41149	2.46077	1.79226	2.59245	3.90784	1.80266	2.94945	1.6744	2.57965	4.18599	3.34009	1.75191	3.49665	3.10043	1.34676	2.49128	2.18855	3.22491	1.70681	0.929676	2.36065	4.21278	2.6753	1.67647	2.39639	1.74597	3.17094	3.82855	2.51675	3.39556	1.85384	2.36319	3.35835	3.12974	1.96672	2.1572	3.83809	3.4089	1.28701	2.39628	1.6298	2.05613	1.95832	3.06239	2.33994
TCGA-93-7348-01	0	531	1.83427	1.2599	2.18025	2.27765	1.43046	2.152	3.43976	1.47298	2.69761	1.21221	2.38973	4.0091	3.28201	1.33618	2.57672	2.29662	0.876076	2.27371	2.26787	3.3041	1.68832	0.855569	2.35181	4.08612	2.29632	1.16856	1.81299	1.886	2.85211	3.7701	2.6567	3.12182	2.48552	2.94609	2.85707	2.99797	1.66921	1.74083	3.53719	3.313	1.05757	2.24637	1.1393	2.09613	1.33827	2.68999	2.00998
TCGA-97-7938-01	1	18	0.144206	1.11063	1.54501	1.76396	1.99222	2.4783	3.11831	1.41982	2.00857	1.50712	1.69251	4.38261	2.33226	1.01994	2.5561	2.37168	1.06314	2.23617	1.13512	2.63359	1.21269	0.676474	1.81523	4.04825	2.53496	1.63189	1.87917	1.3224	2.26303	4.29899	1.7978	3.06039	1.97663	1.27029	2.82962	3.07029	1.50446	1.09091	4.02583	2.39503	1.40089	2.4217	1.29017	2.87938	0.805314	3.03115	1.70329
TCGA-93-7347-01	0	683	0.379543	1.57771	2.15284	2.5036	1.74584	2.37497	3.51787	1.78706	2.83602	1.47337	2.49811	4.7624	3.69667	1.4849	3.17217	2.60996	1.38923	2.35585	2.10455	3.29875	1.33194	0.931024	1.97233	4.50406	2.99525	2.20416	2.07317	1.60806	3.27691	3.87898	2.44284	2.86365	1.88162	1.60766	3.26244	2.76826	2.05503	1.80039	3.88642	3.29595	1.49724	2.31593	1.2944	1.90801	1.48828	3.01856	2.22061
TCGA-J2-A4AE-01	0	1079	0.442792	2.14577	2.18951	2.20221	1.65118	2.80259	3.54015	1.7108	2.92712	2.20927	2.89544	5.54549	3.86367	1.89696	2.45561	2.2948	1.48023	3.60718	2.56217	3.27896	2.71014	1.22649	2.99623	4.26735	3.18237	1.75112	2.63485	1.63404	3.00808	4.60397	3.11489	3.82914	2.11403	1.20904	3.84191	3.73114	2.2495	2.3206	3.94049	3.29428	1.60619	2.42359	1.90601	3.02317	1.81725	4.3038	1.66814
TCGA-55-6543-01	0	435	0.580839	1.17903	1.73247	1.53066	1.10813	1.84937	2.68132	0.948258	1.83118	1.20934	2.35142	4.00033	2.53112	0.809877	1.94138	1.64312	0.763335	2.52971	1.54177	2.13629	1.01207	0.742896	1.9175	3.38078	2.00782	1.16128	1.51758	0.792037	2.38996	3.54053	2.4885	4.23553	1.99157	1.47973	2.45634	3.26116	1.28439	1.00999	3.6051	2.93711	0.820875	2.04488	1.01706	2.21662	1.09792	3.0784	0.923101
TCGA-55-8299-01	1	469	1.07082	2.7498	3.21806	4.00624	2.65348	4.1275	4.66125	2.56111	4.45046	2.33374	2.87609	4.69557	4.60136	2.44056	4.63979	4.39983	2.67526	4.02742	3.21912	4.1202	2.52505	2.18174	2.81827	5.23226	3.68673	3.19832	3.83398	2.87387	3.66556	4.30998	4.20756	5.73627	2.90508	3.3804	4.57084	4.35578	2.85444	3.43224	4.59996	5.13124	2.1432	3.92524	2.1936	2.61482	2.32701	4.60023	3.47034
TCGA-55-7903-01	0	567	0.197232	2.856	3.90892	3.58527	2.66041	3.80689	5.78663	3.11773	4.8389	2.90174	3.69031	5.42819	4.86034	3.69394	4.88257	4.502	2.94411	3.69555	3.33195	4.06667	2.82983	2.27788	3.68762	6.2355	4.39715	3.17315	3.31558	2.96575	4.96821	4.59218	4.30752	5.24968	3.20509	2.43055	4.9009	3.4327	3.63212	4.16824	4.9579	4.7043	3.18627	4.45907	3.03765	2.74282	2.42479	4.00175	3.7594
TCGA-J2-A4AG-01	0	988	2.41017	1.25144	2.09903	2.20142	1.85097	2.61824	3.28791	1.3936	2.84472	1.24885	2.58406	4.0549	2.9729	1.56051	2.5249	2.49525	1.22216	1.96372	1.5536	2.62889	1.33585	1.32378	1.86873	4.17709	2.24668	1.76593	2.02518	1.5214	3.10311	3.90897	1.84353	2.90752	2.04318	1.47585	3.04926	3.29269	1.55145	1.74809	3.5879	2.91458	1.25489	2.12731	1.26165	1.7285	1.72353	3.13364	1.69476
TCGA-NJ-A55R-01	0	603	0.803318	2.09592	2.68605	2.08155	1.91435	2.46218	4.23751	2.03861	3.57331	1.55074	2.51994	4.03071	4.33404	3.59733	2.75982	2.31399	1.63459	2.44821	2.54141	3.09357	1.7915	1.07371	1.80059	4.37971	2.5321	2.509	2.01065	2.75539	3.61783	4.65344	2.02221	2.39322	1.97254	1.52751	3.98087	3.48331	2.89234	2.27662	4.12229	3.67962	1.55524	3.14089	1.55586	1.89754	2.22483	3.55456	2.47305
TCGA-44-7659-01	0	691	0.207261	0.732059	1.28369	1.41586	1.33955	1.62192	2.44349	0.916248	1.8412	1.04756	2.16628	3.8831	2.61061	1.13389	1.42649	1.48016	0.547819	2.15656	1.21331	1.82686	1.34008	0.94928	1.59126	3.71011	2.4881	1.23382	1.44287	1.66638	2.05589	4.0568	1.48991	1.97521	1.28062	1.27327	2.31421	2.5622	1.0888	0.814799	4.17843	2.16667	0.816742	1.88966	0.8856	2.95134	0.86707	3.16072	0.697579
TCGA-55-A4DG-01	0	608	0.657175	2.09646	1.4693	2.14928	1.48111	2.17867	3.28771	1.38439	3.03312	0.986703	1.5825	4.27592	2.35264	1.52259	2.40548	2.75049	1.45176	2.67081	1.46208	2.94515	1.51849	1.14507	2.1837	4.35847	2.14691	1.32224	1.79438	1.81534	3.16481	3.46817	1.70973	3.0141	1.82318	1.36596	3.23313	2.83008	1.51869	1.5244	3.86797	2.43732	0.977786	2.42937	1.51836	2.56032	1.40458	2.55494	1.80525
TCGA-97-7941-01	0	484	0.170365	1.06791	1.37447	1.48157	1.00787	1.59367	2.74075	0.990699	2.23684	0.809108	1.32742	3.84441	2.88872	1.27978	2.16981	1.91298	0.742297	1.96623	1.69962	1.64398	0.857015	0.711734	1.76041	3.1175	2.19784	1.01698	1.74626	0.97925	2.65051	3.65639	1.87687	2.48343	2.48231	0.785547	2.68558	2.38181	1.38698	1.32623	3.34506	2.6039	1.0597	1.55344	0.949711	1.67423	1.39186	2.80377	1.22972
TCGA-55-7573-01	0	487	1.2302	1.25356	1.25687	1.99095	1.63032	1.98226	2.94158	1.39792	2.70214	1.26438	2.21443	4.00935	2.57159	1.45457	2.75806	2.75978	1.17276	1.58412	1.74674	2.74906	1.00792	0.720104	1.82541	3.65855	2.63356	1.58045	1.92228	1.06374	3.26529	3.92966	1.63718	2.13746	1.94009	1.40161	2.77311	2.88971	1.60395	1.43319	3.77616	2.48783	0.880405	2.15991	1.08057	2.30759	1.38829	2.95937	1.41396
TCGA-49-AARQ-01	0	6732	2.55395	3.34584	4.00146	3.84217	3.23108	3.56923	5.57718	2.90747	5.30733	2.29011	3.65011	5.25364	4.29076	3.79289	3.33356	2.14249	2.14149	3.38737	4.82115	4.42591	3.72696	2.79671	2.78323	6.17914	3.492	2.806	3.63373	2.92705	5.08141	4.20317	3.59801	4.24655	3.36375	1.74674	5.05249	3.7564	4.17308	4.69109	4.2166	4.61446	2.83211	3.59735	2.91312	2.76769	2.59693	4.18167	4.44474
TCGA-91-6836-01	0	417	2.13668	5.13005	5.87147	5.15268	4.43257	5.16054	7.42476	4.77344	6.3807	4.3472	4.08934	6.46079	5.92509	4.86568	5.97135	5.78552	4.21262	5.04443	4.43427	5.75469	4.20554	3.85639	4.12148	8.24292	6.1658	4.87655	5.33459	4.3105	6.11251	6.33741	5.53198	6.00421	4.72017	4.55828	5.49769	6.21687	5.52803	5.33742	7.27103	6.93108	4.88751	4.68216	4.39259	3.33944	4.2751	5.00236	5.55773
TCGA-55-6985-01	0	1233	0.660345	2.38916	2.91011	3.14657	2.49456	4.17519	5.29222	2.52947	4.2082	2.10791	3.54732	4.56149	5.08009	2.21676	4.33675	4.03302	2.30452	3.14422	3.30098	3.72039	2.05391	1.91255	2.4957	5.78349	3.85098	2.33373	2.94101	2.29776	4.40485	4.14082	3.48907	4.57157	2.83822	2.41392	4.4945	3.98552	2.60073	2.9885	4.47928	4.28135	2.13937	4.00705	2.1538	2.99047	2.25515	4.11041	3.37418
TCGA-55-6971-01	0	1400	0.714328	2.21214	3.07752	3.31121	2.57832	3.20449	4.7378	2.55059	3.54915	2.42395	3.01067	4.81298	4.69602	2.633	4.2228	3.52093	2.0338	2.79488	3.00466	3.92594	2.29774	1.32998	1.96402	5.09658	3.62694	2.52841	3.13475	2.31221	3.79472	5.65281	2.64269	4.14681	2.44498	2.36414	4.0138	4.00298	2.67317	3.74027	4.71423	3.81716	2.16939	3.92058	2.41959	3.16579	1.82622	3.76878	2.85457
TCGA-55-6642-01	0	2449	0.779875	2.18095	3.24226	3.54028	2.03702	3.11	4.39117	2.15787	3.8813	2.07273	2.37659	4.35368	3.68054	2.17616	4.05249	3.41574	2.33774	2.91083	2.24243	3.38816	2.03185	1.28692	2.53553	5.3035	3.88576	2.52437	2.89457	2.0224	3.63617	4.27138	3.19408	3.98704	2.40365	2.10004	3.84441	3.67792	3.05566	2.26828	4.55278	3.62979	1.63751	3.48931	2.02272	2.52266	1.49965	3.37942	3.24993
TCGA-49-AAR2-01	0	2224	0.0832773	2.705	2.90949	3.28909	2.44007	3.42308	4.66099	2.02013	4.39304	0.781299	2.77131	3.74105	4.13033	3.07031	3.07109	2.75103	1.41769	2.30313	3.35773	3.11729	2.7035	1.91153	1.89562	4.21335	3.40881	2.42062	3.84358	1.72515	3.94967	3.7418	2.83955	2.52307	1.51818	1.1803	4.45671	3.09326	2.73848	3.38238	3.44911	4.1314	1.36506	2.87709	1.4985	1.60395	2.74294	4.32638	3.82212
TCGA-97-7547-01	0	1965	0.206947	0.789996	1.34481	1.70851	0.905566	1.23999	2.11273	1.00884	1.68634	0.712107	1.27776	3.81453	1.76137	0.419233	2.23616	1.91514	0.568599	1.49902	1.09998	2.18122	0.639164	0.528641	1.48302	3.0704	2.03982	0.973842	1.34117	0.99833	1.99185	3.57941	1.02281	2.05638	2.08545	0.686748	1.78233	2.74327	0.8019	0.746157	2.65039	1.8863	0.556396	0.982934	0.737474	2.08699	0.630788	2.41519	1.04557
TCGA-97-7552-01	0	1932	1.17499	1.48394	1.91834	2.45632	2.06842	2.34884	3.56778	1.72573	2.47159	1.51203	2.53725	3.97821	2.8127	1.53812	3.2212	3.04284	1.1225	2.06703	1.93483	2.87401	1.07509	0.786598	2.0099	4.12816	3.27724	1.45291	2.29828	1.38198	3.25807	3.31745	2.01594	2.87033	2.28927	1.61628	2.95768	2.97427	1.84527	1.48383	4.11369	2.68815	1.41749	2.62296	1.7032	1.90482	1.36825	3.19606	1.62343
TCGA-44-7660-01	0	592	1.91583	4.23603	4.28443	3.83667	2.63595	4.30871	5.99951	3.13759	6.83344	3.63242	4.19576	7.14232	5.40349	3.59111	5.52468	5.04541	3.63259	4.59958	4.38069	3.96446	4.4173	2.18944	2.70209	6.02862	4.26849	5.53686	4.35271	3.40637	6.53968	5.38136	4.1706	5.73639	5.01149	3.18496	5.80358	4.55845	3.17272	4.13266	5.31166	5.11252	2.70973	4.71172	2.87676	4.09318	3.72941	4.54177	4.40059
TCGA-55-8091-01	0	600	2.09651	1.47574	2.71629	2.28336	2.00715	2.55403	3.94116	1.80115	3.08634	1.63373	2.5696	4.09355	3.69712	1.43075	3.38827	3.13938	1.55548	2.76079	2.66228	2.89116	1.92794	1.175	1.97291	4.55567	2.79767	1.46446	2.41663	1.7124	3.05794	3.49603	1.85382	3.48675	2.10194	1.49188	3.48453	2.94851	2.09397	1.72477	4.02927	3.48538	1.46445	3.16045	1.8437	2.28103	1.23601	3.13215	2.39256
TCGA-55-8301-01	0	534	3.07723	2.75094	4.18088	3.50066	2.4963	3.82625	5.1565	2.28799	4.4711	1.97474	3.77026	5.01753	5.10959	2.80758	3.96097	3.93663	2.572	3.07674	3.30128	4.26404	2.887	1.55288	1.87235	5.25117	3.84096	2.28227	3.28351	3.04792	4.24659	4.46757	2.87754	4.21394	2.52755	2.4485	4.17731	3.75507	3.40939	2.98241	4.72614	4.63159	2.36423	3.93156	2.63752	2.66545	2.69359	3.54491	3.40582
TCGA-55-8087-01	0	462	0.1324	1.10865	0.9871	1.63849	1.13344	1.31627	2.16075	0.776296	1.58408	0.940242	1.50808	3.88154	1.63133	0.728977	2.08061	1.77797	0.467935	1.83805	1.20954	1.93923	0.769733	0.908809	1.35317	2.77873	2.15502	0.740269	1.37023	0.676979	2.82915	3.96593	1.43216	1.53249	2.59093	1.21032	2.00196	2.91035	1.06455	0.806137	3.41421	2.20258	0.827943	1.06123	0.906367	1.31407	1.52844	2.71863	0.862681
TCGA-55-A494-01	0	481	0.673678	2.67879	3.96049	3.82953	1.94581	4.31364	5.18386	2.92389	4.23071	1.93824	3.14953	4.48417	5.64875	3.2085	4.14137	3.94653	2.5323	3.41681	4.12764	4.35886	2.46447	1.47523	2.85514	6.06414	3.75387	2.18988	3.66371	2.86307	4.51211	4.57122	3.82234	5.22633	2.90274	2.09075	4.84713	4.35147	3.10967	4.12828	4.83791	4.45874	2.88078	3.54371	1.87039	2.46793	2.60226	4.15411	4.01424
TCGA-55-7728-01	0	704	1.88295	1.53985	1.70593	3.39184	1.60305	2.05125	3.43832	1.27505	2.56623	0.867025	1.94681	2.80122	2.61414	2.17245	2.7431	1.91761	0.818178	1.48453	2.52028	2.17207	1.46796	0.871585	1.23345	3.40755	2.52584	1.09671	2.2267	1.23143	3.2883	3.53811	1.51294	2.39857	1.7496	1.3028	3.32793	2.07726	1.79708	1.95648	3.69421	2.31463	1.032	2.15662	1.22354	0.944749	1.58731	2.61152	2.0116
TCGA-97-7937-01	0	564	0.503262	2.76673	2.54302	3.6946	2.25488	4.02281	4.97935	2.63213	3.90353	2.10851	3.56885	4.42321	4.68566	2.03526	3.68612	3.45948	2.2327	3.55087	2.85397	3.63206	2.05413	2.42534	2.6038	5.82731	3.21452	2.28688	3.09624	2.48157	4.14123	4.44363	3.28094	4.81552	2.49367	0.295314	4.23223	3.85162	2.76932	2.52549	4.74252	4.38337	2.39096	4.03943	2.42503	3.70787	2.66083	4.17779	2.60661
TCGA-55-8514-01	0	520	0.621534	1.15628	1.35931	1.39512	0.745748	1.22862	2.28036	0.720099	1.85655	0.565505	1.42246	3.59867	1.81047	0.924545	1.72821	1.18885	0.515322	1.84232	1.35904	3.13128	0.973029	0.783303	1.00068	2.40901	1.33424	1.46775	1.24525	0.985525	2.27103	2.93695	1.56767	1.86708	1.5295	0.262219	2.6028	2.52863	0.704446	1.10771	2.40796	2.49251	0.446728	1.10088	0.68346	1.99815	1.50225	2.08463	0.788673
TCGA-55-8511-01	0	552	1.67516	2.93495	4.48543	3.89329	3.77371	3.73141	5.30955	2.70952	4.90962	2.54683	2.86196	5.36049	4.77313	2.92632	3.93045	3.50577	2.75196	3.89701	3.24945	4.18477	3.48079	2.38109	2.31254	6.87259	4.50999	2.89752	3.96952	3.24494	4.77139	4.04363	4.62225	5.35594	2.73788	2.39753	5.37988	3.66542	3.1577	2.86675	4.45465	5.27299	2.71251	4.87389	3.39961	3.43351	3.07919	3.70942	4.18719
TCGA-55-8207-01	0	977	0.231997	0.915147	1.30746	1.61334	1.67469	1.43155	2.66151	0.782155	1.84174	1.12538	2.27746	4.0378	1.99932	0.723154	2.48704	2.12076	0.459982	2.09026	1.2376	1.95682	0.717314	0.524067	1.5982	3.42684	1.98261	1.7025	1.37428	0.955579	2.25363	3.28896	1.31918	1.93611	1.18722	1.19577	2.15903	3.0902	1.07965	0.760865	3.37415	2.03399	0.730484	1.33417	0.951654	2.16977	0.885752	2.95626	0.86158
TCGA-55-7815-01	0	773	0.936224	2.49711	3.782	3.87188	2.35344	3.53676	5.10374	3.02601	3.81002	2.23215	3.24595	3.38728	4.14317	2.0631	4.0355	4.10782	2.64237	3.20163	2.76011	4.45946	2.02482	1.27227	2.86821	6.26858	4.26579	1.99517	3.14758	3.33669	3.8378	4.6699	3.2668	4.49211	2.77363	2.35418	3.53308	3.90083	3.17697	1.50656	4.97597	3.20675	2.67868	4.31592	2.664	3.23252	2.80757	4.01809	3.00512
TCGA-93-8067-01	0	186	0.943552	2.45442	3.9104	4.42562	3.38152	3.91686	6.02164	3.23824	4.50497	2.9536	3.68905	5.73517	5.15933	3.82239	4.43818	4.10207	2.7199	2.82292	3.01094	4.83883	2.90818	3.06604	2.61017	6.62957	4.30149	3.08673	3.83845	3.24788	4.70856	4.4961	4.40169	4.09304	3.15516	1.60899	4.58296	3.68542	3.73026	3.22431	5.50019	4.4883	3.18356	4.85801	2.76629	3.50331	2.86709	4.12571	3.61669
TCGA-44-A47A-01	0	466	1.13622	2.90702	3.41519	3.90487	2.32898	3.4654	5.16983	2.34341	4.19304	1.75326	3.63427	5.10412	5.09566	2.78624	3.45536	2.93354	2.26249	3.51903	3.84543	5.45769	2.71422	1.43657	2.45462	5.41041	3.61114	3.0025	2.94919	3.25409	3.82667	4.70211	3.64911	3.45855	3.32475	2.63887	4.5433	3.25788	3.15599	3.4571	4.82468	4.73136	2.3365	3.36457	2.42363	2.55528	2.64391	3.91461	2.8557
TCGA-55-8204-01	0	515	0.650179	3.84578	3.43298	4.02729	2.64207	4.36044	5.25395	3.2287	4.5376	2.76625	3.62856	5.50748	4.69099	2.27684	4.3894	4.38583	2.27198	3.27986	3.10731	3.69225	2.46609	2.92474	2.77542	5.61704	4.22307	3.12114	3.62025	3.18581	4.36788	3.96929	4.49428	4.90283	3.13405	3.48665	4.20894	3.81243	2.22986	2.70752	4.63119	5.15237	1.75174	4.29414	1.90636	3.60869	3.43088	4.39182	3.27369
TCGA-MP-A4TE-01	1	896	2.99024	1.76646	3.14053	2.88502	1.94218	2.7812	4.89882	1.74921	3.29881	1.20584	3.31794	4.63422	5.12223	3.22666	3.54595	3.06044	1.43748	2.73254	2.68189	3.48241	1.81524	1.49177	2.01262	5.18817	2.9508	2.17961	2.84123	2.84562	3.2347	4.78986	2.80828	2.93877	1.78514	1.44887	3.98246	4.03221	2.27232	3.02883	4.68955	3.87892	1.94735	3.28698	1.86722	2.43574	1.86839	3.46569	3.07992
TCGA-95-7039-01	0	1272	0.804124	3.7188	3.4821	3.26986	2.40304	3.92848	5.6708	2.42429	5.25612	2.08521	3.82265	6.04105	5.22137	2.51083	5.52038	4.86734	2.47762	3.82245	3.03685	3.61424	3.13154	2.19592	3.03095	6.17741	4.17972	2.17875	3.68892	2.4936	4.96474	4.47761	4.25098	4.4543	2.47095	2.04625	4.73068	5.12237	2.70238	3.78287	4.52426	4.7885	2.46313	4.04929	3.02779	3.64595	3.06623	3.81863	3.80146
TCGA-55-8506-01	0	11	2.64215	2.24041	3.20572	4.21983	2.61259	3.97465	5.34068	2.67572	4.49865	1.65921	3.46303	5.15337	4.86387	3.18174	4.38365	3.60439	2.87869	3.63827	3.41575	4.39758	2.42788	1.41284	2.42037	5.56754	3.96827	2.26217	2.6751	2.78456	4.54533	4.09429	3.51808	5.38502	2.90376	2.79447	4.46535	3.60873	2.83232	3.50081	4.88703	4.93025	1.74073	4.25555	1.87875	3.12701	2.52605	3.15127	3.79931
TCGA-91-7771-01	0	492	2.19572	1.78324	2.55954	2.48853	2.22996	2.83768	4.26481	1.73751	2.77711	1.45041	3.22128	4.26208	3.78707	1.78415	2.9684	2.75309	1.38181	2.361	2.193	2.83152	1.47457	0.791209	1.44702	4.25787	3.22011	1.40993	2.34651	1.56981	3.05246	3.94013	1.82125	2.72546	1.93858	1.55347	3.30075	2.92784	1.90889	1.59268	4.0559	3.03443	1.61746	3.30728	1.93512	2.52841	1.80194	3.41982	2.17675
TCGA-J2-8194-01	0	724	0.591073	1.19459	1.64274	1.79969	1.6614	2.11155	2.8684	1.07362	2.84887	1.2561	1.79962	3.46664	2.66738	1.00873	2.64762	2.62225	0.784068	1.95604	1.63283	2.12308	0.909848	0.683753	1.3249	3.56632	2.31521	1.60023	1.78419	0.992089	1.96342	3.79347	1.52822	2.34009	1.56385	1.01373	2.06917	2.74672	1.49581	1.15494	3.20609	2.16075	0.982475	1.86036	1.03052	1.77803	1.15273	2.91036	1.29492
TCGA-55-8619-01	0	416	2.11216	1.63882	2.63767	1.77684	1.26088	2.24771	3.10845	1.15892	2.52672	0.880986	1.70067	3.41669	2.42913	1.30077	2.5708	1.8839	1.16283	1.87939	2.13077	2.32792	0.937677	0.720973	1.57718	3.19982	2.47998	1.26311	1.97043	1.13723	2.6946	2.92178	1.71902	2.60751	2.32092	1.66516	3.06027	2.31475	1.63403	1.51977	3.08571	2.6424	1.2358	2.54083	0.811877	1.24137	1.63082	2.67781	1.58231
TCGA-55-8513-01	0	791	1.12595	1.19211	1.31384	1.99002	1.75215	1.68384	2.51985	0.950587	1.9987	0.724505	2.30041	3.66612	2.70841	0.933264	2.2404	1.90053	0.889786	1.75776	1.68006	2.21288	0.885157	0.929601	1.92596	2.83814	1.90343	0.660972	1.38188	0.85111	2.60226	3.60509	1.5147	1.97556	1.88243	1.60029	2.58059	2.39284	1.35467	1.2629	3.39043	2.39373	0.990376	1.47033	0.930615	1.48336	0.951788	2.65098	1.67694
TCGA-69-8453-01	0	813	2.69373	1.79095	2.85953	3.34605	1.98256	2.99887	4.24452	1.96196	3.45722	1.80005	3.03144	4.59351	3.95392	2.1073	3.68276	3.17475	1.45266	2.17175	2.85046	3.34633	1.84624	1.45262	2.23706	4.56319	3.4372	1.94776	2.91125	1.8023	3.93246	3.42379	3.34341	3.83314	2.42655	1.89365	4.04182	2.98796	2.48501	2.56382	4.08707	3.15338	1.79599	3.24697	2.07852	1.98316	2.07771	3.59464	2.60778
TCGA-69-7765-01	0	165	0.334546	2.72057	3.06025	2.75283	2.22948	2.9175	4.59767	2.45216	3.51956	1.61091	2.60894	4.08389	3.93176	2.03138	3.79807	3.32514	2.13315	2.82142	2.57774	3.71302	1.7735	1.27914	2.00196	5.16885	3.48302	1.8227	2.93234	2.47505	3.85321	3.25267	2.42796	4.84693	2.19698	1.81926	3.4104	3.79373	2.75225	1.80079	4.08515	3.422	2.2006	3.22541	1.99202	2.47318	2.13827	3.23155	2.96165
TCGA-53-7626-01	1	929	0.441516	2.03403	3.02489	3.35184	2.25817	2.98407	4.57813	2.60583	3.21308	2.11519	3.1583	5.20137	4.13763	2.04269	3.93539	3.55393	1.65837	2.66661	2.87046	3.67176	1.81725	1.31392	2.72471	5.47166	3.70758	1.99965	2.7404	2.40957	3.35097	4.32646	2.95396	3.85575	2.26657	1.96347	3.98825	3.49817	2.10949	2.36782	4.60538	3.4932	1.6821	3.3539	1.84433	2.95637	1.79515	3.2787	2.27575
TCGA-50-5055-01	1	1830	0.867582	1.83049	2.16007	2.72818	1.8172	2.44694	3.69145	1.6864	3.14368	1.06096	2.80724	4.36042	2.97862	1.70127	2.96153	2.69127	1.10942	2.29497	2.31918	3.46396	1.44143	1.28699	1.62455	4.00039	2.95247	1.91656	2.25196	1.42714	3.28282	3.39526	2.36453	2.62212	1.98016	2.40361	3.64561	2.53259	2.23084	1.46071	3.34741	3.23161	1.73401	2.93786	1.43259	1.78223	2.08042	3.05181	2.46268
TCGA-44-2659-01	0	1367	3.21098	1.18001	2.40365	1.69166	1.56282	1.76897	3.07054	1.36696	2.91607	1.06847	2.1778	3.9887	2.63479	1.15664	2.64043	2.35614	1.2349	2.11201	1.58281	2.25904	1.10856	0.849309	1.41451	4.07066	2.3148	1.46342	1.47258	1.40906	2.95491	3.62535	1.9675	4.35043	1.60474	1.25302	3.18354	2.4918	1.1231	1.2575	3.91852	2.79842	1.40315	1.73577	0.959097	1.65009	1.22088	2.20562	1.69486
TCGA-NJ-A55O-01	0	13	1.68949	2.07559	2.47417	1.86204	1.27177	2.20238	3.71077	1.62019	3.19279	1.53075	2.799	3.39055	3.96691	1.32368	2.24507	2.2737	1.42206	2.32647	2.72484	2.92683	1.49502	1.3859	1.96173	3.64701	2.75653	1.65306	2.07044	1.97556	3.32828	3.37375	2.14807	3.61019	2.23121	1.52065	3.78681	3.20218	1.82599	1.60586	3.5981	3.32184	1.39093	2.96961	1.276	1.88653	1.67125	3.98906	2.46194
TCGA-05-5428-01	0	670	0.649012	3.55826	2.1581	3.20506	3.35038	2.84002	4.02195	2.79264	3.94542	0.847494	4.92709	4.27418	3.43335	1.33098	3.76306	3.59506	3.58361	2.72902	2.29866	4.72094	2.07367	1.94581	1.80318	5.4068	2.9895	2.83151	3.07669	2.65659	4.34343	2.93081	3.24092	4.16799	2.35336	2.79382	3.83927	3.94877	2.80129	1.50495	4.33521	4.24251	2.9821	4.20301	2.56258	2.36861	3.26468	3.32029	5.07226
TCGA-38-4627-01	1	1147	1.62297	1.76268	2.39137	2.08229	1.82194	2.4883	3.85827	1.46517	2.73447	0.7149	2.53769	4.64359	2.96014	0.816504	1.99587	1.68161	1.37591	2.62818	2.24114	2.78742	0.97095	0.828337	1.59664	3.95462	2.83284	1.45252	1.94632	1.66427	2.81621	3.07671	2.14402	3.27275	1.93353	1.47183	2.9134	2.98999	1.92028	1.01237	4.01194	3.42586	1.03743	2.7938	0.973028	2.26708	2.02082	2.64647	2.26365
TCGA-75-6212-01	1	1516	0.886501	1.41439	2.18603	2.39958	1.59364	1.96875	3.51672	1.31957	2.32999	1.40533	2.47275	4.32053	3.00609	1.62711	2.59406	2.67661	1.10448	2.26426	2.16257	2.89436	1.21599	0.862515	1.48013	4.02655	2.47042	1.64389	2.14026	1.37817	2.65269	3.40697	1.80925	2.95442	1.33268	1.28054	2.9631	2.90605	1.7585	1.24399	4.03302	2.86829	1.08093	2.55512	1.50965	2.07048	1.38368	2.98832	1.60263
TCGA-49-4510-01	1	896	0.182377	0.520543	0.663689	0.574562	0.693454	1.29191	1.70119	0.434619	1.70783	0.122686	1.56055	3.01451	1.5464	1.04334	1.39044	1.00605	0.543729	1.36561	0.720805	1.14507	0.5818	0.74049	0.478319	2.56904	1.23425	0.925347	0.726905	0.379756	2.36315	3.22999	0.78204	0.999062	1.21416	0.276716	1.31654	2.14791	0.395269	0.614868	3.21683	1.46035	0.299831	0.611311	0.347724	1.14845	0.74887	2.24264	0.90657
TCGA-MP-A4SW-01	1	1778	2.64923	2.36833	3.05289	3.18718	2.09318	2.82216	4.98522	2.26215	4.01918	2.14136	3.13115	4.46192	4.7112	2.40894	3.71559	3.39167	2.22475	2.75084	3.70978	3.67891	2.68963	1.52871	2.37725	5.14249	3.54826	2.23005	2.49384	2.17328	4.10989	4.01435	2.97085	3.51014	3.08707	2.23407	4.18406	3.33937	2.75915	3.02364	4.19129	4.19448	1.73193	3.29571	1.76058	2.2623	2.72787	3.13228	3.45562
TCGA-44-2665-01	0	1301	0.417545	2.05222	2.17853	2.59906	1.94272	2.87799	3.78257	1.9382	2.88683	1.45347	2.86846	4.61517	3.32747	1.45013	3.24493	2.65013	1.76196	3.39375	2.38566	2.84212	1.71395	0.914438	2.32277	4.10857	2.88263	2.07707	2.7095	2.3196	3.1256	3.40504	2.44097	3.16535	2.49166	1.94547	3.06133	2.73928	2.30465	1.91847	4.22276	3.17748	1.67285	2.80999	1.69065	2.20347	2.21872	3.24312	2.21832
TCGA-55-6979-01	1	237	2.04379	3.458	4.542	4.06712	2.96521	4.1438	5.62461	3.39891	4.72503	2.40826	3.87257	5.28515	4.23874	2.51721	4.89573	4.6038	2.82088	4.19836	4.13443	4.61795	2.63808	2.12768	3.18456	6.29029	3.93915	2.80146	3.41763	3.2164	4.7683	4.05735	3.79883	5.89331	3.22722	2.67263	4.85784	4.25386	3.60817	3.68792	4.73838	5.12956	2.94748	4.34398	3.26354	3.25713	2.92148	3.97067	4.35751
TCGA-49-4505-01	1	428	1.9407	1.1098	1.55889	1.58469	1.18518	1.40789	3.12424	1.04005	2.5152	0.557968	2.01952	3.8852	2.43611	0.716972	2.2747	1.92831	1.11138	2.15483	1.33537	1.82865	1.04273	1.07658	1.23057	2.96591	1.84198	1.0781	1.16816	1.02192	2.82319	2.75764	1.64567	2.12671	1.25594	0.950543	2.3578	2.05615	0.979188	1.0285	3.1749	2.70399	0.958856	1.83485	0.701884	1.35925	1.25589	2.31272	1.58095
TCGA-MP-A4SY-01	1	1501	0.300599	2.14017	3.30257	2.78617	2.14839	3.74938	5.19902	2.11319	4.06129	2.08336	2.83203	5.12482	3.88658	2.95389	4.00272	3.62056	2.29783	3.33212	2.86342	3.56898	2.40639	1.56515	3.16849	6.1673	3.12245	2.13133	2.35547	2.75046	3.94067	4.43442	3.56267	4.91257	2.42586	1.92094	3.81546	4.01538	2.77562	3.02924	4.61811	4.01817	2.07204	3.85876	2.24007	3.40852	2.02269	4.0513	2.56677
TCGA-86-8278-01	0	944	0.251997	2.09843	2.51927	2.73736	2.03952	2.94322	4.16927	1.84717	3.06884	2.3454	2.54571	5.27138	3.7513	2.15321	2.72788	2.70525	1.1414	3.26209	2.9893	3.0326	2.31123	1.37302	2.74964	5.31344	2.71442	1.71955	3.13201	2.13734	3.65068	4.42095	3.92744	3.36202	2.76339	1.69815	3.40944	2.93028	2.20458	2.43176	4.46421	3.92069	1.36699	2.84483	1.38921	2.15449	2.22323	3.91156	2.38426
TCGA-05-5423-01	0	151	1.46014	1.87123	1.96998	2.1725	1.92426	2.01189	3.04184	1.31321	2.33061	0.638251	3.49946	3.81929	2.31387	1.14657	2.50049	2.27232	2.0342	2.65508	1.75317	2.83506	1.01465	1.11259	1.29318	4.01367	2.10527	1.45556	1.78657	1.82152	2.66625	3.05403	1.93067	3.30299	1.71881	1.87041	2.69007	2.4227	1.94881	0.704233	3.92329	3.15477	1.30807	2.22626	1.47396	1.37717	1.98551	3.04848	1.91214
TCGA-05-4397-01	1	731	1.1218	5.27836	5.3531	5.53629	4.87803	5.37805	7.25121	5.07808	6.41558	3.28806	4.49504	7.9317	6.63978	3.97544	5.6941	5.34194	5.12271	4.16025	4.8983	6.39523	5.24706	3.34619	3.71068	6.29189	4.75314	4.02491	4.40551	4.78	6.81252	5.54957	3.64734	5.5829	4.63436	3.80827	6.70786	5.2522	4.68069	5.23937	7.11146	6.76911	4.11428	5.74141	3.44536	3.53025	4.78371	6.02591	5.9248
TCGA-38-4628-01	1	1492	2.57269	2.6706	2.66928	2.76881	1.62269	3.11422	4.24144	2.28805	3.52773	1.57997	3.90336	5.48715	3.85205	1.63918	3.19444	3.2415	2.35628	2.35069	2.10292	3.5147	1.24883	2.06186	2.27116	5.25196	2.67555	2.17015	2.07125	2.29068	4.7832	4.61461	3.19334	4.32952	2.11356	2.21185	4.10475	3.4174	2.41264	2.07023	4.37536	4.19712	1.48651	2.68137	1.29273	2.26187	3.06559	2.92107	2.88066
TCGA-73-4668-01	0	467	0.342109	3.44617	3.30565	3.55922	2.98468	3.30992	5.54547	3.05575	4.29488	1.81231	3.04416	5.69972	3.78358	2.11038	4.495	4.39764	2.56818	3.69786	2.29706	4.44534	2.54158	2.0501	2.44339	5.91819	3.08288	2.62567	3.19572	2.88973	4.08658	4.2724	3.21756	4.83166	2.50034	2.48907	5.08342	3.31108	3.13443	2.50153	4.86371	4.11561	2.09849	4.16739	2.11444	3.30163	2.5927	3.728	3.34176
TCGA-78-7147-01	1	586	2.15802	2.9311	3.94195	3.19098	2.07595	4.2157	5.19061	2.48151	4.37506	2.5695	3.25109	6.83663	4.47019	2.49385	5.17429	4.71354	2.71924	4.38648	4.18372	3.84827	3.09997	2.34741	3.86573	6.12012	3.69267	2.68733	3.02086	2.99961	4.61272	5.02008	4.15794	4.29066	3.29986	2.31084	4.99804	4.40117	3.08098	3.68801	4.62392	4.8293	2.21404	3.68911	2.16272	3.48548	2.40744	4.82326	3.39143
TCGA-49-4506-01	1	999	2.23766	2.20474	2.20527	2.83706	1.77474	3.41767	3.93672	1.82542	3.45178	0.783782	3.38726	3.72876	3.41948	1.73941	2.55162	2.3556	2.60485	3.67549	2.60643	3.9488	1.26781	1.23704	1.56079	4.41262	3.1968	2.81017	3.40014	3.18452	3.40099	3.2041	3.09	3.59159	1.71235	1.64859	3.43234	2.33324	2.70824	1.78588	4.82927	3.29942	1.63895	3.7196	0.870608	1.70728	2.62311	3.6095	3.37664
TCGA-MP-A4T4-01	1	2617	1.3025	3.1815	3.34314	3.82293	3.15643	3.64616	5.62096	3.14415	4.76707	2.82899	2.94195	5.15914	4.75744	3.08186	4.38092	3.9703	2.27965	3.40295	4.32992	4.48165	3.66975	2.32262	2.8434	4.8152	3.41317	2.22103	3.00681	2.77606	4.92633	4.25401	3.56334	4.33078	2.99553	2.50413	4.57105	4.73807	2.77592	3.481	4.58592	4.52449	2.61185	3.86663	2.92663	2.57902	2.44839	4.35904	3.7913
TCGA-78-7148-01	1	626	2.23636	3.01305	3.65303	3.46414	2.31432	4.04398	5.03895	2.6142	3.74464	2.27592	3.80728	4.84447	4.93591	2.77635	4.19112	3.60786	2.4652	2.98102	3.081	3.73529	2.0703	1.96478	2.86301	5.68986	4.1778	2.83162	3.26037	3.47503	3.79106	4.68235	3.68282	4.64351	2.28875	1.93162	4.34334	4.04631	3.53062	2.57913	5.05806	4.38299	2.45633	3.95917	1.88715	2.94556	2.67179	4.63607	3.26395
TCGA-55-6984-01	1	760	0.176631	1.92782	2.77738	2.82661	2.27927	3.10171	4.37901	2.10844	3.63262	1.81741	3.12243	4.2315	4.46679	1.65009	4.04217	3.36016	2.00867	2.4414	3.30971	3.24113	1.84987	1.41557	2.12273	4.4629	3.62439	1.61361	3.09446	2.2942	4.0466	4.06644	2.95354	4.04645	2.70532	1.23346	4.03048	2.98701	2.66203	2.26501	3.42335	3.71029	2.10985	3.50545	1.89892	1.71074	2.24585	3.35327	2.79837
TCGA-64-5815-01	0	866	1.01781	1.84932	3.33774	3.02762	2.27855	3.11036	5.07425	2.40509	3.52164	1.41767	2.82111	5.02003	4.0368	2.09756	4.66279	4.24192	1.91641	2.7609	2.87016	3.35916	1.4002	0.829246	1.83664	5.02424	3.38577	1.82825	2.86546	2.20802	3.79161	3.35664	2.44419	3.92413	2.38272	1.82189	4.01658	3.44872	2.10337	2.3205	4.47913	4.05841	1.55473	3.93462	1.61854	3.0276	1.73879	3.51046	2.71075
TCGA-50-5932-01	1	1235	0.234592	2.06456	3.0422	2.84856	1.09051	3.10875	4.20402	2.23521	3.64921	1.39863	3.01319	4.01121	4.37048	1.8378	3.77274	3.59283	2.18503	2.94897	1.87525	3.81136	1.78523	0.888429	2.10923	4.71897	3.29451	2.74181	3.12698	2.64235	3.04512	4.4462	2.51129	3.90228	2.08282	1.92744	4.09151	2.76757	2.47554	1.53515	4.58079	3.56198	1.39202	3.20351	1.64545	2.63572	1.35758	4.21595	2.45397
TCGA-55-6983-01	0	2823	0.225464	1.41825	2.63143	2.60116	1.56432	2.07647	3.84122	1.7338	2.87973	1.77058	2.44005	4.32515	3.54249	1.21733	2.80713	2.30623	1.57115	2.6667	2.32629	3.04216	1.35844	1.29634	1.80524	4.12375	2.93003	1.74548	2.08859	2.45806	3.27702	4.07065	2.45704	2.33969	1.85367	1.36704	3.18332	2.91139	2.33119	1.58353	3.79617	3.41234	1.57769	2.74907	1.56482	2.49321	1.22435	4.04091	2.33777
TCGA-78-7166-01	1	258	0.296143	2.71865	2.93369	3.00177	1.80797	3.10513	4.66288	1.73198	3.97939	1.03753	2.51615	3.74916	3.65264	2.05333	3.45532	2.52691	1.82503	2.50015	3.05958	3.15778	1.85752	1.7226	1.73147	4.74859	3.2319	1.94164	3.0483	2.05238	3.50757	3.16386	3.11455	3.72846	1.80821	1.21413	4.137	2.93934	2.96174	2.61462	3.87939	3.38773	2.51067	3.16953	1.59001	1.91337	2.15503	3.54283	2.8853
TCGA-50-5045-01	1	2174	0.538641	1.93232	2.03167	3.13095	2.25849	2.63214	3.96802	1.88165	3.22404	0.998101	3.49781	4.52877	3.06209	1.50949	3.59199	2.8717	1.74358	2.534	2.64865	3.12214	1.66018	1.09792	1.64151	4.59419	2.83706	2.03239	2.586	1.76841	3.48894	3.26381	2.82791	3.55334	1.89177	1.6084	3.80224	2.70768	2.63225	1.71036	4.02911	3.34375	2.04366	3.50639	1.76471	2.34237	2.34943	3.07222	3.006
TCGA-86-8279-01	0	949	0.0949826	2.63051	3.18829	3.17927	1.98343	3.52676	4.91327	2.12092	4.07936	2.1437	3.21444	5.2457	4.08109	2.16776	4.01751	3.6554	1.88452	3.8668	2.68114	3.55171	2.49005	2.43054	2.52093	5.88563	3.68454	2.50974	3.35335	2.99162	4.3783	4.46838	3.55621	4.92677	2.41452	2.61992	4.53635	2.89566	2.76428	2.93274	4.66148	4.93144	2.24649	2.53083	2.41631	2.03533	2.25415	3.4585	2.73918
TCGA-86-8674-01	0	806	0.0202103	1.55952	2.42895	2.36838	1.288	2.7161	3.97594	1.41497	3.29661	0.779559	2.15722	4.11174	3.77498	1.7815	2.78832	2.45489	1.13235	2.19999	2.60555	2.29963	1.26798	1.33918	1.68831	4.21379	2.87356	2.22785	2.85058	2.05631	3.49155	3.94712	2.64907	3.01373	1.58334	1.0725	4.25063	2.8992	2.022	2.20961	3.59072	3.08505	1.50126	2.77151	1.73997	1.62287	0.953296	2.84427	2.42679
TCGA-L9-A743-01	0	664	2.11719	2.52639	3.49644	3.7587	2.42333	3.5519	5.04868	2.3363	3.82825	2.12004	3.05545	4.99975	4.30381	2.52273	3.97125	3.8668	3.35409	3.16786	3.1813	4.02394	2.55046	1.92942	2.84994	5.63904	3.73861	2.52036	3.3669	2.90703	3.56004	3.94187	3.38093	4.43347	2.13566	2.3536	3.91652	3.64885	2.26458	3.14271	4.32204	4.09293	1.78485	3.11143	2.23038	2.21582	2.9062	3.84099	3.01752
TCGA-95-A4VN-01	0	553	0.637774	3.17683	4.70471	4.22313	3.54025	4.07038	5.88048	3.6642	5.00516	3.39051	3.03913	5.71629	4.77211	4.19691	5.32678	5.14783	2.68516	3.51679	3.99477	5.04847	3.19662	2.57082	3.53794	6.07681	4.5821	3.54653	4.01513	3.03708	4.98565	4.83764	4.40186	6.02505	3.5447	2.86855	5.54305	4.63449	3.84644	4.20571	5.39842	5.09219	3.48564	4.4041	3.51525	3.07378	2.9185	4.10302	4.06333
TCGA-MP-A4TI-01	1	429	1.72857	3.5878	4.68786	4.17368	3.30822	4.12639	6.24937	3.35741	5.43342	3.03341	4.41644	5.23386	5.72709	3.86524	5.11414	4.95048	2.26873	3.5609	4.59982	4.67662	3.46085	2.63655	3.15976	5.97925	4.59516	3.10986	3.79937	3.46619	5.35244	5.04519	3.9024	5.5188	3.38155	3.01745	5.21206	4.31525	4.2264	4.35963	5.85519	5.75722	2.95158	4.72349	2.86928	3.38777	3.0273	4.05675	4.11755
TCGA-67-6217-01	0	422	0.84519	0.94507	1.30578	1.5138	1.44458	1.62696	2.44785	0.804694	2.32165	0.967191	1.50846	3.81254	2.16259	0.820863	2.25427	2.0907	0.739525	1.9487	0.991956	2.37361	1.03531	0.859518	1.42859	3.05879	2.16435	1.31131	1.56863	0.860131	2.61124	3.18787	1.13934	2.45944	1.78172	0.792169	2.32283	2.5515	0.993032	0.918619	2.83929	2.21414	0.836013	1.31647	0.868869	1.75325	1.36683	2.66001	1.01244
TCGA-95-7567-01	0	568	1.37903	3.17083	3.38189	3.75935	2.65073	4.0264	5.12851	3.41346	4.15399	1.66256	4.10162	4.98021	5.57506	3.18553	4.62196	4.14639	2.39667	3.5154	2.61382	4.54602	2.17332	1.86814	2.43361	6.20221	4.23238	1.84871	3.41518	2.69211	4.28969	4.4532	3.33158	4.35769	2.75205	2.53105	5.03031	3.73136	2.9718	3.3902	5.15369	4.5435	2.65436	4.14488	2.41744	3.28554	2.61543	3.58473	3.7612
TCGA-86-8671-01	0	839	1.43287	1.50947	2.95939	2.56885	1.60415	2.21546	3.95465	1.89017	3.22393	1.72085	2.51608	4.45047	3.7685	2.06748	3.40669	2.78541	1.13345	2.28263	2.90406	3.46427	1.74903	1.43673	1.92773	4.20755	2.8702	1.60987	2.24965	1.56782	3.53183	3.89127	2.30961	2.97509	2.22868	1.8137	3.88484	2.93698	2.10736	2.47019	3.91125	3.72134	1.6036	3.06139	1.94627	2.16064	1.68098	3.14098	2.68914
TCGA-73-4675-01	1	922	0.314588	1.38975	2.27842	2.48294	0.875754	2.32427	3.86539	1.47267	2.67959	1.49455	2.27471	3.75817	3.59064	1.42115	2.48583	2.28427	1.17622	2.55234	2.16033	2.59819	1.45527	0.76479	1.89826	3.52714	2.34623	1.80055	2.19103	1.74837	3.15914	4.56294	2.80427	3.28018	1.47113	1.08554	2.64092	3.32363	1.56011	1.92578	2.92374	2.94308	0.97975	2.1709	0.828655	1.62402	1.74833	2.8178	2.31424
TCGA-49-4507-01	1	268	1.20867	3.00321	2.94699	3.78598	3.27003	4.08324	5.52351	2.85526	4.8659	0.920174	3.81549	5.10616	4.98207	2.97524	5.07189	3.43097	2.22435	3.58169	3.44275	4.36111	2.34807	2.14917	2.36934	6.27175	4.04583	2.81267	3.50375	3.60139	4.66543	5.12242	4.0027	4.56429	2.59963	2.02963	4.46962	2.98195	3.0204	3.73748	5.67539	4.25807	3.01073	3.89939	1.88118	2.29259	2.99622	3.77781	4.676
TCGA-NJ-A7XG-01	0	617	0.0647185	0.928268	1.67187	1.38865	0.820174	1.76107	2.68313	0.737042	1.68284	0.545955	1.41016	3.55504	2.68666	0.92572	1.67494	1.41711	0.349738	1.95887	1.38596	1.60635	0.945161	0.634976	1.48564	3.18487	1.78553	0.991497	1.611	1.1962	1.81855	3.91356	1.5833	1.82199	0.985232	0.733185	2.43179	2.68248	0.949222	1.20557	3.10836	2.21313	0.69763	1.48732	0.708648	1.60053	0.944407	2.66318	0.681961
TCGA-50-5044-01	1	624	0.182942	2.93585	3.50343	3.19003	3.04334	3.96746	5.66868	2.62417	4.74614	1.81356	2.40767	4.13566	4.60017	2.46904	4.84891	4.54688	3.36592	2.89067	3.75831	3.51653	2.46107	2.14673	1.80348	4.99761	4.12746	2.18557	3.37176	2.79395	5.03669	3.0999	3.21293	4.91635	2.54562	1.80756	4.63891	3.19791	3.33287	3.21637	4.2593	4.1869	2.80096	4.30179	1.80405	2.45416	2.70662	3.44069	3.59456
TCGA-38-4632-01	1	1357	1.55261	3.63689	4.17599	4.20482	3.02151	4.20709	5.55556	3.56809	5.00142	2.15748	5.0802	5.08433	5.24934	2.31683	4.77061	4.60487	4.19779	3.33452	3.62446	5.1099	2.75611	2.51303	2.38213	6.42193	4.1492	3.59997	3.53367	3.16967	4.80777	3.85275	4.30905	5.44761	2.9516	3.26357	4.38633	3.87005	4.12981	2.55161	5.40191	4.17491	3.63697	3.90367	2.86645	2.3085	3.47232	4.8246	4.68034
TCGA-78-7156-01	1	976	1.26016	0.796831	1.22346	1.22162	1.23138	1.51054	2.23427	0.802034	1.54704	0.748964	1.43486	3.26292	2.42428	0.554096	1.76844	1.23948	0.675481	1.97481	1.08624	1.2503	0.818154	0.747131	0.983057	3.85434	1.93564	0.80843	1.27756	1.23138	2.00302	3.06172	1.81985	2.04592	1.21042	0.339143	1.87802	2.9182	1.14093	0.630081	3.47626	1.88841	0.883197	1.36435	0.728951	2.05095	0.27366	3.19935	0.679714
TCGA-55-8512-01	1	607	0.631451	1.04202	1.1467	1.25877	1.02597	2.06612	1.96264	0.931379	1.59074	0.407344	1.49309	3.90161	2.21697	1.00032	1.51448	1.53811	0.492113	1.81916	1.30108	1.66694	0.822746	0.558442	1.9246	2.70058	2.01888	0.98961	1.27329	0.468829	1.62901	3.25718	1.16841	1.98548	2.262	0.661681	2.37546	2.46383	0.974998	0.962526	3.08503	1.85616	0.717532	1.08502	0.695721	1.65109	0.948387	2.78018	1.12851
TCGA-49-AAQV-01	1	677	2.16228	2.2589	3.85613	3.56845	2.1825	3.54518	4.66694	2.25066	4.1408	1.80006	2.4169	5.09201	3.70212	2.60852	3.3154	3.27027	2.21575	2.58172	3.07268	3.87219	2.82124	2.29889	2.66941	4.90742	3.57754	2.47992	3.46574	3.30518	4.2511	4.2923	2.97078	4.6525	2.70233	1.98967	3.98714	4.07921	2.86757	2.69563	4.3064	4.28187	1.41422	3.75302	1.48835	2.8308	3.00534	4.05148	3.10127
TCGA-69-8253-01	0	426	0.133162	1.10749	1.2122	1.56926	0.826323	1.96067	3.38703	0.935551	2.291	0.43342	1.09761	2.86955	2.23042	0.822666	2.24267	1.96415	0.777654	1.60958	1.48333	2.13552	0.509053	0.638528	1.02229	3.35884	1.9245	0.874284	1.72015	0.511953	2.67394	2.8341	1.21855	1.98717	1.25987	0.573894	2.23126	2.78632	1.71655	1.07344	2.60461	2.01791	0.843391	2.00481	0.776464	1.4057	0.99508	2.28737	1.49127
TCGA-55-7914-01	1	187	0.366994	2.09145	3.5856	2.92942	2.07658	3.00884	4.45905	2.08248	3.65449	1.47743	2.73893	4.94793	3.52347	1.7796	3.6558	3.80797	2.02585	3.45112	2.9655	3.56336	2.11229	0.772533	2.40618	5.84687	3.74189	1.98187	3.25327	2.48354	3.94639	4.06529	2.48147	3.9408	2.50106	1.92128	4.40837	3.47747	2.73333	2.20708	4.22267	3.93905	1.38615	3.30652	1.72215	2.95892	1.59929	3.51584	2.93963
TCGA-L9-A50W-01	1	442	2.20813	1.08048	1.95397	2.23984	1.47417	2.21415	3.23983	1.45537	2.64359	1.09446	2.44477	4.55123	3.67842	1.76053	2.01254	1.76961	0.938375	2.6128	1.91582	2.78358	1.56791	1.06807	1.94779	3.85203	2.60316	1.73726	2.24084	1.11134	2.8578	4.06112	2.57727	3.29306	2.10552	1.03461	3.1777	2.92801	1.52936	1.8506	3.52698	3.18902	0.959158	2.01431	1.07135	1.71425	1.24018	3.41359	1.74636
TCGA-91-A4BD-01	0	603	0.0821097	0.64889	1.01157	1.30774	1.04886	1.81304	2.31324	0.511511	1.98115	0.407294	1.66522	3.12897	1.9601	0.684233	1.40759	1.35094	0.44556	1.80826	1.22631	1.98482	0.911441	0.693808	1.32694	2.97693	1.75217	0.900916	1.31425	0.838622	1.56842	2.87633	1.51093	1.64699	1.01734	1.21471	2.05323	1.7422	0.991255	0.880553	3.4264	2.31985	0.589873	1.38494	0.715944	1.3775	1.37652	2.54946	0.98962
TCGA-50-5068-01	1	1499	1.76282	2.0394	1.96825	2.44631	2.16086	2.43053	3.22261	1.71754	2.9833	0.646219	3.85538	3.54553	1.59866	0.692949	2.97101	2.6908	2.34176	2.43626	2.15123	3.99284	1.08893	1.44321	1.01838	3.73428	2.7134	1.89975	2.35204	1.51713	3.16471	2.84196	1.88877	2.39236	2.1046	2.03179	2.73906	2.1662	2.4197	0.909706	4.06448	3.11807	1.73018	2.93775	1.73876	1.86854	2.11904	2.87479	2.95003
TCGA-55-8508-01	0	617	0.264392	2.13396	3.03801	2.08816	1.45559	2.64199	4.36511	1.21413	4.25312	1.35503	2.50533	4.37768	3.90247	2.1895	2.85883	2.83698	2.00345	2.30982	2.55083	2.56752	2.13953	1.06186	1.66821	4.53034	2.28777	2.26024	2.64216	2.19482	3.96048	4.16995	2.13878	2.77063	2.22098	1.40948	4.00808	3.20146	2.40673	2.76232	4.02077	3.79825	1.18324	2.58459	1.61549	1.92046	1.57547	2.75559	2.3817
TCGA-49-6744-01	0	1683	0.398598	2.20252	2.56195	2.94742	2.05857	2.82948	4.04035	1.93468	3.61453	1.57253	2.72445	4.65449	3.28638	1.58399	3.58345	3.07968	1.56146	2.11911	2.29612	3.24718	1.91773	1.84045	2.25368	4.20088	3.07703	1.98162	2.46584	1.8017	3.7721	4.06211	2.30032	3.17824	2.13907	1.85629	3.31306	2.77868	2.18907	1.94926	4.19644	3.26694	1.54112	2.47681	1.44301	1.86288	1.90923	3.9095	2.3255
TCGA-69-8254-01	0	409	0.363753	1.00635	1.93379	2.00067	1.50177	2.12129	3.21238	1.49305	2.21246	1.48795	1.86222	3.84554	3.0961	1.50204	2.35086	2.11176	1.13141	1.97175	2.10308	2.74756	1.28561	0.553834	1.79628	4.12755	2.45211	1.23339	1.88725	1.4112	2.46596	4.08284	2.12519	2.94867	2.10421	1.03511	2.93597	3.04616	1.61827	1.48869	4.56596	2.77396	1.16767	2.02968	0.923498	1.76058	1.19451	3.12514	1.63966
TCGA-55-7227-01	1	952	0.372096	2.07243	2.50058	2.91547	2.04616	3.04868	3.85214	2.06565	3.44936	2.00084	2.69045	4.97423	2.89822	1.46166	3.39	2.8152	1.65903	3.16901	2.26824	3.59516	1.96975	1.16416	2.37721	5.00056	3.94328	2.31063	3.00894	1.98932	3.55302	3.44488	2.7315	3.94792	2.27179	1.81995	3.19477	3.21293	2.49261	1.89845	3.75582	3.7283	1.92735	3.29143	1.93656	2.79572	2.22079	3.80169	2.46503
TCGA-50-6593-01	1	336	0.753743	2.19841	3.23893	3.81591	2.29566	3.86038	5.13718	3.24144	4.70492	2.43687	2.99448	4.86397	4.67919	2.46313	5.23497	4.92931	2.56963	3.53622	3.39654	4.39977	2.40664	2.38828	3.19399	5.97751	4.39876	3.02936	3.86364	2.62793	4.60663	3.85939	3.68806	5.31343	2.76821	3.09584	4.49191	4.07862	2.83789	3.26079	4.20349	4.70456	2.08552	3.68016	2.35003	2.87935	3.15927	3.65615	3.8054
TCGA-MP-A4TC-01	1	74	1.02764	3.44863	4.33063	3.76408	2.72463	4.03056	6.25515	3.08565	5.18761	2.34718	3.23899	5.22567	4.89289	2.58283	4.90909	4.22352	3.29614	4.56999	3.71795	4.43908	3.19644	2.20978	2.92188	5.98351	4.22257	3.38384	3.68695	2.61224	4.67838	4.12857	3.60609	6.1479	3.40672	2.83959	4.79604	4.50076	3.61101	3.65988	4.7281	5.42454	2.76762	4.01494	2.55947	2.91594	2.81513	4.24747	3.91449
TCGA-86-7714-01	1	625	0.176895	1.58225	1.78582	2.44155	2.04585	2.39791	3.65132	1.77468	2.71225	1.66097	2.2084	4.39376	2.78298	1.29123	3.21935	2.45694	1.1552	2.37622	1.97147	2.88507	1.36162	0.656646	2.20005	4.34991	3.18576	1.36765	2.22073	1.5595	3.04096	3.793	1.83139	3.19065	2.34928	1.15315	2.86993	3.22307	1.96431	1.49276	4.05522	3.20622	1.44065	2.62857	1.82452	2.31495	1.23909	3.50543	1.96416
TCGA-50-5051-01	1	478	0.0631336	2.6217	3.44383	3.20842	1.9257	3.49281	4.68457	2.61604	3.89067	1.16079	2.0323	4.5187	4.10676	3.23344	3.94648	3.6381	1.95925	2.82856	2.90611	3.75419	1.7153	1.58811	1.5725	4.96803	4.19402	1.98944	3.21226	2.35721	3.88837	4.09065	2.24138	3.57228	1.74019	1.4914	4.25216	3.44683	2.52231	3.07957	5.28086	3.83807	2.20192	3.70287	2.19725	1.80062	2.15823	2.93868	3.65141
TCGA-35-5375-01	0	264	2.22349	4.02086	2.92396	4.22591	3.70812	3.10584	5.46606	2.81186	4.00252	1.09408	5.2383	5.43252	3.11958	2.02033	4.16563	3.66134	2.79215	3.3691	2.49935	4.42156	2.05295	2.01665	2.02242	5.53916	3.68249	2.61884	2.63032	2.51035	3.74868	4.67198	3.47369	3.86453	2.31922	1.99038	4.99727	3.85786	2.98461	1.73173	5.32604	3.60489	2.58841	4.8883	1.99093	3.79023	3.3298	3.53452	4.45531
TCGA-05-4384-01	0	426	1.21057	1.32165	1.50091	1.5954	1.47707	2.06129	2.962	1.3135	1.79074	0.756953	2.42819	3.82602	2.82787	0.990819	2.47428	2.19394	1.03406	1.70762	1.557	2.08827	0.877395	0.84442	1.74475	3.19733	2.19839	1.29527	1.84327	1.08653	2.80349	3.65476	1.48418	2.63108	1.63635	1.41557	2.5378	4.17798	1.22016	1.31491	3.44381	2.42692	0.870398	1.64901	0.801347	2.09319	1.41378	3.16502	1.58617
TCGA-73-4659-01	1	711	1.15605	2.22532	3.64168	3.62538	2.56486	3.97352	5.14216	2.70072	4.29208	2.3588	3.55808	5.18579	5.43382	2.51532	4.67566	4.29941	2.83556	3.82728	3.5965	4.20952	2.65308	2.24622	2.39442	5.39594	3.99935	3.08377	3.66589	3.0193	4.31751	4.49497	3.40308	4.18601	2.78638	2.59362	4.55934	4.49937	3.44294	2.37179	5.20797	4.7604	2.4185	4.4104	2.57784	2.8553	2.63476	4.00916	4.17252
TCGA-05-5420-01	0	457	2.2257	2.91569	2.49787	3.19542	2.63009	2.99325	4.03148	1.86045	2.79186	0.756967	4.00571	3.61373	3.29956	1.11933	3.54206	2.92398	2.43525	2.63703	2.12455	3.75351	0.827888	1.03924	1.40049	4.51779	3.03657	2.10862	2.93367	2.38198	3.33833	3.76286	3.63332	2.9993	1.72475	2.85858	3.67696	2.38006	2.77325	1.5335	4.67608	3.99497	2.02364	3.58116	1.69817	1.58919	2.73038	3.32991	3.16537
TCGA-MP-A4T8-01	1	161	2.58661	2.92527	3.85358	3.13577	2.04166	3.38395	5.03686	2.23648	4.76053	2.08639	3.06055	4.21817	4.68232	3.38101	3.92051	3.45486	2.70918	3.06288	3.58604	3.79829	2.55523	2.48001	2.47037	5.55797	4.18578	2.91636	3.50838	3.14769	4.46508	4.20302	3.61104	4.42835	2.54488	1.77718	4.31943	4.26619	3.10916	3.30652	4.74725	4.40695	1.67996	3.90268	1.7382	2.53641	2.73605	3.59737	3.78359
TCGA-62-A46Y-01	1	414	0.304156	2.8451	3.17643	2.84806	2.18174	2.98013	4.2666	2.05194	3.53803	1.73642	2.86203	4.46473	3.31726	1.74076	3.17201	3.27807	2.16355	3.19441	2.36926	3.64775	2.20993	1.87316	2.53472	5.04949	3.35264	2.28404	2.8691	2.14798	3.97504	3.60301	3.07981	4.35264	2.47326	2.29993	3.7366	3.88982	2.59703	2.18523	3.94584	3.65819	1.91689	3.09573	1.99531	2.43297	2.19792	3.73592	2.59672
TCGA-MP-A4TD-01	1	307	0.428792	1.3401	2.17842	2.6168	1.14677	2.3003	4.1858	1.45443	2.80809	0.945099	2.41354	4.16461	4.15975	2.35794	3.10129	2.55093	1.04397	2.45021	2.7627	2.70805	1.28344	1.03792	2.06762	4.40315	2.75502	1.63402	2.09719	2.29328	2.99761	4.52492	2.64487	2.70731	1.59543	1.38677	3.8239	2.99242	1.69927	2.83404	3.80631	3.57995	1.04842	2.52426	1.20039	1.86062	2.52313	2.7692	2.54094
TCGA-44-3396-01	0	1130	0.722151	3.05345	3.51323	3.56513	2.96577	3.98523	4.94529	2.65447	4.08192	2.52674	3.11967	5.32004	3.97531	2.1443	4.23828	3.92395	2.30006	3.08921	2.9125	4.22525	2.93913	2.04952	2.97166	5.52468	3.19006	2.70803	4.273	2.62466	4.6362	4.28287	3.81016	5.02582	3.00399	3.28253	4.5713	4.53518	3.1746	3.01513	4.81599	5.16668	2.4089	4.13454	2.64333	2.90005	3.41254	4.63957	3.04948
TCGA-64-1677-01	1	628	2.32077	3.1647	2.98217	3.77389	3.06072	3.68444	5.51004	2.83738	4.22188	1.41118	4.03076	4.81994	3.77817	2.24353	3.93597	3.16376	2.57631	2.77738	3.05053	4.45655	2.57538	2.34792	2.1543	5.70162	3.78381	2.42952	2.5854	3.11953	4.34576	4.5872	3.39168	3.55838	2.34669	2.91782	5.26236	3.26309	3.73449	2.85137	4.87981	5.0786	2.71739	4.08983	3.07733	3.20725	3.07873	4.45696	4.12174
TCGA-NJ-A4YI-01	1	4	0.221212	1.09384	1.86617	1.7819	1.4979	2.1073	3.47449	1.49191	2.61764	1.11438	2.12473	4.49443	2.97583	1.76347	2.62369	2.29292	0.598138	2.13477	1.55396	2.57181	1.51761	0.736103	1.35974	4.0414	1.81222	1.4516	1.71801	2.00693	3.17291	4.35421	1.71266	2.43225	1.93192	2.33089	2.86301	2.73247	1.48358	1.65653	3.39895	2.70161	1.41342	2.22804	1.42265	2.64002	1.83794	2.60053	1.73006
TCGA-50-5941-01	0	1474	1.67965	3.02851	3.17599	3.94829	2.35427	3.48993	5.67873	2.86545	4.81597	2.59051	3.75916	5.65983	4.93182	2.81721	4.46464	4.29307	2.56715	3.17102	3.37529	4.06943	2.40042	2.53869	2.72372	5.59488	4.17386	3.05459	3.25738	3.20269	4.62279	4.31255	3.96629	4.47758	3.19273	2.27548	5.20013	3.68184	3.25276	2.91333	4.62927	4.37886	2.41366	4.23124	2.48465	2.7475	2.37883	3.8472	2.99345
TCGA-95-A4VP-01	0	605	0.284693	1.63427	2.99262	2.63476	1.66529	2.80118	4.88666	1.34141	3.59469	0.899954	2.41598	3.65938	4.24207	2.34435	3.20688	2.41479	1.46616	2.59292	3.01962	3.43048	2.07968	1.19821	1.47313	4.11143	3.18983	1.45876	2.77591	2.45034	3.4642	3.89	1.94063	2.29795	1.71482	1.3305	4.24818	2.48877	2.66735	2.74767	3.75662	3.29469	1.81093	2.90266	1.52606	1.34838	2.30704	3.01145	3.43431
TCGA-95-A4VK-01	0	651	0.223446	2.30885	2.9661	2.9821	2.23962	3.0533	4.57305	2.09969	3.72797	2.04389	2.68152	4.2184	4.32786	2.36904	3.74552	3.44564	1.93161	3.31718	3.25059	3.42906	2.61948	1.7012	2.45761	4.94212	3.59151	2.49358	3.05177	2.78939	3.56371	4.39734	3.06856	4.03955	3.02651	1.61431	4.23343	3.99079	2.53454	3.10389	4.2882	4.19175	2.29137	3.25788	2.0629	2.97777	2.01949	3.95229	2.71027
TCGA-86-8359-01	1	444	0.125477	1.90588	2.42411	2.82885	1.99468	2.49717	3.9573	1.77739	3.04877	1.38188	2.33108	4.24128	3.56725	1.96242	3.13368	2.32489	1.68776	2.24811	2.27092	3.56943	1.8351	1.94834	1.66792	4.50088	2.51135	1.48241	2.11599	1.9533	3.46763	4.03202	2.62102	3.47917	2.51552	1.43963	3.43928	2.65381	1.9532	2.13871	4.45877	3.15975	1.4286	2.61102	1.59481	1.99041	1.36709	2.98072	2.68984
TCGA-99-8025-01	0	1060	0.386743	2.42281	3.09223	2.53905	1.95515	2.98892	5.13292	2.43034	3.8043	1.59274	2.39429	4.5963	3.56298	1.2185	4.27387	3.64163	1.55058	3.73274	2.38707	3.35581	1.99882	2.40779	3.14554	5.80696	3.04717	2.10448	3.08917	2.12335	4.0007	3.56247	3.63495	3.9419	2.28856	1.55777	3.7855	3.57286	1.9489	3.05194	3.801	4.35962	2.35565	2.4993	2.10682	2.47204	2.23257	3.34304	3.65075
TCGA-49-4494-01	1	1081	3.17059	2.44652	3.4499	3.54578	2.29925	3.55207	5.35073	2.69615	4.02388	1.4066	3.39387	5.29169	4.9795	2.2399	3.31659	3.15928	1.90852	3.00714	3.64373	3.80895	1.71119	2.3016	2.0835	5.07983	3.28432	2.54195	2.40151	3.21115	4.3004	4.15111	3.53272	4.60451	2.38065	2.75376	4.38931	3.44157	2.98027	2.37759	4.72685	4.59902	2.63542	3.93055	2.22872	2.58326	2.80745	3.79508	3.8996
TCGA-78-7158-01	1	179	0.369062	1.58876	2.71174	2.90041	2.00641	3.0919	4.27555	1.98398	3.25173	1.62664	3.20356	5.48285	3.95678	2.40866	3.48081	2.83729	1.98898	3.04019	2.65723	3.63164	1.98825	1.07448	2.05089	5.37224	3.527	2.4911	3.08361	2.75996	3.5559	4.55621	2.67796	3.69417	1.99491	1.92804	4.26267	3.42841	2.65905	2.13942	4.42572	3.21188	2.08608	3.23209	2.06821	2.97817	1.20488	3.95169	2.3881
TCGA-64-1680-01	0	1126	0.110806	1.75196	1.8814	1.9706	1.34973	2.13125	3.15472	1.37115	2.34695	0.713954	2.27068	3.95251	2.33562	0.544138	2.41465	2.13168	1.40163	2.09902	1.398	2.77894	1.2349	1.10733	1.95575	3.59287	2.55406	1.70349	1.92803	1.51407	2.82809	3.08294	2.30334	3.04078	1.41269	1.37526	2.65332	2.22699	1.58932	1.12079	3.96397	2.6906	1.34912	1.81175	1.0462	1.4497	1.64124	2.67341	1.34608
TCGA-78-7160-01	1	697	1.99252	3.20518	3.69393	3.65237	2.60964	4.0974	4.80229	3.31349	3.71553	2.10195	3.26435	4.32915	4.46978	2.47329	4.44766	4.411	2.2774	2.83772	3.51518	4.51464	1.5306	1.81034	2.72333	5.6842	4.67468	2.71792	4.19226	3.62584	3.95392	4.25202	3.72476	5.37517	2.40372	2.01555	4.40825	4.23696	3.14011	2.62446	5.05895	3.86417	2.53235	3.88522	1.98224	3.14491	2.47935	4.40252	3.77771
TCGA-97-8171-01	0	568	0.148604	2.12301	2.51434	2.71234	1.7688	2.52101	3.76994	1.39992	3.01018	1.49894	2.69571	4.85449	3.66375	2.70046	2.7645	2.29584	1.20905	2.57366	2.26642	3.79867	2.34949	1.25836	1.82759	4.91066	3.01605	2.44107	3.37865	1.76436	3.05206	3.85413	2.6996	3.28771	1.72863	1.19118	4.50208	3.87233	2.29343	2.06878	4.22064	3.18116	1.52678	2.4059	2.16389	2.06303	2.65549	3.99598	1.63202
TCGA-49-6761-01	0	354	0.568743	2.39607	3.70713	3.15883	2.31657	3.47296	5.5497	2.80954	3.81652	1.85874	2.46011	5.18364	3.7237	2.62203	4.44206	4.19175	2.36395	3.13969	2.83985	4.13887	2.58495	1.49146	1.79511	4.95955	3.95892	2.48468	3.47827	2.38356	4.21774	3.64191	2.58047	5.27999	2.82094	2.02888	4.63408	3.89143	2.93332	2.3294	4.51864	3.86281	2.40242	4.03401	2.52368	2.93017	2.13687	3.05619	3.47724
TCGA-MP-A4T6-01	1	1790	2.37023	0.806918	1.87406	2.15023	1.77341	1.97373	3.1049	1.01231	3.1117	1.45803	2.13969	4.19529	3.17481	1.65893	2.3898	1.80889	0.764049	2.88682	2.39726	2.28333	1.77508	1.28647	2.25171	3.52513	1.84546	1.59608	1.80194	1.77043	3.71476	4.76119	2.15293	2.06388	2.44265	1.44577	3.10908	3.21631	1.30462	2.07032	3.266	3.19262	0.781937	1.88881	1.04669	2.44478	1.8926	3.04917	1.53286
TCGA-55-7727-01	0	119	0.76508	3.54345	4.51899	4.38216	2.84815	4.14558	6.02293	3.73801	5.28719	3.04181	3.39239	4.78434	3.95636	2.2747	5.02943	5.21144	3.53543	3.86032	3.4767	4.89429	3.30972	2.1577	3.4132	6.83137	4.99895	2.40724	3.41442	3.48675	5.34354	4.06842	3.81875	5.58685	3.33382	2.24985	4.64452	4.58983	3.95297	2.81605	4.94589	4.5208	2.96579	4.798	3.22559	3.34904	3.10085	4.59367	4.29611
TCGA-86-A4P8-01	0	805	0.291398	0.706383	0.815555	1.64937	1.48855	1.78266	1.94375	0.684788	1.54327	0.516448	2.04045	3.29557	2.408	0.949695	2.43799	2.42416	0.5554	1.69165	1.27247	1.84403	0.963785	0.412783	1.78616	2.14028	1.86284	0.928997	1.23726	0.561422	1.76247	3.24135	0.727487	1.60382	1.14856	1.58406	2.64063	2.67037	0.927735	0.972082	3.50557	1.6186	0.811279	0.983121	0.853212	1.65349	1.46423	2.67195	0.949336
TCGA-49-AAR4-01	1	879	2.3885	2.77846	3.7223	3.76186	2.75499	3.85948	4.98396	2.66585	4.4199	2.16205	2.92069	4.92589	4.46777	2.57862	4.11139	3.97986	1.98905	3.40306	3.69351	3.91311	3.33668	2.50407	2.9257	5.36007	3.22854	2.54443	3.57214	2.47042	4.7056	3.93938	3.79499	4.28498	2.93559	2.02059	4.24436	3.65766	2.78107	3.90172	4.05105	4.44702	2.1016	3.94657	2.22737	3.20424	2.97332	3.95723	3.60632
TCGA-55-6970-01	1	464	0.438717	2.88922	3.45917	4.02902	2.66721	3.60433	5.25271	3.43096	4.07644	2.53727	3.47518	4.48282	3.91385	2.31607	4.1392	3.93978	2.46634	3.38506	3.30603	4.77089	1.85109	1.7518	2.58645	5.78705	4.87007	2.93134	3.85993	3.72464	3.7537	4.54589	3.59578	4.11909	2.76163	2.06003	4.82533	3.9778	3.15188	2.33979	5.05197	4.05129	2.55342	4.42348	2.45253	3.40811	2.25097	4.21245	3.58329
TCGA-49-4512-01	1	905	0.240906	1.72802	2.35031	2.13134	1.03545	2.6435	4.27621	1.55572	2.98852	0.94254	1.87118	3.49842	3.96523	1.4152	3.08906	2.39425	0.911074	2.46486	2.35183	2.29895	1.16514	1.46932	1.41955	3.87397	2.67056	1.18886	1.92872	1.23356	3.34941	2.92628	1.99162	3.18266	1.53553	1.57742	3.32538	2.56284	1.62784	2.02052	2.72106	2.97579	1.22159	2.41051	1.41618	1.5024	1.37325	2.71684	2.33654
TCGA-91-6849-01	0	35	0.393137	0.652446	0.811682	2.11678	1.06281	1.32533	2.19989	0.684332	1.59088	0.787269	1.57798	3.09545	1.85663	0.653151	1.91682	1.91261	0.378148	1.46069	1.0393	1.71517	0.625335	0.704125	1.53065	2.66994	1.73878	0.967791	0.983224	0.821019	1.82873	3.25201	1.20794	1.44586	1.11906	1.10807	1.70624	2.61339	0.992887	0.668392	2.70592	1.9048	0.631259	1.49622	0.715053	1.21249	0.841566	2.27383	0.843678
TCGA-69-7974-01	0	184	1.01354	2.74122	4.39693	4.13348	2.97503	4.28928	5.84685	3.26859	4.5691	3.37607	3.70892	4.86367	5.07338	3.18061	5.87106	5.38564	2.64758	4.19988	4.23701	4.58356	2.71653	1.91174	3.89692	7.5713	4.60547	3.10066	4.49406	3.08597	4.64458	4.43978	4.46078	6.53884	3.12107	3.14304	5.15722	4.44855	3.58974	4.09411	5.19833	5.18812	2.97757	4.68776	3.45272	3.62153	2.53352	5.00251	3.62438
TCGA-97-8547-01	0	657	0.610075	1.74811	2.76295	2.71105	1.71114	3.13216	4.38853	1.66347	3.37968	1.68315	2.7406	4.59059	3.83446	1.92329	3.49425	3.51765	1.69284	2.93658	3.17557	3.16602	1.99341	1.39149	2.57414	5.07479	2.66878	2.49985	2.93115	1.90204	3.45072	3.92715	3.06314	4.24596	2.68437	1.77381	3.34373	3.28014	1.96859	2.77295	3.65295	3.58793	1.44857	2.29174	1.78322	2.66211	1.72986	3.52911	2.57335
TCGA-55-8615-01	0	446	1.53388	1.76149	2.7815	3.1095	1.59888	3.10098	4.69768	1.64527	3.53836	1.24308	2.57445	3.90731	4.47178	2.88631	4.40829	3.72452	1.71229	2.40626	3.11792	3.15861	1.72345	1.56257	2.12258	4.64956	3.44949	1.72251	2.66354	2.20694	3.49606	5.11428	2.10628	3.96899	1.85082	1.24197	4.59056	3.7754	1.912	3.01145	4.56591	3.29123	1.66528	2.63776	1.78744	2.20093	1.65899	3.08909	3.287
TCGA-55-7283-01	0	609	1.59972	2.03191	2.74158	3.28858	1.68397	2.90629	4.49884	2.32643	4.25167	1.58278	1.98034	4.80614	3.31684	2.03726	4.04881	3.60922	1.58143	2.36641	2.31686	3.66815	1.67338	1.37573	2.04799	4.41886	3.98908	2.14322	3.12	2.84101	3.56632	3.87558	2.9716	4.19577	2.27615	1.62425	4.44991	3.01774	2.9124	2.05271	4.0435	3.60707	1.96666	2.95867	2.17248	2.44318	1.89355	3.39968	2.80373
TCGA-78-7159-01	0	1974	0.974129	3.08266	3.62479	4.24136	2.69243	3.78206	5.34237	2.85161	4.10291	2.56646	4.06097	5.2657	4.96011	3.03254	4.38567	3.99786	2.6349	3.66093	2.83398	4.38518	2.95246	2.02188	2.71771	6.27407	4.19665	2.42652	3.80604	2.93986	4.37986	4.84934	3.95493	4.00954	2.80633	2.12156	4.8114	3.79191	3.0353	3.2762	4.70545	5.07157	2.41752	4.44174	2.19683	3.45734	2.56336	5.08701	3.83927
TCGA-44-5645-01	0	852	1.93507	1.59339	1.62404	1.93479	2.24793	2.44221	2.65813	1.3542	2.1037	1.34538	2.3112	3.83585	2.05031	0.953356	2.45557	2.49238	0.874339	2.38181	1.43337	2.65278	0.932663	1.14598	2.24768	3.72421	2.68455	1.37703	2.0517	1.27227	2.15752	3.35236	1.31495	2.50962	2.28347	2.00174	2.1442	3.51799	2.00065	0.92517	3.50465	2.22282	2.13347	2.14748	1.57406	2.23396	1.69769	3.22172	1.49024
TCGA-44-6147-01	0	845	2.90828	2.01275	2.0489	2.17902	2.44123	2.32108	3.63346	1.70242	2.3551	1.48269	2.6655	4.45765	2.20268	1.23178	2.66947	3.04895	1.51942	3.01106	1.38262	2.70606	1.33851	1.44701	2.44709	4.29285	2.85795	1.47776	1.85938	2.1126	2.38639	3.42193	1.98116	3.53596	2.85964	1.92328	2.65648	3.2574	1.44051	1.0137	3.85948	2.63323	1.87074	2.68296	1.44331	3.06746	1.03131	3.11867	1.31078
TCGA-44-2657-01	0	1351	2.67271	1.7257	2.30489	2.92273	1.95687	2.24437	3.95675	1.97545	3.6068	1.63957	2.66687	4.52854	2.99108	1.39726	3.24926	2.96694	1.91607	2.48263	2.54962	3.47919	1.95818	1.46784	1.3843	4.01095	2.67661	2.00361	2.36229	1.73833	3.96502	3.55307	2.1758	3.12942	2.56676	1.80457	3.73023	2.96516	2.13808	2.24324	3.50038	3.57489	1.54555	2.66702	1.50093	1.86566	2.16466	2.8884	2.15578
TCGA-99-8033-01	1	656	1.70067	3.31818	3.32715	3.80777	3.29916	4.75041	5.57466	2.88219	4.89533	2.86665	4.38636	6.22219	5.57912	2.91132	5.20456	4.82726	3.20976	4.8142	3.45627	4.56043	2.98392	2.17008	3.33463	6.2297	4.14503	3.47633	4.32525	4.05284	4.94629	4.9358	4.48056	5.12987	3.11253	3.33065	5.18799	4.07816	3.2148	3.90746	5.25593	5.4618	2.81508	3.83706	2.4479	3.32528	2.73115	4.51712	3.89142
TCGA-93-A4JP-01	0	578	0.631956	2.71291	3.42863	2.92297	1.89425	3.18044	4.87435	2.0437	3.92133	1.923	3.12329	4.98761	3.8876	2.38211	3.19964	3.44591	1.89749	3.3651	3.38866	3.15453	2.62907	1.78697	3.36819	5.30769	3.14636	1.92489	2.73753	3.04693	3.66829	4.25075	4.2233	4.62172	2.8775	2.67408	5.11986	4.04696	2.3476	3.20317	4.2762	4.41764	2.27703	3.4934	2.12044	3.06814	2.47511	3.9283	2.89442
TCGA-44-6777-01	1	987	1.21655	1.9815	2.77696	2.77124	1.84948	2.46772	4.09828	1.9577	3.03549	1.87303	2.51078	4.46289	3.32048	1.5586	3.62548	3.72097	1.53094	2.497	2.48035	3.15818	1.59323	0.876333	2.2742	4.86275	3.1987	1.79127	2.45257	2.03065	3.13613	3.46402	2.40607	3.40966	1.84998	1.75757	3.24422	3.51161	2.39651	1.60685	4.24333	3.32344	1.39856	2.7966	1.65904	2.17955	1.68329	2.96164	2.30709
TCGA-91-8496-01	0	505	0.154149	1.06598	0.994228	1.35761	1.42003	1.2359	1.82477	0.86344	1.66412	0.434804	2.03887	3.0347	1.2159	0.562061	2.06443	1.51916	1.18971	1.5309	1.02822	1.99347	0.915826	0.539015	0.822499	2.7689	1.35922	1.38568	0.962628	0.727242	2.01183	2.58941	1.08469	1.87404	1.3877	2.15675	1.81712	2.02018	0.915971	0.360779	3.35342	1.45247	0.549064	1.37399	0.92841	1.32116	0.977412	2.29733	0.694987
TCGA-55-7816-01	1	468	0.5754	1.53781	1.74169	1.92878	2.17051	2.36223	3.27668	1.39653	2.22475	1.39808	2.20439	3.71697	2.98436	1.39089	3.21094	3.05608	0.967904	2.51515	1.97584	2.34404	1.17299	0.827749	1.71102	3.64902	2.47254	1.21383	2.13053	1.29553	2.40323	3.38305	2.02108	2.90312	1.69939	1.95793	2.76501	2.98512	1.79974	1.34757	3.61196	2.65382	1.01994	2.47544	1.35385	2.18279	1.62114	3.12397	1.66312
TCGA-L4-A4E5-01	0	578	3.7488	3.20073	4.18263	3.96876	2.79333	4.15939	4.87566	3.30229	5.35261	2.83666	4.0815	6.54631	5.38146	4.10283	4.55474	4.38696	3.20851	4.21504	3.74444	4.91873	3.14821	2.96248	3.56832	5.99196	4.64076	3.67099	3.56367	2.92255	5.63084	5.38276	4.20877	5.9424	3.66589	2.41658	5.66093	4.95916	2.99406	4.46116	5.30635	5.09909	2.43776	4.2492	2.67491	3.96266	2.94073	3.84673	4.37225
TCGA-50-6673-01	1	22	2.73588	3.14599	3.44849	3.18749	2.12901	3.55684	5.11858	2.71098	4.03454	1.52815	3.26415	4.34794	4.15464	2.60527	4.10437	3.95102	2.63312	2.74874	2.48854	3.60255	1.84023	1.40762	2.18155	5.6048	3.51547	2.18076	3.35446	2.16119	3.94588	4.6171	2.73704	5.28382	2.63083	1.72437	4.11196	2.89761	2.18432	1.83181	4.68209	3.50167	1.73601	4.46836	1.76184	2.93131	2.7188	3.73971	3.25009
TCGA-35-4123-01	0	182	3.7545	3.6392	3.41061	3.65762	3.53762	3.16325	5.11623	3.60839	4.71905	1.60155	4.5608	5.11194	4.40527	2.40973	5.00314	4.86365	3.19962	3.49306	3.14407	4.8404	2.28692	2.65601	1.96516	5.25653	3.91878	2.73969	2.98643	2.35184	5.12914	3.72284	3.30131	4.6879	3.11654	3.04153	4.78385	4.11698	3.57052	2.58946	5.24327	4.75455	3.0014	4.82852	2.5257	3.21487	3.20794	3.25735	4.75429
TCGA-83-5908-01	0	824	2.25134	4.08447	5.9404	5.12684	4.29178	5.5667	7.33257	4.33148	6.13731	4.37866	3.84691	6.26899	5.83306	4.02462	5.38288	5.16306	4.37623	5.35766	4.76245	5.64918	4.44034	3.34352	4.23462	7.68563	5.38547	4.35651	5.6251	4.15557	6.24527	5.79166	5.00303	7.05066	4.59315	4.23074	6.14133	5.81392	5.26528	5.21121	6.35324	6.9016	3.85231	5.98662	4.16583	4.87957	3.60534	5.22423	4.81737
TCGA-35-4122-01	0	225	2.95365	3.60974	3.03277	4.00507	3.16861	3.25555	5.00905	3.03419	4.0687	0.996368	5.21659	5.33715	4.41966	1.36024	3.71744	3.50023	3.19705	2.9025	2.48444	4.58361	2.61314	2.7774	1.73719	5.14462	3.51218	2.55235	2.66511	2.5401	4.86748	3.4364	3.72245	4.08766	2.51363	2.5792	4.1663	3.4216	3.21579	2.16378	5.01692	4.38353	2.82439	3.93395	1.8401	2.31438	3.90994	2.55222	4.76128
TCGA-49-4487-01	1	855	3.31051	4.39142	4.38831	4.98266	2.91119	4.34404	6.93728	3.19291	5.64208	2.54459	4.30101	5.98076	5.25175	3.48609	5.04713	4.6768	2.78168	3.39716	4.1346	4.45603	2.77936	3.24894	2.89017	6.44185	4.19292	3.23557	4.03031	4.08471	4.987	5.34312	3.89589	4.94381	3.3029	1.83993	5.7116	3.7899	3.16514	4.01657	5.59112	4.85254	3.22488	4.35051	2.99284	2.81344	3.37827	4.12165	5.14974
TCGA-MP-A4TA-01	1	950	4.72131	3.51327	3.99628	4.70269	3.65061	4.30239	6.42891	3.31455	5.57838	3.07693	4.75463	6.45142	6.0073	4.03847	4.27828	3.89734	3.33351	4.41174	4.111	5.20347	4.11878	3.56328	3.68651	5.51922	3.8812	3.88812	4.11966	3.98141	5.29915	5.35209	4.4094	5.48913	3.48941	3.53468	5.67441	4.73869	3.65696	3.84726	5.40368	6.29809	3.39648	4.6707	2.71311	3.20183	3.36474	5.47498	4.42961
TCGA-67-3771-01	0	610	4.45999	3.78609	3.2069	4.17088	3.6899	3.66981	5.60942	3.23971	4.61664	1.77099	3.0548	4.47501	3.62838	3.17051	4.19508	4.11893	2.78436	3.23758	3.09678	4.58268	2.46004	1.45711	2.28243	5.69626	3.98768	3.20004	3.45337	2.99165	4.6251	4.60057	3.61851	4.72669	3.31794	2.60086	4.61277	4.2722	2.39282	3.19151	5.17866	4.21723	2.61694	4.7597	2.31485	3.62908	2.56374	4.49509	3.61489
TCGA-91-6835-01	0	79	4.25244	3.14585	4.07182	4.43246	3.16857	3.74224	5.59849	3.15422	4.19446	3.2133	3.26297	6.24182	4.2563	3.03642	4.69922	4.58947	2.49453	2.73179	3.79979	4.52462	2.88548	1.97348	4.08168	6.90252	4.01688	3.11869	3.56693	3.32324	4.19596	5.29206	4.39909	4.82842	3.37652	2.56463	4.75889	4.90355	3.21966	3.67758	4.89497	4.25306	2.29999	3.92978	2.59083	4.04489	2.59011	4.47537	3.20534
TCGA-91-6828-01	0	323	2.16319	3.01361	3.44054	3.61917	2.87512	3.63543	5.343	2.73317	3.61782	2.59814	3.19372	5.30757	4.85759	2.99291	4.38069	4.24977	2.5168	2.87201	3.29988	4.35159	2.3991	1.33289	2.76228	6.482	3.84177	2.13549	2.79188	2.7391	3.60835	5.31359	2.84203	4.15636	2.42433	2.37437	4.28473	3.75523	3.28662	2.74229	5.02338	4.0615	2.64614	3.76699	2.61676	3.32281	1.92925	3.93754	3.59319
TCGA-69-8255-01	0	129	4.40683	3.90286	5.1209	4.77695	2.97682	4.84277	5.95455	2.50218	5.37504	3.08605	3.98494	6.06115	5.15282	4.54027	4.69388	4.48741	3.35161	4.27899	4.22762	4.46186	3.18649	2.69708	3.57006	6.28859	3.8609	4.14006	4.70787	4.07546	5.16158	5.24078	4.69511	4.94522	2.62001	3.52697	5.39217	4.43061	4.06153	4.15018	5.04552	5.50297	3.47979	4.27461	3.76006	2.9307	3.53689	5.09653	4.12093
TCGA-69-7980-01	0	411	4.31926	2.04919	3.3031	3.48228	2.89395	4.26081	4.9247	2.5938	4.18153	2.25631	3.59742	6.01744	5.04443	2.68068	4.37312	3.71601	1.3554	3.08721	3.18287	3.81327	3.06113	2.70991	2.50722	5.50067	3.15349	2.89084	2.90965	2.57653	4.12063	5.60823	3.35418	3.46447	2.93805	1.86936	4.70121	3.54952	3.13514	3.21726	4.17538	3.75712	2.24853	3.05464	2.03227	3.09357	1.86601	4.81609	3.36003
TCGA-91-6840-01	0	372	4.19671	4.07334	4.16563	4.56121	3.83808	4.66739	6.1804	3.16963	5.09876	2.47447	4.23541	6.05446	4.31518	3.05903	4.1916	3.6781	3.02789	3.87163	3.47057	4.25612	2.89569	3.51093	2.88402	6.63374	5.07617	3.04047	3.86618	2.70161	4.94518	5.88981	3.7794	4.93625	4.00463	3.02186	5.88245	3.59792	3.13079	3.61212	5.99648	4.86634	2.82799	4.41857	2.59193	4.07884	3.49329	4.33257	3.38421
TCGA-86-7953-01	0	997	4.41707	3.83649	5.12215	4.47142	4.05882	5.4124	5.85074	4.42593	5.53306	3.31466	3.73857	6.19022	6.0147	3.91103	6.05673	5.81033	4.168	3.47638	5.00146	5.27676	3.8848	2.93843	4.01837	7.12076	5.04072	3.59289	4.06214	3.84845	5.4834	5.32214	3.95979	5.16	4.60083	2.87245	5.30673	5.07942	4.24055	4.75871	5.99452	5.81692	3.34862	5.55637	2.77991	3.68905	3.25873	5.34206	4.73513
TCGA-44-A4SS-01	0	415	4.43696	3.11478	3.74414	3.30283	3.20319	4.17119	5.42056	2.65112	4.13089	2.3039	3.44693	4.89518	4.94567	2.90748	3.74871	3.84467	2.54906	2.62079	3.29457	4.07844	2.3108	1.80652	2.97841	5.25079	3.55434	2.45189	2.73174	2.57958	4.30478	4.41053	2.9491	5.07565	2.81679	2.33075	4.33383	4.01475	3.07802	3.22668	5.26735	3.78029	2.25516	3.50509	2.51108	2.43224	3.11515	4.52356	3.50642
TCGA-55-8208-01	0	674	2.80363	2.48866	3.39384	3.40046	2.80633	3.18988	5.40477	2.73667	4.00812	2.19767	3.67098	5.66947	4.22453	2.70246	4.06317	3.65263	1.80382	3.2647	3.49491	3.91111	2.18629	1.57636	2.60223	5.6045	3.60661	2.32788	3.45625	2.31093	3.83565	4.46791	3.7275	3.76685	2.33998	2.01836	4.16082	3.06733	2.58225	3.18531	4.50428	3.94815	1.82028	3.48188	2.07525	2.66969	2.46855	3.60436	3.20713
TCGA-55-7995-01	0	889	3.23459	3.92948	4.75814	4.45189	3.36587	4.65514	7.00294	3.4232	4.33265	2.82531	4.8172	7.2169	6.20777	3.61363	4.98835	4.80005	2.84635	3.02708	4.77095	4.92759	2.79348	2.13509	3.50811	6.31249	4.51018	2.7457	4.39811	3.15435	4.666	5.50741	3.83874	4.00762	3.80581	3.04635	5.38796	5.50765	2.99159	4.36004	5.53238	5.29765	2.5633	4.76963	2.58501	3.90552	3.0012	4.94747	4.25398
TCGA-97-A4M7-01	0	629	3.29607	1.58474	2.15866	2.38656	2.28501	2.80871	3.90283	1.52899	2.94262	1.63371	3.21916	5.01196	3.61619	2.06607	2.98665	2.76571	1.38925	2.90714	2.50192	3.05342	1.98854	1.01435	2.05719	4.5936	2.79466	2.08998	2.06387	1.9725	3.02332	4.56688	2.52162	2.88763	2.29632	1.8668	3.66831	3.21065	1.91428	2.34324	3.92666	3.40633	1.41607	2.47011	1.49016	2.4786	1.58795	3.51818	2.13123
TCGA-55-1592-01	1	701	4.40298	3.38034	2.90074	3.97152	2.37519	3.55514	5.3125	3.04696	4.51033	2.51893	3.9371	5.71192	4.62216	2.64117	3.84165	3.43673	2.62357	3.88439	3.38307	4.38635	2.81006	2.47458	2.85068	6.35437	3.29877	2.57265	3.54192	3.1592	4.56657	4.94073	4.10046	3.95994	2.89429	2.42983	4.92558	3.95258	2.69154	3.25228	4.86901	4.67147	2.48823	3.57592	2.58831	3.37374	2.84133	3.76353	3.57102
TCGA-44-3917-01	0	1183	6.52627	3.79555	2.99028	3.17909	3.56322	4.29285	4.99664	2.87708	5.18801	2.51969	4.27547	3.93977	3.66651	2.8557	4.19382	4.62659	4.86746	4.35672	2.7481	5.02483	2.65613	2.13187	3.61106	6.21605	4.2466	3.51202	4.00522	4.46468	4.1112	4.20016	3.45365	5.30619	4.2463	3.28082	2.94446	4.85355	4.02149	2.39072	4.84249	4.07173	3.35294	4.9104	2.99443	3.95028	2.21953	4.41281	3.67783
TCGA-05-4420-01	0	912	3.97344	4.59791	3.99606	4.13092	3.43326	4.95975	5.71963	3.67997	5.37629	2.15247	4.57065	5.28824	5.63452	3.26749	4.88243	4.6532	4.70934	3.50803	3.80083	5.62093	3.69024	2.95998	2.22644	5.94168	4.20402	2.8926	3.8307	2.54509	5.5137	4.58882	3.63443	5.09998	3.70566	3.71094	5.8399	4.26912	3.2292	3.51936	5.90273	5.44538	3.05774	4.97538	3.33134	2.72747	2.58862	4.96071	5.72286
TCGA-75-5147-01	0	1333	4.25323	3.9206	4.33139	3.90738	3.4912	3.93527	5.10805	3.079	5.29697	3.02857	4.77693	6.73167	4.52674	2.57181	4.52261	4.14517	3.98055	4.02714	3.18255	4.74682	3.1504	2.93642	2.65756	5.89721	3.65203	3.66274	3.77042	3.62934	5.30927	5.21553	4.24793	4.27354	3.90521	3.16256	5.33006	4.1278	4.13121	2.90432	5.41163	4.9344	2.88886	4.07064	2.67336	3.29002	2.71377	4.75798	4.28667
TCGA-75-7027-01	0	3059	1.82128	3.53958	5.17955	5.20642	3.37247	4.58358	6.18687	3.52854	5.00987	2.03795	4.61842	4.96293	6.55883	3.39405	5.72706	5.2531	3.14993	4.61312	4.22441	5.75854	2.55509	2.29218	2.90141	6.94387	5.48106	3.68154	4.9996	3.76749	4.58913	4.98998	3.93063	5.36395	2.50037	2.78344	5.16859	4.65322	4.60042	4.12409	6.07765	5.24641	3.34765	4.50412	2.87667	3.01906	3.42004	4.91971	4.55375
TCGA-05-4417-01	0	455	3.11228	2.38173	3.26786	3.47128	2.24372	2.76806	4.73118	2.47786	3.01012	1.7182	3.42548	4.49605	4.64576	1.99619	3.68744	3.47308	1.88538	2.72477	2.49494	3.66663	1.46872	0.954937	1.84936	5.10129	3.46266	1.78794	2.96132	2.01778	3.16825	3.85103	2.55717	3.65872	1.84176	2.12847	3.68804	3.13134	2.3677	2.12925	4.34566	3.80984	2.01611	3.24875	1.7739	2.07849	1.81166	3.01113	2.95367
TCGA-44-2668-01	1	761	3.79107	3.26841	4.65079	4.81625	4.36936	4.46387	7.27087	4.02562	5.18135	3.34665	4.20436	5.71222	5.61765	3.85288	5.49183	5.33802	3.51492	4.45095	4.12201	5.63939	2.93021	2.43795	3.45927	6.40114	5.0009	3.25562	3.95359	3.93726	4.98713	4.84745	3.61441	5.7384	4.07261	3.03382	4.84916	4.27318	4.37722	3.65518	6.08104	4.72208	2.83697	5.21795	2.87458	3.83209	2.71927	4.92671	4.46854
TCGA-78-8662-01	1	3361	5.12055	3.38067	3.66801	4.79908	3.19768	5.18413	5.45876	3.29644	6.08889	2.13639	3.67641	4.96515	5.05024	2.21257	4.83387	4.24724	2.717	3.95414	4.25928	4.91305	3.0837	3.63416	2.38934	5.80747	4.50237	3.5076	4.79949	3.42409	5.31033	4.42939	4.19892	5.16818	3.85051	3.10684	6.3	3.97709	3.2282	3.90001	4.18138	5.18443	3.47955	3.96059	2.89317	3.16598	4.31137	4.13393	4.84521
TCGA-05-4390-01	0	1126	5.37894	2.88416	4.15052	4.46115	2.76556	3.9407	5.80382	3.28875	4.79187	2.56004	3.66016	5.93047	4.96487	3.78286	4.7625	4.63316	3.29105	3.5822	3.56838	4.87481	3.30282	2.4084	2.91739	6.72288	4.0329	3.52178	3.45419	2.76035	4.82987	5.39059	4.43219	5.18517	2.95202	2.60454	5.26401	4.61541	3.8487	3.69021	5.60579	5.26351	2.45952	5.41724	2.68846	4.23018	3.08256	4.57657	4.31019
TCGA-44-2656-01	0	1429	5.62564	2.84456	3.54774	3.25736	3.41257	3.22903	4.01743	2.78877	3.68722	2.34817	3.12372	4.87936	3.10606	2.19073	3.95284	3.86591	2.6751	3.97647	2.13763	4.18824	1.93389	1.77178	3.05846	5.44062	3.8862	2.54205	2.82818	2.75865	3.6105	3.00843	2.84768	5.08978	3.04249	2.64159	3.13525	3.94561	2.92583	1.57768	4.59134	3.4575	2.68345	3.5905	2.50929	3.12177	2.16083	3.68879	2.95176
TCGA-71-8520-01	1	210	5.58592	2.8636	4.50476	4.19654	2.81126	3.67887	5.08079	3.35864	4.3708	2.94768	3.72795	5.50065	5.07236	2.84771	4.52762	3.95136	3.11148	3.74422	4.61243	4.82035	4.47997	2.301	3.56461	6.47521	4.14565	3.6482	3.26588	3.42768	4.7535	4.61391	4.01001	5.2668	4.09678	2.39062	4.64387	4.66681	3.5068	4.01169	4.61884	4.74401	2.63162	3.50247	2.48397	3.6715	2.37326	3.75383	3.8209
TCGA-78-7143-01	1	4961	3.8799	3.86304	4.22754	4.02443	3.20863	4.10477	6.22266	3.51435	5.03505	3.35252	4.1917	6.62614	5.4478	3.50789	4.96081	4.68743	3.35957	4.25802	4.01684	4.58088	3.24751	2.51979	4.17131	6.6844	4.78301	3.13687	3.84555	3.23565	5.05405	5.71911	4.59061	6.27311	3.80798	2.70777	5.29771	4.88093	3.7449	4.21522	5.20499	4.99163	3.34427	4.50371	3.56982	3.83103	3.27132	4.93586	3.63233
TCGA-44-2662-01	0	1280	4.3841	4.37439	4.90457	4.09591	4.65242	4.48435	5.9691	4.23834	5.48732	3.48025	4.57902	5.57743	4.71558	3.08822	5.28702	5.08714	4.01932	4.43695	3.71878	5.14685	3.65705	2.56376	4.50527	6.96156	4.31476	3.57126	4.67789	3.96105	4.46034	4.6509	4.21545	5.96971	4.79296	4.01795	4.50497	5.48554	4.51126	3.20991	5.29752	4.77279	3.92225	4.27329	3.51668	3.46404	4.04894	4.68926	4.02582
TCGA-62-A46O-01	1	1454	5.41213	4.78005	4.32546	5.18203	4.32945	4.98399	6.44125	4.52717	6.09459	3.9865	4.57203	6.11213	5.19631	3.89009	4.99567	5.10902	4.34204	5.0734	4.22367	5.94442	3.86043	4.24002	4.03645	6.9231	4.92547	4.60759	5.62232	5.238	5.93585	6.08001	4.75404	6.23757	4.00596	3.86141	5.72106	4.94015	5.24007	4.55377	6.33218	5.17651	3.96698	4.95482	3.11762	3.72425	4.21589	5.84429	4.77052
TCGA-86-8075-01	1	694	4.89763	3.04863	4.66148	3.59933	2.49457	3.68567	5.45257	3.16601	4.86157	3.77496	3.90301	5.77414	5.25109	2.63672	4.67612	4.47929	2.61621	3.73545	4.4486	4.28952	2.87803	2.22303	3.76887	6.41949	3.83522	3.09834	3.63142	2.99492	4.83386	4.9295	4.67509	5.80073	3.90294	2.47016	5.26421	4.97532	3.04838	3.61538	4.62365	4.7008	2.41405	3.97814	2.77571	3.91175	2.79875	4.49258	3.32007
TCGA-MP-A4SV-01	1	2620	3.09514	3.59125	4.40605	4.53413	3.50587	4.38597	6.21774	3.26441	5.16562	2.97175	4.50446	6.00131	5.75175	3.88199	5.08714	4.83499	3.5062	4.27166	3.75739	4.95165	3.39829	2.97235	3.44673	6.89668	4.70844	3.497	4.2461	3.40735	5.15722	5.45529	4.38412	5.23845	3.48184	3.30079	5.60562	4.16748	3.8197	4.34447	5.26637	5.28301	3.3506	5.61787	3.75721	4.77797	3.65004	4.24877	4.19326
TCGA-86-7954-01	0	605	4.24306	3.4319	4.15268	4.13213	2.4812	4.18199	5.03523	3.12048	4.61087	3.10997	3.91466	5.77884	5.40347	3.02284	4.06857	3.70892	2.42128	3.50713	3.64451	4.41288	3.15802	2.64685	3.3027	6.49467	4.2036	3.0725	3.52139	3.41692	4.40289	6.78849	4.09876	3.97759	3.45179	2.70844	4.95267	4.53979	3.4176	3.70145	5.37057	4.7131	2.39239	3.54309	2.20934	2.85052	2.98525	3.93927	3.44982
TCGA-05-4382-01	0	607	4.27735	2.48363	3.03677	3.43226	2.74631	3.22447	5.25682	2.47548	4.27022	1.33465	3.5151	5.5094	4.66592	2.53064	4.1896	4.17438	1.71511	2.86385	3.25	3.81996	2.18232	1.7909	2.61673	5.45328	3.01183	2.4569	2.92989	3.02683	4.55283	4.74219	3.56975	4.52393	2.14692	2.26659	4.77094	2.91226	2.43144	3.29933	4.70681	3.57551	1.90298	2.8771	1.88381	2.94053	2.55918	3.99914	3.24802
TCGA-78-7155-01	1	1171	6.94391	5.91601	5.70349	6.75412	5.89087	6.77741	8.63831	5.03048	7.56333	5.73916	5.64909	8.11458	6.60473	5.64282	6.50459	6.51762	5.70385	6.49784	5.56544	7.41058	4.99974	5.71416	4.63079	8.20436	6.40817	5.54983	6.46103	4.6626	6.94634	6.75631	6.04342	6.50553	5.71441	5.22754	7.51953	5.87881	5.94094	4.83091	6.49155	6.76154	5.07553	7.22587	5.31068	6.44714	4.10263	6.12769	5.79492
TCGA-50-6592-01	1	777	4.92121	3.96282	4.36525	4.88885	3.84317	4.78214	6.69553	3.77285	5.31226	3.06102	4.80743	6.08674	6.1766	3.51271	5.27086	4.995	3.13417	3.91367	3.73072	5.31027	3.22843	3.18387	3.61336	6.8164	4.37213	3.78182	4.47777	3.45559	4.775	5.87005	4.61299	5.15774	3.55227	3.11274	5.3657	4.88149	4.41214	3.8022	5.86773	5.09639	3.39955	4.86898	3.07237	3.84436	3.27831	4.4809	4.97906
TCGA-38-4631-01	1	354	4.77303	3.98791	4.29109	4.81785	4.56936	3.61612	6.21141	3.08399	5.12065	1.85071	3.652	6.3675	5.24741	3.70919	4.1496	4.02906	3.56217	3.57498	3.93466	5.04902	2.73733	3.53062	2.8748	5.83134	3.57315	3.76475	3.40622	3.12653	5.3389	5.32371	4.5857	5.43357	3.26892	3.06953	5.42827	4.17975	4.19273	3.14067	6.16515	5.84894	3.99371	4.41759	3.07281	2.69783	4.7564	4.94612	4.74292
TCGA-50-6590-01	1	1288	3.77971	3.42159	4.87067	4.15725	3.91977	4.9725	7.49877	4.24282	5.03616	3.07339	5.05898	6.0814	6.84732	3.53283	5.49859	5.10214	3.41451	4.20689	3.84022	5.6161	3.29191	3.45128	3.14961	6.77611	4.68547	3.13135	4.16947	4.03798	5.16787	5.34528	4.81777	6.54058	3.44631	3.70005	5.72487	5.08869	4.06508	4.0746	5.73884	6.00548	2.97607	5.61297	3.03842	3.82176	2.98914	5.08626	5.00779
TCGA-50-5066-02	0	1442	4.91296	4.59902	4.97475	4.63371	3.48735	4.8382	6.53015	4.38828	5.63835	3.44402	3.72877	6.33522	5.61379	3.23656	5.47593	4.99601	3.75187	4.11091	3.35511	5.54323	2.99827	2.85761	3.4688	7.88934	4.30508	3.59642	4.66626	3.38331	5.35292	4.84574	4.81779	5.76337	3.7443	2.78229	5.3134	4.79368	4.15829	3.83569	5.52902	4.68839	3.49626	5.18849	3.0632	3.95911	3.73001	4.5666	4.61943
TCGA-50-5931-01	1	434	3.78679	4.41764	4.76346	4.71858	4.73285	4.85904	6.64647	3.48933	5.4801	3.19738	5.1593	8.20648	6.22312	3.93973	5.63124	5.24497	3.8848	4.66683	5.36659	4.8791	4.07401	3.03872	3.92557	7.40487	5.39342	3.49247	5.17588	4.77892	5.4587	6.09619	4.63594	6.19997	3.73013	2.81432	6.18961	4.66215	4.30666	4.92274	5.94429	5.82877	2.74826	4.36352	3.24939	3.22615	3.16759	5.45062	4.186
TCGA-38-4630-01	1	1073	4.07683	5.45832	5.37337	6.31947	4.33432	4.71491	8.09592	4.51429	6.61522	3.49955	5.28966	7.65338	6.1601	5.38955	5.77154	5.4436	4.48853	4.44045	4.96444	6.75025	4.83506	3.86731	4.02597	6.74193	5.92957	4.05014	5.58368	3.94754	6.50508	6.07536	3.79927	4.32391	4.20003	3.70014	6.80982	4.47301	5.1581	5.43824	6.53274	6.49931	4.38727	6.61562	5.2368	4.19058	3.97691	4.77555	6.13837
TCGA-05-4403-01	0	578	2.67088	1.47772	1.60534	1.87123	1.12184	2.58781	3.32675	1.30269	2.4905	0.727068	2.23282	3.66263	2.76015	0.982955	2.24024	2.00038	1.21277	1.76744	1.66651	2.30327	0.80606	0.667678	1.15412	3.35421	2.42894	1.23545	2.20216	1.0203	3.65324	2.88852	2.04656	2.8439	1.86202	1.07312	3.00129	2.04181	1.77599	0.79069	3.92014	2.78354	0.966173	2.29865	0.924272	1.13692	1.48975	3.38091	1.73561
TCGA-05-4433-01	0	730	2.13372	2.76994	3.3201	3.11668	2.3077	3.43076	4.99765	2.882	2.77225	2.19521	3.18148	4.76679	4.70237	2.78394	4.25769	3.8689	1.40001	2.44405	2.835	3.80128	1.6241	1.57928	2.67424	5.61423	4.28009	1.60889	3.33324	2.06745	4.88785	3.93525	3.141	4.37201	2.41564	1.44227	4.7824	3.9521	2.74647	2.76426	4.39021	3.35853	2.56315	3.77126	2.52658	2.41448	2.35224	4.24112	2.86717
TCGA-69-7973-01	0	230	4.38843	4.11123	4.93549	4.95289	3.23216	4.62468	6.27487	4.20729	4.64006	3.33805	4.68354	5.78678	6.572	4.10336	5.39601	5.16374	3.36984	5.00897	4.61782	5.69475	3.27733	2.57876	4.15149	7.30445	5.13816	2.99967	4.44846	4.41917	4.79202	6.14168	4.53607	4.65291	3.16747	3.54328	5.51775	4.67135	3.71351	4.40476	6.39377	5.53185	3.00651	5.18833	3.30162	4.43113	3.29502	4.58436	5.06045
TCGA-86-8358-01	0	653	2.93616	5.13892	5.56814	5.88034	4.86252	5.87424	8.57323	5.32659	7.49358	5.62384	5.23028	7.34765	6.78662	5.64453	6.80915	6.53989	4.83848	5.8716	4.98496	6.08721	4.94366	3.27727	5.02095	8.50467	6.12856	5.00157	6.03296	5.16664	7.56244	7.16252	5.39564	6.81403	5.29139	4.92962	8.30705	6.85108	5.17545	5.83043	7.45515	6.66904	4.51928	6.17424	4.61863	4.77013	3.87764	5.96564	5.72443
TCGA-44-5644-01	0	863	4.58643	3.31543	4.10985	3.48968	3.78354	4.31562	5.26191	2.12029	4.84362	2.6957	4.49742	5.5384	5.37585	3.23412	4.88675	4.18357	2.62205	3.97136	3.66507	3.77095	2.71164	2.45925	2.73571	5.19935	4.17442	2.64103	4.05347	2.95615	4.25485	5.68268	3.07742	4.3533	3.09802	2.58117	5.32451	4.12385	3.45108	3.49439	5.07558	4.74355	2.83649	3.26962	2.53723	2.58549	3.49829	4.46098	3.83406
TCGA-55-A493-01	0	28	4.50473	3.19349	5.12937	5.07163	3.92822	4.90776	7.41487	4.08837	5.90402	3.09203	5.57605	6.33785	7.75772	4.13082	5.8677	5.52932	3.90108	4.2714	4.80046	5.95155	4.2231	3.09913	4.1524	7.26491	4.94313	3.15277	4.17017	3.75623	5.91382	5.76895	4.52748	6.52304	3.7068	3.83941	5.5699	5.91574	4.67366	5.02939	6.06997	6.07772	3.16795	4.5724	2.9721	3.67972	3.95636	4.73385	4.94365
TCGA-55-7576-01	0	670	2.87416	4.08105	3.54159	3.86209	2.63848	3.80336	5.99965	3.14795	4.60374	2.87908	3.57182	5.34227	5.13451	2.60714	5.18072	4.9942	3.00583	4.34277	2.37047	4.48371	2.35939	2.56256	3.00997	5.99365	4.32238	3.22588	3.59854	2.95749	4.84412	4.72911	3.67922	4.52295	3.4582	2.74176	4.55769	4.13411	2.98392	3.70499	4.89959	4.41549	2.71543	3.96092	2.54949	3.31846	2.77692	4.12028	3.64347
TCGA-86-8585-01	0	353	4.16594	3.29233	4.2494	4.56697	2.64636	4.28414	5.73623	1.98333	4.80812	1.5709	4.13916	4.69398	5.12884	2.99179	4.07318	3.43659	2.04535	3.69508	3.56308	3.67918	2.24768	2.20805	2.58722	5.64722	3.68878	2.61797	3.55881	3.26875	4.25124	4.90094	3.42182	4.77111	2.28723	2.54771	5.00747	3.44496	2.93946	3.65563	4.77701	4.82142	2.51808	4.27037	2.09449	2.75135	4.3898	4.02053	4.03822
TCGA-44-8120-01	0	260	5.01222	1.4923	2.66334	2.56153	1.85357	2.90829	4.09433	1.63803	3.67169	1.44768	2.3273	4.79146	3.42335	1.39898	3.6063	3.43667	0.314603	2.86798	2.04428	3.06325	1.67143	1.37636	1.74826	4.8875	2.92854	1.81868	2.42064	1.75378	3.46486	3.45963	2.18323	3.88985	1.97064	1.61306	3.69599	4.03398	1.88106	1.79988	3.33182	3.77272	1.77592	2.24265	1.81002	2.2236	1.42044	3.50793	2.28086
TCGA-86-8073-01	0	740	2.75087	3.29859	3.42495	3.23939	2.3874	3.98848	4.95399	3.05229	4.48823	2.4387	3.25694	4.87638	4.1443	2.54439	4.03452	3.87039	2.7942	2.94724	3.90772	3.96231	2.16288	2.00289	2.88086	5.72281	3.87238	2.47844	3.19111	2.31102	4.62172	4.76619	3.00813	4.74805	2.98323	2.18995	4.52587	5.24949	3.25004	2.95811	4.82382	4.62141	1.78519	4.10789	2.39288	3.36524	2.82949	4.43709	3.56667
TCGA-38-4625-01	0	2973	4.59713	5.14057	5.03604	5.50571	3.84188	5.24548	7.09213	3.93391	5.8821	3.35823	5.33231	6.45472	5.95394	3.95122	5.55158	5.13378	4.13408	3.84959	5.1388	5.15449	3.8382	3.73824	3.49837	6.27211	5.09335	3.78055	4.55966	4.93366	6.01651	4.88918	4.61471	6.06457	3.90371	3.33599	5.73303	4.34602	4.85805	4.08295	6.60666	5.58993	3.67446	4.70744	3.81724	3.05244	4.93091	4.43379	4.68999
TCGA-44-A47B-01	0	287	2.63035	2.5913	3.02222	2.85495	2.21148	3.48905	4.94389	2.18812	3.58533	1.60185	2.8228	4.58531	3.69892	2.50168	3.00398	2.57461	2.11208	3.03844	2.76446	3.74095	2.66096	1.2038	1.89881	6.1095	3.5772	2.10199	3.05145	1.61436	3.73672	4.51636	2.50195	3.47027	2.45064	1.72115	3.53901	3.20463	2.40641	2.65715	5.1151	3.77518	2.25475	3.36138	2.24015	2.48769	2.17641	3.62652	2.87176
TCGA-73-7499-01	1	1531	3.39433	3.59646	4.31135	4.1913	3.5866	3.7101	5.58578	2.48663	4.8439	1.75848	3.32417	6.57581	3.62985	2.64994	4.37985	4.12244	3.24245	3.51415	3.86378	4.16919	2.75999	2.84183	3.12594	7.13809	3.26999	2.91575	3.80553	3.57883	4.97197	4.87992	4.8886	4.47605	3.25151	2.02538	5.33065	3.96067	3.8669	3.35584	5.25656	4.35512	2.84354	4.72159	3.10388	3.69279	3.0464	4.3928	4.71499
TCGA-86-A4D0-01	1	116	2.62009	4.2695	4.74764	4.47515	3.48627	4.33772	6.3103	3.74412	5.43124	2.85847	4.88063	6.03538	6.09893	4.46972	5.08712	5.17523	4.30513	5.09524	4.01068	5.23006	3.50813	3.36685	4.04132	6.93704	5.07826	4.30461	4.565	4.63503	5.54745	5.28023	4.79379	4.80969	3.66462	3.99909	5.8141	4.30666	4.51434	4.45161	6.20499	6.10973	3.83136	4.90012	2.87666	3.09397	3.7687	4.96378	5.1988
TCGA-55-7910-01	0	1040	3.8209	3.93638	3.92544	3.95116	3.3463	4.8203	5.51254	2.8606	4.31376	2.44908	3.79157	5.04446	5.1362	3.79075	3.85953	3.56501	2.92603	4.23725	3.40475	4.49254	3.45175	2.7596	3.15775	6.18859	4.64766	2.4416	3.75104	3.53567	4.19874	5.21178	3.8313	4.47286	3.08357	2.33039	4.72451	4.68534	3.49485	3.25331	5.09554	5.04239	2.74883	3.43222	2.39958	2.1329	3.20326	5.41546	3.96302
TCGA-MP-A4TF-01	1	336	4.22197	3.02334	3.34528	3.88291	3.10968	4.15907	5.30953	2.40145	4.11497	2.89397	3.79697	5.88134	4.79475	2.87398	4.33848	4.129	3.47744	3.39403	3.32887	4.21033	2.91029	1.90338	3.10548	5.84459	3.75904	2.62414	3.27947	2.77246	4.12177	5.3076	4.16315	4.96352	2.70082	2.82104	5.05225	4.30752	4.08403	3.83942	4.71853	4.53551	2.17281	4.33202	2.15527	3.35982	2.3967	4.83578	3.23171
TCGA-86-7713-01	0	1157	5.43116	2.83757	4.24616	3.87883	3.00101	4.93836	5.73766	3.33298	5.06324	3.48019	4.40019	5.42922	5.61913	3.76339	5.067	4.87048	3.38851	3.76293	4.30995	4.80577	3.86472	1.9011	3.52117	7.0199	4.79248	4.35948	4.72493	3.33684	4.87559	5.52714	4.61072	5.27558	4.26058	2.37435	4.91887	4.87786	3.12346	4.17425	5.58834	4.2811	2.61561	4.04556	3.42544	3.95376	2.77095	4.91159	3.64612
TCGA-55-8205-01	0	599	4.28577	4.54003	5.40238	5.13953	4.54076	5.1231	7.10604	4.31267	5.52248	4.11221	4.79998	6.77359	6.19688	3.60148	6.12389	5.8418	4.08626	4.36084	4.57875	5.875	4.33874	3.50134	4.62126	7.04157	6.03606	4.17476	4.81635	3.3296	5.89595	5.12798	4.6226	6.28417	3.93118	4.71382	6.08073	6.36586	4.90046	4.38134	6.01056	6.62781	3.69649	5.35693	3.91732	4.2401	4.52782	5.10342	5.02847
TCGA-86-8672-01	1	19	2.90237	3.14407	3.39059	3.21498	2.81883	4.05253	5.26177	2.27783	4.96542	1.76706	3.34759	4.93125	4.47859	2.43686	4.51512	3.91665	2.2108	3.97082	3.37636	3.60261	2.88551	2.32265	2.66717	5.52678	3.85853	3.24251	4.15994	2.69284	4.47649	4.60182	3.97626	4.41281	2.78592	2.81017	5.18048	4.37893	3.82832	3.06619	4.37745	5.12612	3.00999	3.63168	2.54603	2.53848	2.70884	3.90025	3.47339
TCGA-69-A59K-01	0	591	2.86462	2.69228	3.77622	3.8895	3.37227	3.08544	5.45861	2.79354	4.25721	3.13148	3.96928	5.71619	5.0155	2.9731	4.29468	3.96205	2.28694	3.93746	3.42803	4.43739	3.71958	1.94285	5.32862	7.12494	3.46929	3.0308	3.67648	2.91073	4.49287	4.48422	5.42065	4.16473	3.39978	3.11775	3.4814	5.42281	2.53267	3.60658	5.27194	4.8448	3.10569	2.88661	2.75742	2.69278	2.94253	4.10569	3.30978
TCGA-05-4424-01	0	913	4.23041	4.61152	4.54947	5.1799	3.72283	4.14769	7.00013	3.48397	4.83151	2.61412	4.20464	6.50912	4.99033	3.41191	5.2905	4.97281	2.94791	3.22758	3.37685	4.83726	3.42762	3.32461	3.55047	7.27158	4.33616	2.29237	3.76366	3.06594	4.69345	5.79792	4.85886	4.48542	3.6796	3.23151	5.11205	4.46899	3.24518	2.70983	5.83193	4.76759	3.77472	4.59744	3.19813	3.68945	3.59621	4.93513	4.08113
TCGA-69-7760-01	0	202	4.17608	2.46937	3.85045	2.94278	2.11136	3.89893	4.59404	1.96756	3.56337	1.38724	2.41445	5.18093	4.0549	2.66281	4.38768	3.79729	2.71676	3.20143	2.24172	3.28199	2.19029	1.30999	2.72856	5.46379	3.49012	2.46747	3.41034	3.05929	3.20961	4.24793	3.68535	5.13857	2.43943	2.18834	3.31242	3.85113	2.60982	2.81587	4.37899	3.55583	2.58682	2.36826	1.72142	1.95138	2.21815	3.93323	3.04681
TCGA-44-8119-01	0	285	3.97311	3.28041	4.46363	3.91953	2.23606	4.40057	6.07409	2.98449	5.25016	3.1353	4.49121	5.29884	5.40683	3.46352	4.98602	4.8431	3.32183	4.90429	3.75174	4.33704	2.9877	2.61127	3.4381	6.94016	4.16979	3.1945	4.25685	3.15934	4.57755	5.39581	4.17161	4.14719	2.83921	2.80998	5.13795	4.61785	3.67412	3.70132	5.91842	5.21634	2.81052	4.08184	2.85727	2.84754	2.53766	4.43104	3.62762
TCGA-64-5775-01	1	62	4.32084	4.53333	4.92075	4.44204	3.98705	4.71463	6.59943	3.81349	4.97055	3.15129	4.94214	6.36345	6.80603	2.57569	5.65493	5.53901	5.23304	4.8672	3.95512	4.96053	2.94096	2.36502	2.70166	6.31902	5.29957	2.89409	4.35949	3.79586	4.39929	4.98456	4.06917	5.57298	2.81992	3.78791	5.16774	4.18439	4.28713	3.84813	5.33399	5.85456	3.49489	5.7182	3.72028	4.33864	1.99851	4.28874	4.53104
TCGA-73-4666-01	0	800	5.14863	4.45098	5.40026	4.93627	4.7032	4.91049	7.06422	4.03601	5.31657	3.41259	5.04049	7.00264	7.23743	4.2345	5.88923	5.6989	4.37051	5.04343	4.96476	5.10609	3.5092	2.78672	4.64564	7.29008	4.97339	3.83912	4.80835	4.97552	5.34926	5.80661	5.32055	5.99638	3.93681	4.57542	6.28163	6.29989	4.64372	4.47731	6.69094	7.10207	3.77749	5.40609	3.71433	4.44713	3.57747	5.07825	4.6104
TCGA-53-7624-01	1	1043	6.44507	5.21317	5.80236	6.06856	4.21166	6.84277	7.65595	5.54358	6.6344	4.30884	5.4679	6.50129	7.25255	4.21213	5.58725	5.20957	4.64416	5.82933	4.96508	6.49679	3.96364	3.70514	3.94335	7.34967	6.21978	4.94085	5.44986	6.25089	6.27299	5.94698	5.20049	6.99482	3.96929	4.20108	6.86626	4.69777	5.49386	4.59342	6.73644	6.48937	4.02468	5.47634	3.46418	3.8336	4.7466	6.45894	5.76
TCGA-50-6591-01	1	119	5.97184	5.82683	5.79465	5.43196	3.59217	5.18214	6.84313	4.38085	7.01928	5.09073	3.86389	6.85924	6.41301	4.80144	6.26757	5.74229	4.22913	4.92753	5.42457	5.9876	4.80876	4.09774	3.66412	8.00142	5.78667	4.16664	5.20071	4.81571	6.71363	5.78902	5.84779	6.23485	4.73871	3.67932	7.36933	5.36481	5.62101	5.48546	5.89663	6.3132	3.89212	6.83014	4.63599	4.71471	3.72954	5.77446	5.01618
TCGA-86-7701-01	0	947	4.04464	3.4195	4.38395	3.2587	3.10849	3.69972	6.02259	2.79473	4.22552	2.54038	4.3233	5.0551	5.8014	3.0218	4.44719	4.52797	3.06129	3.426	3.77437	4.24364	2.55694	1.74144	2.84635	6.03204	4.93214	2.56192	3.61452	3.41222	4.42047	4.52707	3.48878	4.9414	2.80033	3.4249	4.43601	4.16475	3.85426	2.89841	5.55015	5.58217	3.32728	4.602	2.98525	3.18352	2.82705	4.67344	4.10191
TCGA-93-A4JN-01	0	718	2.59366	3.20418	3.34093	3.81605	3.41575	4.19747	6.1543	2.88201	4.79054	3.73656	4.15898	7.18168	4.941	3.63384	3.80595	3.58936	2.91534	4.2531	4.13247	4.64686	4.23348	2.3151	3.25479	5.94757	4.49278	3.58728	3.74455	3.40871	4.87867	5.51741	3.9317	4.09651	3.89813	2.05226	5.84677	4.84383	2.9826	3.97073	4.66484	4.6723	2.59008	4.54902	3.30772	4.14432	2.20866	5.03777	3.64637
TCGA-55-8094-01	0	541	4.02265	2.76757	4.23371	3.57566	2.31443	3.31943	4.46231	2.17952	4.82625	2.23853	3.80995	4.88671	4.66732	2.74848	4.45273	4.00134	2.98154	3.05712	2.84701	3.7828	2.46276	2.18692	3.14079	6.18443	3.46158	2.91346	3.14632	2.81777	4.59291	4.8415	3.57193	4.01553	2.47667	1.61351	5.03925	4.27772	3.91197	3.54394	4.58507	4.60882	2.407	3.47669	2.17434	2.7629	2.87655	3.72184	3.6536
TCGA-50-5946-02	0	1617	4.32782	4.16456	5.03626	4.98656	3.16298	4.71722	6.38091	3.19654	5.85941	2.66904	4.33727	6.39648	5.6066	4.09394	5.14333	4.89607	3.38718	4.16439	4.25367	4.87687	3.17868	2.75598	3.50094	7.8921	5.33133	3.65764	4.65189	3.99927	5.52982	5.43224	4.71366	6.69708	3.52614	2.90873	6.4275	4.50807	3.74157	4.3493	5.80692	5.79229	3.66707	4.93779	3.87357	3.88096	3.4412	4.70878	5.03369
TCGA-50-5946-01	0	1617	5.4324	4.07922	5.14599	5.67203	4.06538	5.56868	6.99363	4.13583	6.74975	3.57019	4.99463	7.19884	5.89857	4.83521	6.13986	5.66388	4.3681	4.53368	5.0734	5.81326	4.38031	3.06716	4.09357	8.46062	6.0832	4.34218	5.74043	4.20161	6.23716	6.21317	4.89043	6.88974	4.6135	2.80293	7.01596	5.17925	4.62479	5.41534	6.45256	6.01684	4.58838	5.74005	4.85348	4.59962	2.81037	5.44304	5.95373
TCGA-55-8507-01	0	418	3.41407	3.11189	3.95183	4.34892	2.6331	3.85437	6.10964	3.06058	4.72059	2.49244	3.25963	5.64572	5.27909	3.44694	4.30772	4.16177	3.12498	3.83334	3.66972	4.43403	3.41396	1.53282	2.9118	6.34595	4.17971	2.98047	3.60524	3.46542	5.23745	5.19445	4.16628	3.55801	3.12162	2.76394	6.16359	4.02384	3.19947	4.3749	5.18027	5.04856	2.05971	4.35244	2.75034	2.80389	3.51742	4.01262	4.15127
TCGA-55-7570-01	0	824	1.76041	4.95095	5.33947	5.58518	4.41246	5.33897	6.97347	3.766	5.86532	4.05599	5.19746	6.74732	6.48567	4.12148	5.73844	5.52808	4.42822	5.474	4.39704	5.90882	4.56685	3.34729	3.84506	6.65287	5.79637	4.65817	6.06814	4.50409	6.02125	5.41725	5.50462	5.90677	3.21459	4.4589	6.05113	5.24212	4.77284	5.07854	6.18778	6.51945	3.51236	5.55365	3.45894	4.27244	4.35068	5.9581	4.7661
TCGA-93-A4JQ-01	0	526	4.02477	3.14875	3.89246	3.84679	3.21027	3.90464	5.49086	3.17694	4.60251	2.68394	3.92089	5.26343	4.8884	2.93407	5.05629	4.87944	2.66235	3.27132	3.67552	4.69448	3.48971	1.78485	3.23821	6.35164	4.16523	2.83895	3.25945	3.10886	4.73705	4.95748	4.28009	5.72585	3.40216	2.15352	4.50455	3.76194	2.94911	4.33398	4.76544	4.75332	2.42841	4.52736	2.24223	3.76323	2.74855	3.9618	3.53149
TCGA-55-7913-01	1	561	5.11463	4.0727	5.28691	4.303	3.68379	5.3217	6.16833	3.55942	4.48815	2.33864	4.28064	5.98878	5.99934	3.76063	5.11782	5.02619	3.1382	4.11421	4.9086	5.4753	3.075	2.36072	3.27109	6.37841	5.25301	2.41793	5.04806	4.38935	4.58748	4.87326	3.91177	5.57807	3.2097	2.88804	5.79489	4.5653	3.94245	3.8284	5.74154	5.48514	3.9135	4.72002	3.06968	3.11065	3.57047	4.92885	4.47409
TCGA-55-7726-01	0	652	1.9108	3.89448	4.95813	4.52641	3.56988	5.10535	6.9029	4.40388	5.32778	3.38256	4.68381	5.46543	5.80739	2.39135	5.656	5.36859	3.23538	3.91012	4.24869	4.8153	3.07022	3.29275	3.51023	6.36534	4.96571	3.06059	3.67492	3.32297	5.02009	4.64059	5.15414	7.19511	3.46126	3.22958	5.06518	4.50983	3.63058	3.25794	6.02577	5.41773	2.85319	4.51465	2.44913	3.61191	3.21847	4.75535	4.26378
TCGA-91-8499-01	0	36	3.20918	4.80014	4.4148	5.28505	4.24926	4.5005	6.7283	4.10941	6.00204	2.65487	5.99555	7.81871	5.85272	3.80768	5.95497	5.52584	4.04919	5.07866	5.04393	5.93561	3.842	3.0075	3.36948	7.36777	3.87486	3.80463	5.13209	4.3795	5.688	6.44962	4.86019	5.42166	3.41749	4.18392	6.57037	4.71375	4.84868	3.97553	6.60705	5.93902	4.07553	6.76349	4.55686	5.25382	4.2284	5.5363	5.30448
TCGA-55-A491-01	0	626	2.91578	2.46503	2.43239	3.00526	1.96347	1.96144	4.11807	1.90715	3.3045	1.94437	2.73147	5.65763	3.30735	1.88265	3.45508	3.16537	0.905143	3.61047	2.93882	2.92034	2.60636	1.50941	2.6355	4.29519	3.00308	2.36622	2.31377	2.75138	3.03201	4.9156	4.37245	3.20209	2.68719	1.93286	4.12833	3.24832	2.37083	2.64168	3.89626	4.37356	1.4375	2.19651	1.34334	2.65172	2.64789	3.41575	2.3955
TCGA-55-A4DF-01	1	614	3.56885	4.26965	4.80063	4.40706	2.41889	4.55811	6.53119	4.35452	6.16319	4.24089	5.85271	6.20811	6.43028	4.22637	4.62026	4.44932	3.48494	5.40795	4.56045	5.38119	4.62031	2.07528	3.86027	7.01345	4.994	3.81407	4.71603	4.15796	6.15021	5.53415	4.38613	4.45358	4.71695	2.43124	5.97275	5.73159	4.605	4.30516	5.81179	5.32083	3.3387	6.27699	3.8008	5.23652	3.75941	5.40562	4.4472
TCGA-55-8302-01	0	478	4.04513	2.61322	3.93732	3.89094	2.63538	4.20557	5.46844	2.4573	4.52894	2.52996	3.92526	5.36503	5.06991	2.95506	4.72056	3.93544	2.22868	3.23311	3.74472	4.07025	2.6295	2.06981	3.44031	5.87439	3.89499	3.1754	3.89136	2.57237	4.56191	4.70332	4.42169	4.6676	2.83786	1.97513	4.62164	4.36101	3.577	4.17195	4.8873	4.95653	2.47238	3.86974	2.21981	3.36518	2.44989	3.95461	3.28005
TCGA-91-6847-01	0	842	5.40916	4.76253	4.9213	5.12352	3.05379	4.51311	7.09092	3.64864	6.12177	4.32872	4.07744	6.47714	5.03068	3.88337	5.93168	5.64348	3.87432	5.22583	4.07118	5.32442	4.10284	2.86706	3.691	7.4226	4.94755	3.79837	4.54897	3.96374	5.6435	5.82862	4.7167	5.63214	4.18986	2.91438	6.09946	5.39294	4.60553	4.47793	5.39621	5.33991	3.34922	6.00739	3.83129	4.77173	3.15002	4.97833	4.84874
TCGA-91-6831-01	0	310	3.98021	3.65132	4.98971	5.33887	3.12545	5.4688	6.9641	4.27649	5.32109	4.19236	4.60429	6.38784	6.17623	4.25804	5.42765	5.23187	4.4751	4.7445	4.68536	5.97945	4.51715	3.62594	3.92909	7.51098	5.69399	4.22653	4.58551	4.56798	6.05047	5.24545	4.52756	5.66254	3.83481	4.24905	6.27104	4.7616	4.50832	4.35067	6.21183	6.78842	2.7861	5.12456	4.02469	3.86502	3.32934	5.95952	5.29159
TCGA-44-A479-01	0	486	4.42888	3.36432	3.36018	3.63273	2.51429	3.92145	5.43502	2.33188	4.31441	2.05134	4.05255	4.32343	4.03376	2.51374	4.31861	4.48185	3.00237	3.3409	3.52427	3.78275	2.65404	1.67476	2.77893	5.36112	4.00972	2.29671	3.68663	2.67588	3.81422	4.56121	2.73885	3.95671	2.48673	2.65856	3.92175	3.0517	2.94735	2.94556	4.77953	4.21892	2.21707	4.03459	2.03474	2.99352	2.61238	4.32407	3.33141
TCGA-91-6829-01	1	1258	6.22272	4.01087	4.54382	4.34366	2.79157	4.89929	6.14944	3.94887	5.24918	3.5847	4.65085	7.13623	4.98599	3.12904	5.19515	4.76588	3.48658	5.0415	3.28802	5.1732	2.80771	2.37378	3.15359	6.57233	4.51442	3.2555	3.59168	3.67275	5.08767	5.30938	3.74847	4.90999	3.53755	2.71581	5.07855	4.49101	3.58704	2.96344	4.92839	4.93969	3.29188	4.80692	3.23725	4.88497	3.17587	5.09939	4.05463
TCGA-55-8510-01	0	539	4.39009	2.00226	3.29273	3.11207	2.38072	3.01514	4.87346	2.51978	4.12608	1.76947	3.18838	5.17474	3.97752	2.36888	4.21081	3.55091	2.17025	3.60965	3.15223	3.6094	2.01438	1.60393	2.45005	5.30679	3.04833	2.16132	2.74739	2.2515	4.23536	4.05241	2.92531	4.59392	2.36527	2.32526	4.05728	3.80753	2.09288	3.27792	3.7432	3.94546	1.92433	3.38082	1.87266	3.04553	2.46507	3.50981	3.33315
TCGA-44-7662-01	0	218	4.2674	3.87302	4.48392	4.78828	2.99406	4.58929	6.42249	3.85942	5.4514	3.40596	4.02388	5.8996	5.15948	2.89031	5.51651	5.31041	3.77441	5.23449	3.9383	4.88519	3.55014	2.63922	3.67201	6.74983	4.1939	3.51641	4.29693	4.00708	5.36293	4.69756	4.90024	6.32093	3.32578	3.90442	5.67175	4.17627	3.89376	4.30054	4.92826	6.03617	3.17935	4.75435	3.30405	3.72247	3.47289	4.51564	4.09444
TCGA-L9-A8F4-01	0	476	4.51579	3.3229	4.02003	3.98733	3.1221	4.05831	5.52997	2.74197	4.7662	2.35095	3.22716	6.25381	3.99629	3.08187	4.59888	4.26718	2.73187	3.36885	3.65722	4.26553	3.02798	2.4505	2.60783	6.40335	3.91522	2.59901	3.72459	2.59409	4.36614	4.60413	3.79915	4.87461	2.68213	2.3734	5.30903	4.29876	3.37888	3.32659	4.90496	3.89665	2.70118	3.95081	3.15941	2.76885	2.79453	3.8832	3.50039
TCGA-55-8096-01	1	719	5.17524	1.82178	2.95255	2.49765	1.64186	2.57695	3.44974	1.94968	3.29625	1.65743	2.75843	4.49643	3.07927	1.79427	2.85743	2.41903	1.67321	2.73159	2.54078	2.82013	1.91857	1.22235	1.92302	3.90812	2.52454	1.85776	2.57694	2.02493	3.14636	3.55333	2.84152	3.3005	2.55496	1.85699	2.95405	2.81394	2.35677	1.83892	3.62953	3.47569	1.31747	2.44229	1.67888	2.21575	1.83479	3.04118	2.25812
TCGA-69-7979-01	0	408	4.51741	5.3956	2.97885	4.4835	3.01299	4.06591	5.56882	2.99039	4.42413	2.68697	3.38114	5.50552	4.91936	2.48405	4.27433	3.85848	2.3918	3.81873	3.66819	4.82523	3.16467	2.85035	2.89217	5.53387	3.18237	2.81373	3.26764	3.13077	4.60141	4.96587	4.02361	4.69733	2.88724	3.10562	5.7479	3.98022	2.65994	3.48833	4.81406	5.04497	2.20357	4.24346	2.66522	3.50579	2.90298	4.42646	3.52174
TCGA-44-6775-01	0	705	4.8005	3.17791	3.95657	3.41198	3.40874	3.88641	5.14875	3.26174	4.34138	3.75757	3.77266	5.8739	4.04203	2.31432	4.46416	4.46405	3.08595	4.15069	3.40411	4.51201	2.84646	2.27118	4.25073	6.41617	4.15288	2.93172	3.69722	3.45091	3.87124	4.34068	3.75914	5.80291	4.01955	2.63423	3.84597	4.56811	3.37923	2.82714	4.47339	4.19323	2.9951	4.02603	3.02988	3.69261	2.44334	4.70919	3.32528
TCGA-55-8614-01	0	536	3.66807	3.67696	3.67166	4.34372	3.38241	4.53812	5.82284	2.60981	4.74858	2.25505	3.58392	6.32694	4.63567	2.79406	4.00481	3.40137	2.46318	3.99793	4.27996	4.28185	3.32623	2.36487	2.45672	5.7959	3.99357	2.70972	3.80516	3.21513	4.52966	4.72896	3.7502	4.40895	2.75281	3.17707	5.41247	4.01052	3.00583	3.14137	4.40693	5.18212	2.09926	4.75691	2.29523	4.15324	2.6547	4.18422	3.66176
TCGA-55-7724-01	0	705	4.38218	3.77308	3.6398	3.67715	2.75135	4.30378	5.70066	3.21802	3.84281	2.01245	3.3118	4.76521	4.61422	1.52274	4.11541	3.92071	2.47511	3.57685	2.58862	4.03284	2.23665	1.89796	2.34109	5.32072	4.59461	2.11297	2.89723	2.72479	4.13029	4.20596	2.87426	5.13038	2.92059	2.90804	3.17071	3.76031	3.07165	1.49411	5.17954	4.3772	2.10123	4.42985	2.18139	3.43672	2.07659	4.36626	3.37586
TCGA-69-7761-01	0	186	3.67466	3.01473	3.77122	3.77462	3.60654	4.27523	5.5585	2.93535	3.90867	2.42829	4.09445	4.35489	4.78067	2.63404	4.55118	4.36341	2.51265	2.91577	3.1909	4.11536	2.44893	1.46049	3.26475	6.02345	4.50893	2.23576	4.0859	2.94461	4.14494	4.13131	3.68387	4.975	3.52214	2.36505	4.23497	4.16822	3.58599	2.8128	4.92213	3.88456	2.81207	4.02102	2.79653	2.52336	2.46593	4.60969	2.80623
TCGA-91-A4BC-01	0	44	2.97929	2.80524	3.18768	4.01651	2.81054	3.55645	5.09683	1.94385	3.88728	2.04107	2.88347	5.30657	4.70634	2.82216	3.83466	3.45603	2.25755	4.10448	3.21644	3.73906	3.45886	2.48196	3.06023	4.77765	3.8222	2.66452	3.09552	2.81168	4.04442	4.58531	2.87663	3.8561	2.03973	2.43394	4.71647	3.90317	3.13973	3.78414	4.18686	5.48915	2.15124	4.13126	2.47413	3.04007	2.90169	3.93169	3.77388
TCGA-55-A490-01	1	99	3.27903	2.1405	3.02307	3.69655	1.99764	3.65216	5.29347	3.13123	4.5894	1.9885	2.52233	5.73987	4.87022	3.66657	5.06311	2.88378	2.58165	3.03959	3.14875	3.53797	1.6766	1.6947	2.91665	6.47774	3.71049	2.25623	2.77416	2.57068	4.452	4.83334	3.50252	4.30034	2.52952	2.95674	4.45227	3.53677	2.64923	3.89953	4.88758	4.1483	1.74744	3.12116	1.55869	1.47712	2.47752	2.93554	3.11249
TCGA-55-6978-01	1	176	5.00064	3.68322	5.6482	4.82577	3.99068	5.19259	6.63715	3.94214	5.16774	3.62124	4.7112	5.83408	6.31213	3.54857	6.38341	6.28541	3.48378	4.64055	4.15332	5.32855	3.75822	2.6425	3.70774	6.37882	5.40914	3.5066	5.27289	3.55927	5.1764	5.22379	4.1771	6.51792	3.30667	3.43847	5.27226	5.0174	4.50089	3.84743	5.58961	5.82385	3.49109	5.11359	3.84258	3.97902	3.49082	5.16484	4.28254
TCGA-49-6767-01	0	677	4.35967	4.40619	4.9771	4.79242	3.48779	4.48092	7.00366	3.37633	5.76098	2.83201	4.80028	5.94652	6.38403	4.12679	5.62282	5.53141	3.53611	4.61179	4.01819	5.00028	3.56267	2.70584	3.40655	6.38645	4.86127	3.22121	3.9801	3.35349	5.88585	5.23177	4.22734	6.31006	3.26176	2.90687	5.71231	5.4583	4.62727	3.72104	5.83331	5.78999	3.50427	5.20096	3.58148	3.70525	3.76301	4.27069	4.53894
TCGA-44-7667-01	0	1097	4.54762	3.96125	5.25692	6.10567	4.453	5.04458	7.60247	4.36039	6.36469	4.04222	5.42309	7.79654	7.05952	4.67957	6.45622	6.46851	4.23628	5.19367	4.90038	5.8703	4.58744	3.48745	4.6714	7.88218	5.81208	5.0994	4.94841	5.30599	6.07366	6.67666	5.98634	5.5277	3.69877	3.91818	7.10687	4.85881	5.05838	5.16329	6.75912	7.05545	4.05517	5.58115	4.72498	4.37164	4.72713	4.92471	6.68882
TCGA-49-AAR9-01	1	260	3.6823	3.12985	4.54598	4.53743	3.71044	5.10441	6.99432	3.9334	6.08682	3.0426	4.49999	5.88625	6.19443	4.37166	5.29029	5.19701	3.38934	3.75313	3.50525	5.3226	3.59167	3.42817	3.46	6.41913	4.92536	3.88929	4.64107	4.10352	5.45124	5.89472	4.99959	5.06174	3.95377	2.71222	5.81532	3.94851	4.27632	4.54232	5.58281	5.53401	3.36159	5.21381	3.38555	3.56115	2.76062	5.30378	5.44292
TCGA-55-7284-01	1	243	3.01239	1.33708	1.97672	2.03358	1.80469	2.30219	3.07347	1.2385	1.89958	1.11715	2.29945	3.89973	3.0947	1.33917	2.53446	2.44805	0.978362	2.05733	1.79717	1.99462	1.2299	0.553921	1.64637	3.12033	2.46103	1.30782	1.85186	1.57296	3.21574	3.74719	1.69695	2.79469	2.21528	1.79972	2.92377	3.15688	1.40319	1.38365	3.69375	2.46924	1.19557	1.78369	1.10538	1.73061	1.61652	3.42767	1.37385
TCGA-55-8092-01	1	154	2.04375	2.74338	3.26603	2.89671	2.27927	3.1081	4.7782	1.93337	3.43945	1.8973	2.81179	4.42797	3.51258	2.09472	2.64725	2.27429	2.17573	3.25552	2.82298	3.18376	2.28814	1.43448	2.44504	5.04112	3.23013	1.86537	2.90338	2.74836	3.63524	4.52234	2.98223	3.67722	2.553	2.87694	4.27312	3.5331	2.63533	2.60476	4.35718	4.23791	2.20011	2.90792	2.43332	2.11036	2.50383	3.91055	2.41327
TCGA-55-7994-01	0	603	1.49077	4.15577	5.47411	4.64087	4.48274	4.8355	6.80759	4.45691	5.79216	3.80849	4.80374	6.16702	6.1846	4.03821	6.25374	5.73312	4.07758	4.76588	4.33018	5.38502	3.95984	2.59544	4.53456	7.67301	4.65429	3.5889	4.60082	3.30358	5.80098	5.011	4.72695	7.47904	3.84835	4.02708	6.3148	5.44426	4.38344	4.13167	6.17092	5.93553	3.98248	5.01872	4.22641	4.2458	2.60304	4.67827	4.59466
TCGA-78-8640-01	0	7062	3.22315	4.1274	4.99401	4.80555	3.42757	4.32138	5.39118	2.96278	5.53037	3.00585	4.65051	6.36231	5.1882	4.07949	5.03968	4.51226	3.17087	3.7798	3.34422	5.14407	3.49508	2.79642	3.23922	5.99321	4.12734	4.07633	4.34438	4.09162	5.22216	5.61163	4.47659	4.73436	3.22848	2.43348	5.53083	4.08658	3.25095	3.9684	5.4892	5.00718	3.02838	4.02273	2.66841	3.61193	3.19284	4.48871	4.90615
TCGA-55-5899-01	0	930	3.5715	4.26459	5.13674	5.09754	3.29596	4.48455	6.58791	3.81548	4.73957	2.63305	4.00035	5.75672	5.62563	3.81675	5.95429	5.91496	2.60766	4.27392	4.71823	5.52979	3.1252	2.39154	3.7085	7.43045	4.65009	3.34126	4.68585	4.38477	5.31137	5.03785	4.70971	5.86409	2.80619	3.9997	5.67636	5.17434	4.74413	4.36969	5.64677	6.21357	4.26492	5.27158	3.75718	3.73377	3.94845	4.87117	5.03467
TCGA-44-7670-01	0	882	3.94083	4.00724	4.77895	5.10158	4.34606	4.70042	7.3926	4.12461	6.08539	3.12926	5.21629	7.15469	6.20955	4.97616	6.07314	5.70521	3.69214	4.60414	5.38053	5.96109	4.20855	2.88552	4.20499	7.49351	5.08212	4.11139	5.33244	4.20265	5.66284	6.82945	5.02738	5.00965	3.81399	3.6878	7.0587	4.11691	4.35751	4.93764	6.32701	6.10608	3.43414	5.61873	3.35067	4.15635	3.91116	5.12336	5.65192
TCGA-86-8074-01	0	24	2.75925	3.11811	4.58893	3.70672	3.49117	3.96867	5.68954	3.23276	5.10047	3.33391	3.39139	6.72138	4.24226	3.00452	4.65693	4.57583	3.36529	3.63599	3.86936	4.12774	3.38833	2.81452	3.47414	6.7919	4.17085	3.07662	3.66671	3.20198	5.02632	4.96368	4.25605	5.35298	3.65457	2.07584	5.30476	4.38345	3.52384	3.43072	4.96711	3.98377	2.65608	4.54852	3.27743	3.91332	3.13712	4.09931	3.97501
TCGA-55-A48X-01	0	689	2.80436	2.01262	2.84049	2.91997	2.35225	2.44106	4.54796	2.29376	3.79636	2.11859	2.6979	5.0469	3.59559	1.93522	3.50668	2.90994	1.67582	2.64481	3.07233	3.44151	2.43824	1.33501	2.71941	5.11906	2.93169	1.88202	2.51593	2.36018	3.8102	3.98615	2.79145	3.9955	2.43386	1.96202	4.33018	3.90487	2.36736	2.73487	3.62783	4.00107	1.73903	3.2622	1.93558	2.84303	1.95198	3.43733	2.72383
TCGA-86-6851-01	0	179	2.84036	2.79511	3.32416	3.57813	2.91506	3.74247	4.80133	2.58458	3.73296	2.25274	3.87483	5.40919	5.35078	2.21198	4.36332	3.86763	1.69475	2.98704	3.19476	4.14751	2.58717	1.32065	2.6746	5.80856	3.46755	1.89231	2.88385	1.99198	4.03297	4.76637	3.17443	3.97314	2.57763	2.19298	4.47948	3.35323	2.71871	3.42898	4.31271	4.14567	1.54244	3.47603	2.30079	3.05276	2.09478	3.90944	2.8753
TCGA-75-5125-01	1	2027	4.82771	4.70696	4.2311	4.51448	4.42206	5.04518	6.84139	4.1247	5.3588	3.7011	4.92664	6.67073	6.74893	4.39407	5.44784	5.1872	3.40533	4.60764	4.83419	5.08564	3.69496	3.06166	4.48518	6.61051	4.25262	3.32735	3.80457	3.57716	5.64862	5.82215	4.84138	6.51514	3.8742	3.76605	5.5169	5.46303	3.99004	4.54942	6.47029	6.25624	3.84687	5.01049	3.28873	3.42376	4.31899	4.71599	4.4753
TCGA-55-1596-01	0	2065	1.7624	4.54835	4.30411	5.15653	4.27287	5.14818	5.87657	3.57636	5.36194	2.73522	5.69421	6.93975	6.29294	3.98337	4.43367	4.29879	3.34457	5.12849	4.86445	5.17567	3.53757	3.21992	4.9653	8.06849	4.7948	3.69311	4.31968	4.41076	4.99498	5.42214	6.8837	5.21274	3.89941	4.33146	5.84578	4.18477	4.44225	5.49356	6.05674	4.99165	2.91186	4.4085	2.41543	3.55745	4.11463	5.58087	5.32234
TCGA-78-7150-01	1	666	5.52913	4.15592	4.86355	6.06825	3.86904	5.04984	6.28936	3.39314	5.31781	3.49183	5.5531	6.07595	6.69063	3.57533	4.82973	4.40342	3.81643	4.67844	4.51791	5.20165	3.0669	3.43203	3.62529	6.66535	4.91834	4.21626	4.85787	4.56916	4.74166	5.50886	5.25963	6.44031	3.35094	3.70974	5.38059	4.53195	4.88869	3.74698	5.75422	5.4613	3.3342	4.62522	2.63637	3.19861	3.90339	5.31361	4.59377
TCGA-55-6975-01	1	118	4.60235	4.17145	4.84034	4.96656	3.03739	5.25808	6.3735	3.80355	5.4325	2.84012	4.35689	4.83072	6.14565	3.39202	4.68369	4.34662	3.66486	4.16681	3.56208	5.42846	2.78755	3.41686	2.62004	5.52929	5.16513	3.6816	4.59037	4.36188	5.25413	4.99114	3.86447	5.91512	3.03595	4.12937	5.57855	4.41811	4.05396	3.07908	5.74376	5.38443	2.92451	5.15777	2.62933	3.72035	4.036	4.95945	4.67307
TCGA-05-4427-01	0	791	2.57045	4.53996	4.57721	4.31772	4.2373	4.69162	6.78723	4.45817	5.88897	3.1998	3.63199	5.88555	5.40816	3.54967	5.46228	5.02733	3.9063	3.31927	4.22134	5.1144	3.94376	2.56751	3.84371	7.54232	5.1504	3.57366	5.09738	3.43741	5.72051	4.60451	3.72481	5.15277	4.32813	2.95873	5.75948	5.0589	4.1478	4.21782	5.8596	5.41113	4.03018	4.89212	4.23204	3.26332	3.36308	4.88584	3.66811
TCGA-05-4432-01	0	761	3.23567	3.30809	4.01502	3.74379	2.53049	3.95349	5.7826	3.29697	5.07722	2.28712	3.11029	5.43037	4.42671	3.59404	4.17956	4.04764	2.87806	3.88291	3.23257	4.55768	2.90987	2.26036	2.58234	6.23923	4.25137	2.71949	3.54485	3.26938	4.90035	4.77649	3.46357	3.87231	3.58221	3.06721	4.83019	4.22424	3.55799	3.3062	5.58713	4.81283	2.3504	3.72554	2.41107	2.50081	3.73692	4.21948	3.6444
TCGA-78-8660-01	1	321	3.2493	3.32887	4.50703	4.63758	2.75269	4.46984	6.60716	3.31952	5.4755	2.40964	3.73805	5.39166	5.73565	3.58228	5.28362	4.6389	2.73523	3.46041	3.74739	4.86998	2.75082	2.51934	2.91198	6.58543	4.2613	3.19071	4.73068	3.29378	5.11344	4.35253	4.51062	4.8008	3.127	3.35056	5.48308	4.71007	3.72924	4.44007	4.91633	5.35391	2.77929	5.35762	2.60952	4.31499	3.56526	4.20747	4.04342
TCGA-55-6982-01	1	995	4.41023	2.38996	4.26517	3.20235	2.51297	3.29143	5.24103	2.85278	4.72308	3.02424	3.54132	5.04633	4.90463	2.17941	4.83218	4.29719	1.95083	3.52533	3.19743	4.14185	2.63763	1.73917	2.87794	6.41993	3.48072	2.97716	3.20214	2.77061	4.71202	4.52801	4.58344	5.51015	3.30334	2.15054	4.40015	3.24956	2.95965	3.15459	4.51286	4.39228	2.16666	3.66112	1.70442	2.66502	2.19622	3.49647	3.31729
TCGA-73-4676-01	1	281	4.72098	3.9385	5.05962	3.76466	3.90989	4.50672	5.70979	3.40453	5.36219	2.1792	3.90815	6.4811	4.78626	2.62464	5.43979	5.13754	4.15796	4.47086	3.70816	4.64382	2.91203	2.17923	3.52	7.19453	4.42181	4.47938	4.30128	3.34971	5.27235	4.34687	4.64153	6.01913	3.57939	3.58806	4.49057	4.76405	3.75301	3.35018	5.34862	5.2285	3.03093	4.67452	2.66718	3.44727	3.64026	4.57325	4.484
TCGA-86-6562-01	1	376	3.53983	2.67007	3.97503	3.50129	2.05844	3.36035	5.65501	3.14464	3.82406	2.09737	3.50036	4.25561	5.04808	2.99804	4.40123	4.24073	1.96198	2.99716	4.15333	3.98544	1.86589	1.48559	2.91423	6.11807	3.75345	1.42953	3.1959	3.50256	4.30244	4.5433	3.6299	5.61304	2.2742	2.02979	4.30167	4.49114	2.67936	3.17302	5.04072	4.39379	2.07157	4.0803	2.29054	3.47085	2.28586	3.72122	3.44574
TCGA-MN-A4N1-01	0	827	4.75626	2.2735	4.12788	4.02287	1.98583	4.09923	5.56403	3.0422	5.67845	1.49531	3.90794	5.02023	5.40701	3.42516	4.21326	3.86562	2.77638	3.14744	4.50506	4.78353	3.14016	2.24424	2.89516	5.51784	3.84564	3.12652	3.16388	2.69695	5.13583	4.97961	3.35925	5.81527	2.92076	1.72063	4.68845	3.61248	3.01317	4.24136	4.50591	4.71619	2.15293	3.71828	2.14306	2.50523	3.1501	4.13464	4.61377
TCGA-95-8494-01	0	84	3.2799	3.30164	3.72458	4.42804	3.55327	4.65215	6.24809	3.44364	5.28503	3.04852	3.41404	6.19798	4.81543	3.85195	5.36555	5.02064	3.30676	3.80964	4.53306	4.70427	3.93253	2.87362	3.98028	6.51977	4.65524	3.16205	4.30178	3.62732	5.55645	4.81369	4.34499	5.73105	3.14688	2.87139	4.92457	5.70515	4.21606	4.52929	5.3456	6.02836	2.84702	3.97	2.69067	2.82336	2.96645	4.80584	4.44059
TCGA-L9-A7SV-01	0	565	3.56006	2.93546	3.96001	4.20352	2.69288	3.8114	5.08625	2.80323	5.14249	2.02056	2.81132	6.16756	3.38686	3.30063	4.03809	3.85062	2.5486	3.70336	3.61746	4.50135	2.65249	2.8529	3.59085	6.28818	4.30658	4.01296	2.81428	3.68401	5.05396	5.62585	4.07125	4.97425	3.19835	2.43314	5.22931	4.22178	2.77618	4.1593	4.90819	4.6807	2.16093	3.56376	2.98418	3.60143	3.17309	3.8633	4.70317
TCGA-49-6742-01	1	488	3.4735	3.86621	4.24449	4.59654	2.36304	4.67126	6.11619	3.22945	5.25674	2.36285	3.75603	4.94648	5.51272	3.67062	4.45664	4.33711	3.19794	3.40389	4.20395	4.53015	2.1092	2.60101	3.02717	6.1831	4.75402	3.37708	4.27091	4.17719	5.13758	4.76294	3.73613	5.06858	3.56523	2.1734	5.43425	3.87914	3.40085	3.54459	5.29984	4.92815	3.44817	4.54072	2.76017	2.55714	3.54474	4.73204	3.96567
TCGA-86-7711-01	1	1046	4.32944	3.75468	4.3228	4.67272	3.61619	4.62989	6.02854	4.32128	4.88575	3.54531	3.85369	5.73248	5.57431	3.42387	5.56605	5.06785	3.14367	3.83344	3.43806	5.19601	2.70153	3.67191	3.37582	5.93384	4.25381	3.31837	4.42083	5.97041	4.6247	5.38951	4.29527	4.37035	3.81742	3.6618	4.65493	4.30322	3.75555	3.51716	5.2121	5.36632	2.85875	3.66234	2.33218	2.54494	2.45589	5.23719	5.28525
TCGA-95-7562-01	1	87	4.99175	4.16251	4.72355	3.31218	3.23482	3.91049	5.79983	3.1237	5.88753	4.05755	4.35536	6.91269	5.68702	2.55517	4.63915	4.70705	3.16644	4.84112	3.48703	4.63921	4.60443	3.82607	3.55106	6.45466	4.59413	4.20759	3.93586	4.34233	5.41137	5.29151	4.70223	4.89145	3.95685	2.74539	5.52163	5.41385	4.21871	3.20428	4.92296	5.83941	3.54304	5.66215	3.68056	4.95068	3.49447	4.70823	3.88588
TCGA-86-8055-01	1	124	5.00898	3.06824	4.53389	3.79215	3.13295	3.59961	5.29442	3.3993	4.46939	2.9115	3.68546	5.42299	4.62699	2.66704	4.72403	4.55584	2.86062	3.57242	3.8453	4.39561	2.56603	1.93782	3.35758	6.30946	3.57054	2.39947	3.02138	3.36345	4.20715	4.92095	3.91482	4.96091	3.33138	2.595	4.30878	4.39207	3.00323	3.18852	4.99706	4.40451	2.28999	4.51458	2.05917	3.99223	2.47097	4.83428	3.51065
TCGA-86-8054-01	0	1148	5.15994	4.53882	5.32538	5.18623	4.0868	5.6853	6.23843	4.06301	5.88972	3.80266	5.25217	5.9871	6.17498	4.54368	5.63233	5.57043	4.04817	4.86395	4.6215	6.05686	4.37269	3.08944	3.90497	8.23014	5.72443	4.06866	5.63908	4.99786	5.67081	5.83205	4.88716	5.65995	3.43277	3.13201	6.39349	5.40077	6.17429	4.76268	6.73799	5.8445	4.15111	5.10966	4.21026	3.61744	2.94397	6.0782	5.44454
TCGA-62-A471-01	0	1246	3.01307	3.91108	4.57876	4.7251	3.13946	4.8368	5.93999	3.20988	5.64857	2.68277	4.12834	5.50971	6.23538	3.77702	4.61338	4.1743	3.11344	4.29559	4.61402	5.0304	4.18252	3.33332	3.71199	6.21986	4.54996	4.48977	4.77538	4.43842	4.88349	5.75295	5.42011	5.48567	3.40264	3.34802	5.34809	4.83494	4.26099	4.98259	5.31095	5.72427	2.70611	4.47096	2.61829	2.751	4.00109	5.02834	4.30612
TCGA-05-5425-01	0	882	3.9577	4.00584	3.35474	4.47988	3.01191	4.61979	6.05504	3.379	4.6459	1.90063	4.26186	5.56305	4.27325	2.93879	4.04391	3.75889	2.79572	3.28322	3.25439	5.1794	2.51233	2.67455	2.17752	5.9268	3.97445	3.17979	3.06438	3.62183	4.15238	5.49677	4.01285	5.11588	2.93139	3.31972	5.62243	3.4065	3.44294	2.7236	5.51171	4.87865	2.55732	3.87109	2.31961	2.62994	2.52157	4.77168	4.10441
TCGA-97-8176-01	1	468	3.31335	3.01396	4.2689	4.25696	3.18816	4.478	5.87141	2.88519	5.37958	2.83288	4.10985	5.97174	5.92638	3.30575	4.89832	4.3575	2.88142	3.80119	4.36779	4.22754	2.99961	2.43089	2.58921	5.2489	4.48292	4.69116	4.16094	4.32102	5.11577	5.30181	3.87611	4.84677	3.54804	2.41916	5.41399	4.63757	3.96932	3.22743	4.94583	5.46786	3.88595	3.81763	3.12167	2.62452	2.43503	4.83693	3.96629
TCGA-05-4250-01	1	121	2.81115	3.79481	4.75755	4.84821	3.77245	4.76435	6.53289	4.05665	4.88047	2.26724	3.67813	6.45226	5.00116	3.20674	6.03136	5.93836	3.39575	4.47045	4.0698	5.03379	2.77659	2.09667	4.01576	6.69624	4.68595	2.87768	4.10649	4.11823	5.0756	4.48256	4.7893	6.26918	3.5082	3.54896	5.44576	4.8321	4.43033	3.82968	5.43573	5.65135	3.41714	4.45644	2.89091	3.53585	3.40531	4.53423	4.45142
TCGA-05-4396-01	1	303	4.08636	2.53772	3.004	2.43439	2.20401	3.74806	4.58518	2.38983	3.57755	1.92826	2.74247	4.78472	4.50298	2.4132	3.26909	3.29384	1.96312	2.90927	2.29465	3.18432	1.69765	1.07955	1.87581	4.4333	3.74521	1.55594	3.20903	2.05226	3.16625	5.0053	2.11457	3.99473	1.90359	1.51961	3.9102	3.88709	2.74449	1.96536	4.59703	3.95739	1.95521	2.60959	2.02682	2.03427	2.32032	3.84714	3.07017
TCGA-78-7145-01	1	826	2.85129	3.98008	4.37777	4.47772	3.30986	4.66895	5.73938	3.31069	5.37075	3.24502	3.67715	6.11057	4.25337	3.58276	5.49341	5.10133	3.86256	3.22597	3.45929	4.72807	3.90282	2.77769	3.41352	6.71926	4.7484	3.82821	3.74781	3.53994	4.98408	4.39054	4.65894	5.80666	3.88835	2.24177	4.35265	4.06151	4.28662	3.39631	5.42766	3.98433	3.64369	4.72176	3.47131	3.64257	3.67261	4.14656	4.05222
TCGA-05-4434-01	1	457	3.58421	2.76486	3.53085	4.01711	3.32564	4.28584	5.61916	2.78057	4.54941	2.41994	4.35598	5.79942	5.51486	3.23239	4.55058	4.29058	3.60665	3.44212	4.46456	4.12099	3.061	3.06221	2.96265	5.6795	4.14968	3.42263	3.93259	3.44052	4.90699	4.60202	4.07675	4.94501	3.21626	2.79718	4.86422	3.6738	3.73345	3.79437	5.34241	5.0238	2.74587	4.64926	2.62518	2.75587	4.86979	4.24451	4.03857
TCGA-55-8620-01	1	375	4.08022	4.15316	5.14313	4.8522	2.79789	4.02995	7.07619	3.66654	5.25187	3.47164	4.2769	7.07486	5.49047	4.35437	4.797	4.19151	2.57414	4.34131	4.39628	5.20394	4.10092	2.79042	3.11418	6.469	4.50043	3.78109	4.27951	3.2912	5.64093	5.9709	4.64707	4.28967	3.44118	3.32592	6.30069	4.94078	3.93297	4.51639	5.55504	5.57496	3.25886	4.74181	2.96396	3.66853	3.91089	5.1549	4.39161
TCGA-91-6830-01	0	60	4.51236	3.19655	2.98803	3.4382	2.94047	4.28483	4.82699	2.52736	3.8916	1.74476	3.81958	5.34029	4.28379	1.97727	4.53675	4.41484	1.89024	3.24102	2.40933	3.89281	1.92962	1.64547	2.74996	5.47366	3.8527	1.84449	2.81671	3.16451	3.86305	4.34815	3.63102	4.41119	2.82512	2.34613	3.87999	3.69889	2.38409	2.38038	4.43548	3.58241	1.66327	2.72834	1.57253	2.35718	2.97625	4.15239	3.2259
TCGA-44-7669-01	1	574	5.23352	4.77168	5.8117	4.94806	4.31294	5.0409	6.85144	4.04686	6.36794	5.03493	6.53175	7.3041	7.64079	5.19651	5.5912	5.25177	4.67574	5.51025	4.63647	5.63862	4.34843	3.2092	3.891	7.22303	4.98752	5.23486	5.84581	5.01768	6.06394	6.73659	4.85862	4.81606	4.09698	3.99848	6.30943	5.64099	5.24847	4.30068	6.60384	6.53262	4.6658	4.72338	4.52628	3.84356	4.52281	5.91227	4.10486
TCGA-44-6779-01	1	500	4.93052	3.22381	5.03269	4.37112	2.93809	4.56293	6.98342	3.93362	5.91438	2.90229	4.08023	4.92391	6.08493	3.35803	5.60179	5.31193	3.62267	3.61573	4.1766	4.46228	3.30614	2.8279	2.83992	6.0752	5.18876	3.56227	4.2239	3.6062	5.68977	4.96052	3.45671	6.62841	3.6908	2.25155	5.30048	4.37503	4.50098	2.71265	6.0489	5.78039	2.94989	5.05426	2.57928	3.51668	2.3821	4.56313	4.048
TCGA-MP-A4TK-01	1	582	3.43869	3.44529	3.61663	3.59648	2.33784	4.13158	5.6035	2.9063	4.65381	1.94285	3.36967	4.30312	4.96301	2.73278	4.31743	3.97758	2.42927	3.16709	3.15287	4.09583	2.37581	1.30378	2.33349	5.9524	3.67863	2.33546	3.86798	2.51853	4.4515	3.32847	3.19432	5.34095	2.45291	2.55068	4.76827	4.01577	3.18701	3.39698	4.45384	4.89232	2.2266	4.22277	2.26309	3.00619	2.17686	3.9714	3.84318
TCGA-49-AAR3-01	0	1893	3.14411	3.55473	4.13229	4.46143	3.66096	4.22327	6.35531	2.93898	5.06361	2.5113	4.31376	5.05725	6.10157	3.55068	5.14094	4.8905	2.9476	4.60884	4.22216	4.11282	2.99819	2.90759	3.43118	5.96413	4.36781	3.24759	3.855	3.75127	5.19514	4.85524	4.41282	5.63547	3.0599	3.6093	5.26515	3.84436	3.5544	4.13383	4.29307	5.87769	2.47055	4.24164	2.58825	3.3349	3.67972	4.15822	4.27573
TCGA-53-A4EZ-01	0	1071	3.16886	3.64094	4.2694	4.46448	3.53702	4.53249	5.64725	3.33297	5.11359	2.31011	4.22325	6.0004	5.78133	3.71225	4.11195	3.65294	3.00251	3.78547	4.08072	5.44364	3.56496	3.26145	2.95778	5.87692	4.66656	3.56168	4.33041	2.7837	5.33184	5.39532	3.87095	4.61442	3.15201	3.16073	5.8669	5.24679	3.19373	4.65148	5.16871	4.99242	3.25745	4.9161	2.60264	3.66433	3.23197	4.2919	5.32878
TCGA-J2-8192-01	0	739	3.84734	1.53825	2.8091	2.58836	2.12582	2.59522	3.71567	1.92557	3.18072	2.02685	2.70913	4.28909	3.34131	1.33915	3.12357	3.07679	1.39933	2.8464	2.27047	2.85548	1.76223	1.19499	2.36833	4.66863	2.99303	1.85805	2.49855	1.83709	3.01795	3.84196	2.16397	4.44557	2.22292	2.25535	3.22593	3.50946	1.95172	1.74567	3.92559	3.17241	1.20487	2.9661	1.81913	3.10992	1.52763	3.1693	1.96813
TCGA-55-6712-01	1	171	3.75185	2.91628	4.03696	3.6787	2.68473	3.96171	5.46923	2.76781	4.94804	2.85199	3.70076	4.77749	5.22219	2.54288	4.27827	3.94406	2.81778	3.86617	3.11815	3.73161	2.61756	2.40321	3.57417	5.48643	4.4147	2.61692	3.09956	2.6058	4.69387	4.26662	2.76474	6.1704	2.89175	2.77603	4.2111	4.34569	3.1387	3.16296	5.01902	5.0669	2.67547	5.08454	2.66817	4.13295	2.24845	3.70373	3.14897
TCGA-55-7907-01	1	343	3.66416	2.63063	3.02311	4.28368	2.69738	3.62998	4.94579	3.16028	3.63874	1.86519	3.43162	4.67818	4.15576	2.20663	4.43187	3.76506	2.0998	3.15119	3.16569	3.35992	1.82813	1.66586	2.93744	6.07683	3.87477	1.75942	3.55169	2.20372	3.98207	4.06024	3.72928	4.81982	1.9171	1.79424	3.81719	3.71522	2.72528	2.78724	4.20988	3.69504	1.81265	3.63997	1.71186	3.55613	2.81915	3.72812	3.58845
TCGA-69-7978-01	0	134	2.05468	2.92666	4.10792	3.64715	3.62655	3.60424	5.78977	3.41022	4.50477	2.50522	3.4725	5.22549	4.58711	2.64372	4.76381	4.23637	2.95806	3.14938	3.06634	4.36904	2.81689	1.59536	2.9374	5.59683	3.62904	2.98338	3.27117	2.51831	4.23787	4.11929	3.1719	4.80453	3.47473	2.84912	4.52568	4.78916	2.98782	3.62739	4.51922	4.56008	2.13613	3.98657	2.56617	3.30452	2.31101	3.80379	3.32142
TCGA-55-6981-01	1	1379	4.61729	2.50432	3.87552	3.08419	2.49369	3.2797	5.10003	2.682	4.2086	2.30978	3.56859	5.36898	4.93742	1.9587	4.56154	3.9329	2.60184	3.37534	4.0068	3.75537	2.2372	2.46038	2.78722	5.37617	2.88956	2.37284	3.11275	2.51671	4.79292	4.08413	3.77679	5.21117	2.53298	2.97692	3.98475	4.96082	2.68832	2.87674	4.13292	4.65082	2.2493	3.84563	2.01003	3.15642	2.27289	3.2626	3.59775
TCGA-44-6774-01	0	658	3.81001	2.55803	3.32132	3.08768	1.92342	3.15618	4.98437	2.47056	3.83506	2.34458	2.98999	4.22593	4.06671	2.37192	4.11024	3.69233	2.09772	3.91194	2.85157	3.72051	2.40459	1.7002	2.55381	5.57174	3.43784	2.46549	2.97477	2.28489	4.05956	4.02107	3.22449	3.73798	2.36149	2.72756	4.12457	3.76418	2.61548	2.4888	4.32677	4.26598	2.13746	3.23082	2.16459	2.52251	1.93653	3.36371	3.10857
TCGA-64-1679-01	0	2488	4.54075	3.50128	3.85097	3.68707	3.22131	3.93572	5.68113	2.76727	4.50769	2.75079	3.37197	6.10866	4.87767	2.40675	4.88972	4.3714	2.85887	3.1571	3.09027	4.37433	2.79652	2.40003	2.75742	5.8475	4.01348	2.58008	3.629	2.90813	4.48434	4.25772	3.43749	4.95776	3.21091	2.0864	4.54504	4.27926	3.22106	2.82198	4.89648	4.47915	2.13501	3.89496	2.43942	3.31874	3.11597	3.7155	3.48345
TCGA-75-6214-01	1	1115	5.16466	3.57899	3.94434	4.23635	3.11455	4.54231	6.71518	3.87079	5.18497	2.83462	3.77478	5.26178	5.04916	2.97257	5.51495	5.03013	3.01354	3.25132	2.84207	4.70079	2.60519	2.1862	2.84372	5.92122	4.84487	2.6398	3.72587	3.25048	4.96254	4.49204	3.58685	6.77027	2.95863	2.25221	6.04346	4.0341	3.88928	3.35934	5.12817	5.28586	2.88467	4.52574	2.91337	3.16616	2.76635	4.74992	4.84722
TCGA-50-5930-01	1	282	2.68132	2.7515	2.7599	3.04189	2.1996	3.12264	4.71635	2.03023	3.54763	1.78543	2.48063	4.84108	4.32024	1.74233	4.12626	4.15436	1.99809	3.07437	2.5477	3.27538	2.32281	1.82766	1.91174	4.92279	3.3756	2.45915	3.34103	2.40048	3.65471	4.25735	3.03746	4.02433	1.9972	2.38909	3.93755	4.28596	1.44594	2.3354	4.04864	3.79655	2.48451	3.42491	1.95897	1.76006	2.00321	3.84042	3.00934
TCGA-78-7220-01	1	807	3.70977	4.72622	4.61955	5.80774	3.77059	5.96402	6.55965	4.5925	5.52716	3.62955	5.81717	5.9153	6.35813	3.91892	5.4938	5.29152	3.80929	4.14662	4.21641	5.51005	3.00875	3.33195	4.24804	7.1321	5.37355	4.37751	5.68423	4.80038	4.90523	6.27561	5.84735	5.39918	3.55501	3.26444	5.78764	5.46928	5.22933	3.49512	6.19488	5.77721	3.65202	5.06432	3.11526	4.05232	4.85317	6.02242	3.75603
TCGA-62-8398-01	1	444	3.61475	2.88054	4.40414	4.26764	2.9574	4.76417	5.59406	2.61398	4.50013	2.67387	4.56723	5.01025	6.34329	3.59429	4.85294	4.40803	2.57836	3.99461	4.52511	4.70803	2.77677	2.19326	3.62772	5.97634	4.66462	3.3485	4.52096	3.7562	4.31972	5.51699	5.90301	5.27444	3.00565	2.78752	5.20548	4.69027	3.22494	3.93368	5.65128	5.30109	2.91329	3.98968	2.60403	2.91649	3.03455	5.41625	3.52058
TCGA-50-5936-01	1	257	4.42602	2.7624	3.9398	4.3682	2.92692	4.21212	6.08515	2.48377	3.95928	2.2613	3.80929	5.42541	4.78102	2.56682	5.20479	4.9944	2.07266	3.94753	2.74365	4.20103	2.00482	1.32424	2.61821	5.64663	4.52723	2.97359	4.316	3.51021	3.7254	4.83309	3.96466	5.13479	2.39606	2.45371	4.75354	3.81444	3.77815	2.93786	5.35511	4.4744	2.88693	4.17767	2.07424	3.10393	3.03584	4.8402	3.36888
TCGA-64-5779-01	0	864	3.7573	3.14165	4.09992	4.84359	2.98595	4.0084	5.30944	4.34574	4.54724	2.88524	4.08399	5.08473	4.49536	3.75988	3.70106	3.57725	2.58154	3.82552	3.45298	5.63206	3.55463	1.93145	2.85219	6.3625	3.7506	2.06248	4.0749	2.89253	6.00038	4.81949	3.18065	4.53093	2.47795	2.86416	5.21215	4.28164	3.72963	3.57243	5.35728	4.4	2.32838	4.26278	2.71523	2.61912	2.5422	4.64318	3.42141
TCGA-62-8399-01	0	2696	4.47308	3.37032	3.62341	4.37041	3.13774	4.39828	5.82513	2.24544	5.38836	3.7185	3.44747	5.67509	4.8366	3.06823	4.44933	3.93944	3.16111	4.22422	2.87233	3.91202	3.49911	3.2613	2.95663	5.8	3.98801	4.15079	4.03022	3.50687	5.08974	5.37054	4.22046	4.94029	3.60821	2.82585	6.34557	4.37196	3.26282	3.28132	4.64635	5.68713	2.84058	3.59508	2.72571	3.08891	2.68542	4.5002	3.59862
TCGA-55-1594-01	0	1178	6.12587	4.30498	4.31744	4.57276	4.02009	5.26412	6.39404	3.76801	5.16333	3.44023	5.25859	6.40454	6.20998	3.81756	5.77037	5.23272	4.06213	4.05938	4.0063	5.25288	3.42111	2.66526	3.50852	7.69238	4.57531	3.53464	5.13292	3.50065	5.18591	5.74767	5.00083	4.30392	3.52119	4.01743	5.55398	4.23191	4.8465	4.52268	5.80789	5.70051	2.81615	4.32305	2.63892	2.64887	3.53395	5.52334	4.20974
TCGA-78-7536-01	1	244	3.09754	4.37264	5.15486	5.45187	3.66358	5.20437	7.31414	4.22232	5.45295	3.47186	4.63839	7.15452	6.0859	3.51401	5.9058	5.629	4.28295	4.98447	4.5329	5.7327	3.24981	2.88382	3.94867	7.70094	5.60999	3.47053	4.01944	4.59008	5.0192	6.45503	4.60573	5.30693	3.64554	3.33016	6.01674	5.28235	4.73867	3.91563	6.77084	5.92342	3.50953	5.29785	4.17293	4.70172	3.40563	5.29816	5.54523
TCGA-78-7146-01	1	173	5.30572	4.48893	5.57401	5.19943	5.02257	5.07204	7.70604	4.30646	5.43673	3.13559	5.46738	7.12396	6.53635	4.07809	6.47346	6.23904	4.1126	5.16434	4.43475	5.53358	3.54333	3.3163	3.54934	7.48648	5.45332	3.37332	4.09799	3.72467	5.37896	5.11347	5.08343	6.2302	3.81179	3.82264	5.65361	5.59672	5.06752	4.46384	6.36579	5.85041	3.76443	5.07612	3.27396	3.8333	3.80108	5.2794	5.81331
TCGA-62-8402-01	1	1498	5.0698	2.47037	4.74017	4.32012	2.84511	4.73335	6.00124	3.43091	5.07833	2.7657	4.13938	5.84178	5.87926	3.74421	5.20653	4.63575	2.73806	3.92107	4.78056	5.19106	3.54656	2.58429	2.97981	7.00848	3.96193	3.04615	4.89357	3.22404	5.22732	5.16866	4.25802	4.78922	3.13565	2.998	6.04009	3.79298	3.77914	4.70758	5.26778	5.56269	3.10068	4.14153	2.71885	3.11347	2.42419	4.92905	4.32002
TCGA-50-6595-01	1	189	4.78546	4.42626	4.57899	4.61217	3.53297	5.05192	6.95139	4.08827	5.17329	3.27492	4.48721	5.53711	6.38167	3.40282	5.64844	5.29729	3.46125	4.51427	4.26478	4.92406	2.95346	2.70511	3.50184	6.39482	4.85492	3.27798	4.36651	4.12068	5.40261	4.82966	4.5734	7.67526	3.37477	3.77162	5.63242	4.72844	4.22966	3.49025	6.0218	5.95372	2.99426	5.72069	3.10531	4.33075	3.72372	4.84779	4.55699
TCGA-50-5072-01	1	250	4.90047	4.30821	4.91797	5.36571	4.29238	5.43931	6.52131	4.0243	5.90819	3.5407	5.09187	6.74069	6.71346	4.49962	5.40992	5.10949	4.14393	4.65487	4.86656	6.02354	3.97222	3.31503	3.81331	6.83258	5.37603	5.0802	5.4151	4.81473	5.63417	6.41242	4.98557	6.68935	3.6387	2.94132	5.65815	5.4376	4.29884	4.45727	6.84104	5.32084	3.5899	5.42514	3.09904	3.92524	4.17287	5.12196	5.19325
TCGA-49-6745-01	0	522	2.65458	3.41716	4.14255	4.23589	3.58342	4.75895	5.65986	3.25081	4.32817	3.21817	3.56693	5.62989	5.13181	2.48535	5.293	4.83331	2.83031	4.1281	3.76434	4.67841	2.76602	2.20623	3.67099	6.4198	4.73352	3.13105	3.61883	3.03209	4.71211	4.09913	4.41784	6.32205	3.25477	2.87852	4.66181	4.98459	4.14922	3.36318	5.02008	4.90867	2.74865	4.59171	2.74463	3.64282	2.9041	4.63204	3.58058
TCGA-97-7554-01	0	775	3.92128	2.17409	2.31833	3.15213	2.29481	3.54377	4.80577	2.88936	3.522	2.02534	2.98787	4.93459	3.71876	1.96311	3.84184	3.65839	1.52541	3.13248	2.54286	3.63238	1.63822	1.33238	2.61222	5.3701	3.68907	2.30759	2.73748	2.50917	3.66355	4.2152	3.15802	4.77085	2.56084	2.20487	5.21009	4.29199	2.3718	2.13935	4.20931	3.89162	1.94439	3.33248	2.09043	3.91754	2.08434	3.7313	2.6336
TCGA-44-5643-01	0	1013	5.21752	4.90291	4.71933	5.66413	4.61175	5.45937	6.63691	3.94884	4.71408	2.53527	6.3006	7.35454	7.71064	3.71496	5.36992	4.98201	3.02942	3.52197	3.71117	5.43251	3.5832	3.94927	3.92199	6.87231	5.62227	3.80866	5.17375	2.93847	4.75571	5.88376	4.78849	4.49261	3.02722	3.41991	5.11639	4.13929	4.39133	4.98676	5.918	5.45131	3.11233	4.33312	3.23471	3.19134	4.30832	5.6907	4.3867
TCGA-49-4490-01	1	385	3.0932	1.80082	2.63184	2.53583	1.30275	2.26769	3.54271	1.35254	3.26582	0.972027	1.7261	4.33755	2.67309	1.06592	3.2677	2.41599	1.116	2.14119	2.10956	2.32409	1.42561	1.45498	2.0576	4.13959	2.72487	1.32451	1.85443	1.68546	3.30095	3.0321	2.38935	3.4738	1.71041	1.31234	3.44169	3.03052	1.39722	2.02439	3.10996	2.65946	1.13938	2.49954	1.26528	2.30257	1.92067	2.52306	2.25661
TCGA-05-5429-01	1	275	3.32772	2.57611	3.23082	3.0472	3.04724	3.13426	4.8281	2.42796	4.46862	1.57716	4.12227	4.9151	3.73587	1.94884	3.53386	3.44617	3.43043	3.61894	3.06692	4.0576	2.39933	1.04127	1.89854	4.91223	2.87973	2.65701	3.15547	2.52657	5.10083	3.47948	3.77635	4.4565	3.66129	2.32382	4.3221	2.97461	3.0926	1.91625	4.96424	4.43125	2.68789	4.39679	2.63354	2.23196	2.36421	3.76635	3.35072
TCGA-05-4418-01	1	274	3.49655	2.65314	3.13999	3.74378	2.08361	3.54475	4.58388	2.29301	4.14801	1.65015	3.77171	4.47736	4.67336	2.65231	3.56253	3.22996	2.60773	3.14047	2.84484	3.96722	1.87959	2.25291	1.92996	4.617	3.26622	3.11482	2.99564	2.56958	3.81429	4.21953	3.63922	4.86266	2.21387	2.20091	3.99494	3.22676	3.3028	2.62845	4.92995	4.099	2.34798	3.42264	1.75319	1.91437	2.5079	4.00765	3.23551
TCGA-78-7154-01	1	593	4.91556	4.16929	5.00689	5.00045	3.55779	4.86618	6.52817	3.80914	4.70256	2.62468	4.44956	6.27142	6.70465	2.86047	5.86906	5.48028	3.54098	4.26725	4.00595	4.95326	2.77615	3.0895	4.43251	7.87697	4.85918	4.04469	4.68098	4.17442	5.21978	4.9349	6.69768	6.03263	3.54197	3.46177	4.1605	4.55184	4.34924	3.97374	4.89945	6.12568	3.38065	4.23336	3.28194	4.03064	3.57364	5.82821	3.84291
TCGA-50-6594-01	1	370	4.89688	3.2198	4.61764	4.03651	3.47807	4.16418	6.06584	4.04935	4.6376	2.65128	3.63849	5.95779	4.85259	3.41124	5.16005	5.08815	2.889	3.77619	4.94665	4.61228	3.09667	1.91609	4.22035	6.49344	4.8851	3.05898	4.44424	3.62502	4.51884	4.83013	4.64775	5.29275	2.9812	3.03553	3.81817	4.58776	3.77961	3.21923	5.34837	4.65728	2.6684	3.75241	2.12677	2.95052	2.8985	4.44839	4.69649
TCGA-05-4415-01	1	91	6.52603	4.2757	5.29486	5.22876	4.53287	5.01605	6.60778	3.80473	5.36815	4.33051	4.02533	6.19393	6.70763	4.21593	5.90648	5.71232	4.39768	5.03685	5.20197	5.90357	3.31667	3.1504	3.80009	7.36972	5.61614	5.17497	5.58634	6.31904	5.42367	6.05997	5.13835	8.34866	3.763	4.02493	5.3461	5.30413	4.90463	4.15531	5.88526	5.93359	3.47756	5.64832	3.18015	4.46912	3.40203	6.20684	4.30835
TCGA-62-8394-01	1	139	3.95967	4.28067	5.64202	4.53468	2.96227	4.03409	6.39005	3.73799	6.07645	3.63061	4.35087	6.2271	5.79698	4.05576	5.18074	4.74806	3.36226	4.42159	4.53267	4.90999	4.08362	2.8382	3.5109	7.048	4.46702	3.78011	4.0773	3.26099	6.06897	5.45103	5.04166	5.3013	4.32725	2.31805	6.37263	4.82286	3.98722	5.08976	5.13085	5.88337	2.91328	4.97802	2.61248	4.08863	3.70041	4.64399	4.35052
TCGA-50-5933-01	1	2393	2.92846	3.77647	3.93509	4.05424	3.69279	4.54586	6.22144	3.22144	4.9527	3.70062	3.85727	6.09394	4.92582	3.07873	5.93565	5.60007	2.82639	5.03687	3.34526	4.85299	3.27988	3.07048	3.67139	6.49336	4.69357	3.28553	3.92335	3.35536	5.05358	4.4892	4.4565	6.36224	3.63065	3.71967	5.11732	4.5851	3.6305	3.29831	5.46535	5.40579	3.27746	4.15119	3.12517	3.40325	3.00315	4.94152	3.76282
TCGA-38-6178-01	0	448	4.43495	1.94988	3.4638	3.16174	2.37517	2.83163	4.52438	2.1567	3.96187	2.67079	3.01134	5.06022	3.77228	2.15599	3.75232	3.58079	1.66032	3.88423	2.68922	3.5272	2.06751	2.57045	2.20431	5.13429	3.33743	2.70949	2.83923	2.67927	4.14015	4.14604	2.76763	4.60988	2.83685	2.28225	3.8323	3.9118	2.52604	2.14229	4.21002	4.15891	1.49269	2.97973	1.70883	3.23756	2.07463	3.19587	2.15464
TCGA-L9-A5IP-01	1	58	4.63578	3.3154	3.53365	3.9777	2.7215	4.07421	4.98917	2.90576	5.64722	2.22343	2.94022	4.98484	4.50538	2.62414	3.43398	3.26331	2.52023	3.75986	3.42952	4.33211	2.2708	2.5821	2.47123	4.37316	4.50459	4.64848	4.2227	4.82277	4.35238	4.63948	3.77058	5.66493	2.53573	2.11785	4.44644	3.70943	3.66621	2.99461	4.68458	4.34815	2.68705	3.75576	1.88913	2.4162	2.7362	4.3774	3.04238
TCGA-49-6743-01	0	1621	4.6355	4.27313	5.40962	4.79882	4.11989	5.35993	6.79225	3.79459	4.59705	3.82328	4.0354	6.8097	5.41348	4.29699	5.73567	5.52827	3.86232	4.93733	5.00408	5.17642	3.67286	3.24899	4.16296	7.58521	5.86241	4.07807	5.20785	4.22809	4.98599	6.16681	5.23312	5.50039	4.35526	3.38416	5.46964	5.53854	3.89452	4.4154	6.56879	5.1313	3.19945	5.22907	2.86265	3.88072	3.83295	4.87679	4.99144
TCGA-55-8505-01	0	440	3.67366	3.1035	3.93176	4.08768	2.70036	4.63381	5.10143	2.83016	4.5807	2.72325	3.68256	5.23204	5.26937	3.3415	4.1467	3.85141	2.62578	3.74389	3.50206	4.52348	3.26277	2.59291	2.6502	5.06311	3.73932	3.95303	4.20714	3.33708	4.93606	5.00707	4.25912	5.52617	3.44678	2.63581	4.96711	4.39493	3.11335	3.715	4.73758	4.92952	2.72398	3.97093	2.69868	2.6718	3.32206	4.81869	4.14524
TCGA-MP-A4T9-01	1	1265	4.37829	2.60636	3.79869	3.34799	2.56476	3.67642	4.77283	2.84689	4.04306	2.20817	2.54534	5.02072	3.60675	2.66169	4.19201	4.29839	2.01339	3.86512	3.3394	3.82896	2.12541	2.06917	2.992	5.57732	3.53686	2.09165	3.29938	3.10404	4.34198	4.58397	3.69753	4.89071	2.59471	2.32695	4.10351	4.24844	2.35995	3.21331	4.18223	4.13247	1.65944	3.85921	1.89107	3.27027	2.58524	3.93784	3.46695
TCGA-91-6848-01	0	224	4.6618	4.69997	4.31476	5.21395	5.17569	5.3092	7.41509	4.71747	6.12092	3.98944	5.18021	6.20478	6.7565	3.91211	7.00769	6.54934	4.93458	5.45315	4.9473	5.81798	4.47591	4.15707	4.6864	6.88527	5.32713	4.50772	5.2259	4.5371	6.03077	5.73125	5.07232	6.85003	4.69772	5.66681	5.96388	4.83113	4.67183	4.90758	5.95304	6.50067	3.87404	5.24412	3.70997	3.78196	4.72658	5.78712	5.25467
TCGA-05-4398-01	0	1431	5.55294	3.728	4.71881	3.95433	3.40035	4.05468	5.88656	3.46561	4.49274	2.43453	4.80579	5.78831	5.75995	3.18454	4.91132	4.66961	2.8311	3.74447	4.25612	4.3453	3.23241	2.35982	2.99403	6.17391	3.76712	3.46051	3.36048	2.47804	5.36134	4.40241	4.04125	5.77909	3.44128	3.21952	4.93433	4.51562	3.07442	3.66783	5.50917	5.15183	2.86653	4.40646	2.67494	3.07189	3.9052	3.62498	3.92679
TCGA-55-A48Z-01	0	651	3.20695	3.42499	4.03896	3.33008	1.90812	3.50796	5.254	2.70226	4.22801	1.92715	3.07248	5.1954	4.2872	2.51793	4.08013	3.49341	2.16756	3.51722	4.14745	3.98967	2.55321	1.75233	3.19481	6.05027	4.22737	2.13337	3.32522	3.15894	4.182	4.292	3.7661	4.70941	2.71268	1.88854	5.00549	4.14234	3.11633	4.03435	4.26862	4.56225	2.69209	4.83735	2.27366	3.91734	2.82731	4.20428	3.47599
TCGA-05-4402-01	1	244	4.70768	2.97827	3.75324	3.45396	2.38274	3.45155	4.72914	2.61824	4.37764	2.05661	3.50427	5.66226	4.62182	2.21092	3.83218	3.52376	2.5968	3.06437	3.20847	4.08197	2.60411	1.93915	2.49929	5.55024	3.30442	2.60961	3.02147	2.48261	4.4025	4.72096	3.6571	4.53205	3.02831	2.14067	4.36152	3.71652	2.84813	2.74448	4.93183	4.43422	2.1348	3.87183	2.03279	2.84319	2.42822	3.71071	3.07773
[truncated: 250 more columns]
