# Supplementary material for: Genomics and Prognosis Analysis of N6-Methyladenosine Regulators in Lung Adenocarcinoma
Source: Front Genet. 2021 Dec 9;12:746666. doi: 10.3389/fgene.2021.746666 (PMC8697852; doi:10.3389/fgene.2021.746666)
Supplement: Supplementary file 3 [file DataSheet1.ZIP › Original data/Figure 5/Figure 5C.xlsx]

## Sheet: Sheet1
id	OS	OS.time	ANLN	PLK1	IGF2BP1	HMMR	NEIL3	SFTA3	CXCL17	IRX5	PKP2	LYPD3	ABCC2	DKK1	riskscore	risk
TCGA-86-8076-01	0	993	-1.81675	-1.4456	-0.642491	-1.27722	-1.42403	0.276931	0.117859	0.590886	0.330932	-0.834196	-0.282927	-0.954627	-0.395867	low
TCGA-NJ-A4YF-01	0	2161	-0.691842	-0.295013	-0.268549	0.682931	-0.441528	0.218883	0.218355	0.577906	-0.268792	0.475078	-0.881304	-1.46395	-0.296192	low
TCGA-80-5608-01	0	2832	-0.090184	0.538727	0.371527	0.0871788	-0.179924	0.310155	0.914248	0.682234	-0.667793	-2.08282	-0.606496	-1.10618	-0.268309	low
TCGA-55-6980-01	0	2109	-0.782396	-1.57298	-0.520754	-1.66361	-1.26703	-0.00294394	0.133016	0.291797	-1.15882	1.32495	-0.414325	0.322615	-0.137828	low
TCGA-50-7109-01	1	308	0.580835	0.145994	-0.692983	0.40857	-0.0839414	0.413399	0.433607	0.99209	-0.420705	-1.87159	-0.476276	-1.26686	-0.315763	low
TCGA-44-3918-01	0	1036	0.0760423	-0.976136	-0.638332	0.0937162	0.746635	0.350317	0.0492418	0.721372	1.31483	-0.0654425	-0.323843	-1.13705	-0.198144	low
TCGA-64-1681-01	1	1167	-0.287049	-0.554719	-0.758446	-0.774914	-1.01625	0.475016	0.920874	0.579302	-0.0989546	-0.294328	-0.74119	0.388541	-0.1162	low
TCGA-MP-A4TJ-01	1	339	-0.592519	-0.128283	0.206869	-0.258688	-0.731994	0.259908	0.636686	0.0894317	-0.146335	-0.712395	-0.372929	-0.603997	-0.182664	low
TCGA-44-6145-01	0	595	0.453082	0.224421	-0.715076	0.260649	0.529048	-0.573134	-0.172983	-0.40633	0.921583	1.82663	2.16123	0.683669	0.222901	high
TCGA-44-2655-01	0	1324	-1.25078	-1.41251	-0.717733	-0.812223	0.127242	0.738038	0.301497	0.979796	-1.1809	0.32869	1.12766	-0.55128	-0.263535	low
TCGA-73-4662-01	0	2515	-0.423043	-0.648624	-0.724474	-0.398959	-0.731814	0.939886	0.188757	0.923469	-0.530055	-0.504561	-0.773118	-0.0263678	-0.176035	low
TCGA-L4-A4E6-01	0	435	-1.38064	-1.58836	-0.623355	-1.93198	-1.50187	0.547245	0.315629	0.138317	-1.192	-0.859742	-0.502968	0.160102	-0.267452	low
TCGA-50-5942-01	0	1847	-1.74828	-1.78205	-0.737917	-2.33789	-1.97698	0.685558	0.489796	0.919954	0.120792	-0.664901	-0.572786	1.74598	-0.0496481	high
TCGA-44-2661-01	0	1159	-1.28183	-1.40142	-0.734745	-0.25282	-0.693602	0.411694	0.783086	-0.525017	-0.628579	-0.71096	-0.38818	0.11697	-0.178733	low
TCGA-50-5944-01	0	1750	0.0869131	-1.04057	-0.736889	-0.937382	-0.873907	0.659045	0.428831	0.300812	-0.773146	-1.45417	-0.778413	-0.0322836	-0.214309	low
TCGA-67-3770-01	0	610	-1.27375	-2.10795	-0.232976	0.338114	-0.762185	0.60795	0.505935	-0.0529953	-1.50142	-0.831569	-0.374253	-0.784607	-0.330851	low
TCGA-05-4389-01	0	1369	0.00736662	0.372229	-0.341739	0.446118	1.60843	0.417231	0.299761	0.618173	-0.0578867	0.403824	2.61164	1.4467	0.296305	high
TCGA-44-3919-01	1	1026	0.120718	0.119637	-0.576755	0.242133	0.179144	0.50363	0.426829	0.404143	0.71274	0.00818056	-0.711788	-0.997086	-0.179188	low
TCGA-38-7271-01	1	800	-0.955092	-0.909158	-0.736326	-1.00121	-1.12593	0.243214	0.270272	0.098937	0.596075	-0.146848	-0.81429	0.754172	-0.0450095	high
TCGA-49-4486-01	1	2318	-2.63637	-2.50303	-0.758446	-0.900117	0.153703	0.755249	0.785911	0.360962	-1.44454	-1.26448	-1.10502	-1.24897	-0.517094	low
TCGA-44-A47G-01	0	351	0.277317	-0.360579	-0.74183	0.0473518	0.124624	0.0596471	-0.392814	-0.228167	0.411233	-0.455174	-0.555094	0.137998	-0.00784273	high
TCGA-78-7162-01	1	3169	-1.42388	-1.64338	-0.746032	-1.04779	0.841326	0.667338	0.376625	0.882497	-0.883468	-0.43392	-0.465242	-0.38107	-0.257068	low
TCGA-55-6987-01	0	2137	0.0793181	-0.0631024	-0.684336	0.237072	-0.169648	-0.527472	0.139436	-1.3714	1.00468	0.849057	-0.332427	0.376448	0.0995631	high
TCGA-78-8655-01	0	2360	0.140261	-0.279533	-0.73463	-0.711678	-0.454594	0.284879	0.235726	0.457145	0.740507	0.01899	-0.145472	0.760834	0.0434145	high
TCGA-49-4514-01	0	1700	-0.184404	0.774883	0.647249	-0.236999	2.02794	-0.818447	-0.440257	-1.47472	0.132001	0.579363	1.12158	0.565088	0.286332	high
TCGA-50-5935-01	1	653	-0.968097	-0.737363	-0.712532	-0.696664	-1.19447	0.699786	0.749246	1.14184	0.569467	0.447965	-0.531743	-0.463626	-0.245962	low
TCGA-97-A4M6-01	0	568	-0.867548	-0.386556	-0.643569	-0.53353	0.0952967	0.547427	0.414205	0.758342	-0.925958	0.328473	0.171868	-0.310025	-0.176077	low
TCGA-99-8028-01	0	1118	-0.737322	-1.20618	-0.726223	-0.889537	-1.06395	0.0576325	-0.181665	0.257491	-0.913354	-0.15769	-0.656425	-0.896892	-0.333589	low
TCGA-97-A4M1-01	0	601	-1.96418	-1.04279	-0.758446	-1.47646	-1.96772	0.518552	0.479728	0.891285	-1.67478	-1.00796	-0.318465	0.0499389	-0.339954	low
TCGA-55-8089-01	1	702	1.24056	0.833026	-0.704837	1.27789	0.816037	-0.483285	-0.562216	-0.744679	0.978069	1.9128	2.54134	1.62648	0.471286	high
TCGA-67-6216-01	0	141	-0.542583	-0.719954	-0.702458	-0.401577	-0.797082	0.364873	0.519906	0.440955	0.164915	-0.189203	-0.397929	0.901621	-0.000640273	high
TCGA-64-1676-01	0	1728	-0.66282	-0.479168	-0.726171	0.592476	0.508753	0.0910695	0.265441	0.950058	-1.0837	0.149345	-0.942056	0.0354621	-0.101257	low
TCGA-99-8032-01	0	44	-0.600231	-0.189849	-0.140605	0.207303	-1.14605	0.40364	0.346802	0.784071	-0.48151	-1.0154	0.221472	0.117157	-0.117089	low
TCGA-MN-A4N5-01	0	84	0.849386	0.252891	0.545163	0.293696	0.579522	0.583988	0.221195	0.287524	-0.0340326	0.729588	-0.693781	-0.645505	-0.0104889	high
TCGA-50-8457-01	0	1125	-2.17057	-2.10098	-0.744794	-2.50001	-1.78329	0.81003	0.284277	0.421719	0.362903	-0.577083	-0.643554	-1.01642	-0.477203	low
TCGA-97-A4M2-01	0	624	-2.01054	-1.07453	-0.318577	-1.83409	-1.95644	0.607243	0.272691	0.80669	-0.51033	-0.727105	-0.419599	-1.01923	-0.446765	low
TCGA-95-7947-01	0	477	0.98051	1.28254	-0.718438	0.917843	0.317794	-0.309846	0.6956	0.278282	0.852201	-0.522774	0.112814	0.365038	0.0985907	high
TCGA-99-AA5R-01	0	658	-2.29391	-1.50885	-0.696332	-1.66783	-1.43596	0.428947	0.086587	0.00258147	-0.552895	0.414407	-0.268216	-0.43814	-0.317705	low
TCGA-MP-A4TH-01	0	741	-2.0594	-1.56925	-0.168772	-1.31642	-1.58357	0.741035	0.918277	0.891981	-0.690351	-0.792924	-0.378149	-0.798237	-0.417269	low
TCGA-95-7944-01	0	377	1.0339	0.815648	-0.727422	0.167491	-0.678929	-4.3589	-1.80993	-3.60269	1.5666	1.79802	-0.879311	1.60157	0.468671	high
TCGA-97-8179-01	0	435	0.18372	0.55145	-0.651085	0.0483187	1.6458	0.572391	0.373284	0.947725	-1.98439	-0.0981046	1.6988	-1.13524	-0.211907	low
TCGA-50-8460-01	0	829	-0.903835	-0.772725	-0.742466	-0.798905	-0.707505	0.68055	0.687144	0.462242	-0.935838	-0.264149	-0.599355	1.56694	0.043594	high
TCGA-86-A456-01	0	896	-0.939073	-0.766551	-0.699431	-0.512744	-0.34663	0.628203	0.296368	0.174605	-2.04509	0.467134	0.161336	-0.166014	-0.194183	low
TCGA-55-8090-01	1	598	0.510625	-0.106074	-0.758446	0.257398	-0.299692	0.454787	0.316575	0.78603	-0.0129166	-1.47217	-0.308799	0.480953	-0.0325208	high
TCGA-4B-A93V-01	1	300	-0.154503	0.702467	-0.712611	-0.322433	0.236575	-0.062143	0.914546	0.621513	-1.85409	0.473435	-0.811036	-1.41855	-0.333166	low
TCGA-44-7672-01	0	719	0.38386	0.0494584	-0.707548	0.453601	-0.259411	0.0311784	0.131737	0.366138	-0.143481	-0.802008	-0.647622	0.216239	-0.0372053	high
TCGA-55-8206-01	0	888	-1.16242	-1.43961	-0.758446	-1.07926	-0.987918	0.699503	0.718824	0.649271	-0.634369	-0.846789	-0.508432	-0.77337	-0.380227	low
TCGA-MN-A4N4-01	0	1175	-0.230701	-0.0704877	1.17638	-1.84555	-1.1715	-0.44079	-0.186079	0.128263	0.93135	1.52542	-0.190664	0.754161	0.161607	high
TCGA-73-7498-01	0	1189	-1.89891	-1.76804	-0.632065	-1.62789	-0.88378	0.884771	0.400821	0.949211	-1.23426	-0.529897	-0.466736	-1.26001	-0.496617	low
TCGA-44-6148-01	0	704	-3.12409	-2.43351	-0.721143	-2.6435	-2.14681	0.279467	0.329676	0.71376	0.660251	-0.600564	-0.628422	-0.852539	-0.503648	low
TCGA-86-8668-01	0	423	-0.217948	-0.425606	-0.703517	-0.719892	-0.751036	0.651693	0.247581	0.42548	0.0452574	-0.231282	-0.220484	-0.957389	-0.277707	low
TCGA-55-8085-01	0	904	0.200132	0.804213	1.52495	0.57709	1.59758	0.563488	-0.0861118	0.826983	-1.26075	-0.484281	1.37275	-1.11147	-0.0440539	high
TCGA-86-8669-01	0	938	-1.19835	-0.538327	-0.714533	-0.0594071	-1.27184	0.61288	1.2748	1.1703	-1.65126	-1.65404	-0.324664	-0.790382	-0.419457	low
TCGA-S2-AA1A-01	0	513	-2.17198	-1.19284	-0.741105	-1.94331	-1.36541	-0.67169	0.331411	-0.30607	0.889332	-0.794497	-0.410742	0.0994302	-0.21995	low
TCGA-97-A4M3-01	0	540	-1.54852	-1.31501	-0.742252	-1.67137	0.794307	0.614646	-0.161838	1.23713	-2.177	0.940809	-0.1551	-1.10192	-0.371169	low
TCGA-55-8203-01	0	547	0.0350415	0.331255	0.915481	0.54533	-0.137894	0.428033	0.344896	0.811874	-0.718786	-1.77666	-0.525006	-1.09884	-0.206257	low
TCGA-69-7763-01	0	690	-1.8531	-1.17524	-0.468278	-0.911086	-1.46231	0.435488	-0.0541873	0.314705	0.899517	-0.674988	-0.774663	0.0249701	-0.191813	low
TCGA-NJ-A4YQ-01	0	1432	-0.0747947	0.444904	-0.628137	0.586576	0.07127	-0.712067	-0.708544	-1.40734	-0.0882589	1.46735	-0.277919	1.09792	0.251971	high
TCGA-55-7281-01	0	872	-0.616522	-0.542468	-0.726185	-0.675083	-0.858058	0.406561	0.414478	0.0223715	-0.749509	0.279185	-1.00152	-0.343698	-0.209069	low
TCGA-69-7764-01	0	414	-0.266197	-0.973809	-0.652227	-0.238872	-0.906509	0.834325	0.830287	0.730088	-1.88349	-1.19184	-0.425886	-0.330252	-0.290823	low
TCGA-44-3398-01	0	1163	-1.02385	-1.31911	-0.74718	-0.132475	-0.759029	0.162772	-0.130083	-0.387041	-0.0354175	1.06242	-0.565999	-0.439499	-0.171895	low
TCGA-55-A57B-01	0	546	0.20532	-0.475266	-0.717128	-0.446541	-0.127004	0.735112	0.190134	0.643226	-0.838744	-0.803055	-0.511737	-0.491568	-0.212298	low
TCGA-97-A4M5-01	0	634	-0.624905	0.218191	1.70759	-0.943607	-1.64658	0.394306	-0.0276068	0.296708	0.319894	-0.675856	0.781849	0.14462	0.0170149	high
TCGA-50-5049-01	0	3094	-0.128266	0.045836	-0.262955	-0.061655	-0.616214	-0.0518585	0.283755	-0.279073	-0.188412	-0.101076	-0.852634	-0.959092	-0.208285	low
TCGA-75-5146-01	0	2368	-1.08897	-1.89222	-0.758446	-1.12307	-0.800697	0.821372	0.436146	0.43738	-1.01967	-0.329185	-0.655467	-0.750096	-0.366019	low
TCGA-75-6206-01	0	2590	-1.89881	-2.87483	-0.758446	-2.16514	-1.47528	0.902559	0.0746851	1.07508	-0.151726	-0.53254	-0.689358	-1.25655	-0.533338	low
TCGA-75-7025-01	0	3305	-1.52168	-1.31584	-0.703614	-1.84982	-1.8063	0.459651	0.695935	0.867087	-0.199225	-0.391947	-0.0560561	0.523362	-0.203295	low
TCGA-44-2666-01	1	97	-0.227208	0.0793582	-0.684448	-0.602544	0.0516508	0.4819	-0.143292	-0.459131	0.350177	-1.21608	0.0108927	1.35564	0.146279	high
TCGA-78-7535-01	1	949	0.206323	0.260256	-0.758446	-0.0655223	-0.457649	0.389716	0.287466	0.530987	-0.640421	-0.627824	-1.07312	-1.67024	-0.377415	low
TCGA-71-6725-01	0	256	0.280692	-0.305486	-0.728073	-0.944853	-0.766122	0.485404	0.677113	0.524805	-2.12052	-1.90678	-0.968228	-1.19171	-0.430619	low
TCGA-80-5611-01	0	2595	0.847567	1.11472	-0.312289	1.4448	0.899464	-1.04641	0.975639	0.52154	0.684315	0.422251	-0.94688	0.493731	0.167458	high
TCGA-62-A46R-01	1	1725	0.598054	-0.152217	-0.758446	0.261573	0.543275	0.677079	-0.0131489	0.497184	-1.00277	-1.08534	-0.0640855	-1.55394	-0.320524	low
TCGA-64-5781-01	0	1559	0.566619	0.0184826	-0.52614	0.499216	0.925847	-2.83015	-2.26739	-2.73606	0.882366	2.10943	0.222353	1.74696	0.520897	high
TCGA-78-7542-01	1	321	1.99903	1.70181	1.43471	1.53896	1.2209	-0.735902	-0.359257	-1.00202	1.65217	1.58048	-0.662173	1.75764	0.663236	high
TCGA-35-3615-01	0	14	-2.34905	-1.8665	-0.649816	-0.789931	1.45119	0.646524	-0.717592	0.388113	-2.09245	-1.00982	1.09328	-0.632993	-0.29304	low
TCGA-05-4430-01	0	761	-0.307479	0.220863	-0.378584	-0.584978	-0.43829	0.407633	0.0885865	-0.147297	-0.428104	-0.751674	-0.549779	0.135842	-0.0707062	low
TCGA-64-5778-01	0	1305	-0.40121	-0.656193	-0.670601	0.586808	-0.490251	0.452595	0.981194	0.166811	0.0640659	0.309982	-0.904948	-0.828988	-0.229307	low
TCGA-64-5774-01	0	2676	0.480467	1.3557	-0.612536	1.12938	0.903381	0.0845554	0.184648	0.661529	-0.538868	-1.87102	-0.969325	-1.66773	-0.286117	low
TCGA-78-7163-01	0	7248	-1.83042	-1.92485	-0.74618	-1.85582	-2.20062	-0.146225	0.838626	1.15788	0.170452	0.619613	-0.666025	0.545113	-0.218466	low
TCGA-86-8673-01	0	862	0.525682	0.315711	-0.649968	0.38096	0.463273	0.0215521	0.145651	0.403092	0.403326	0.0506244	-0.823118	-1.59314	-0.246988	low
TCGA-62-A46P-01	1	594	-1.54073	-1.3902	-0.656952	-1.10856	-1.72642	0.522418	1.09121	0.630627	0.504355	-2.29458	-0.829735	-1.50783	-0.547847	low
TCGA-78-7152-01	1	1215	-0.84358	-0.073087	-0.529626	-0.68518	-1.50398	0.708027	0.0706059	0.0202277	0.951031	-1.64942	-0.84122	-0.942896	-0.307299	low
TCGA-NJ-A4YG-01	0	2261	-1.48611	-0.469502	-0.758446	-0.909057	-1.03628	0.592471	0.408005	0.537043	0.507409	-1.36612	-0.598855	-0.561256	-0.301884	low
TCGA-78-7153-01	0	3635	-1.21531	-0.871878	0.860788	-0.113151	0.088507	0.309044	1.02503	0.950132	-0.551357	-2.56414	1.49591	-1.06385	-0.300074	low
TCGA-78-7540-01	1	1197	-0.591159	-0.546131	-0.748492	-1.44287	-1.38371	-0.257084	0.245217	0.426268	1.14889	0.0521089	-0.82762	0.832689	-0.0182049	high
TCGA-49-4501-01	1	1421	-1.57706	-1.40352	-0.428642	-0.462623	-1.39596	0.557008	0.277102	-0.14085	-0.17649	-0.26368	-0.945723	0.299098	-0.148278	low
TCGA-05-4249-01	0	1523	-1.38097	-0.673681	-0.53892	-0.762004	-1.28753	0.58516	0.149211	0.586902	0.704247	-0.845609	-0.433889	0.372185	-0.123096	low
TCGA-78-7633-01	1	1528	-0.889186	-1.3772	-0.728417	-0.550537	0.95131	0.78223	-0.606587	1.03355	-2.41799	0.754907	-0.519373	-1.24206	-0.341478	low
TCGA-05-4422-01	0	365	-0.669982	0.0791856	0.318076	0.504985	0.0353719	0.47019	1.1819	0.315533	-1.59784	-1.91255	2.26706	0.0326677	-0.0968478	low
TCGA-05-4426-01	0	791	-0.020608	-0.705947	-0.208395	-0.0411087	-0.250263	0.31604	0.513899	0.446119	-0.0711213	1.05626	-0.451538	-0.987127	-0.197104	low
TCGA-50-5066-01	0	1442	0.452266	0.233029	0.250151	1.11741	1.34401	0.0577582	-0.17944	-0.645802	-1.15673	0.502296	-0.157738	1.20627	0.299163	high
TCGA-78-7537-01	1	1622	-2.54641	-1.96986	-0.758446	-2.20666	-1.79089	0.718755	1.03658	0.804705	-0.465281	-2.03305	-0.985302	-0.0442782	-0.421376	low
TCGA-55-6972-01	1	1632	-1.33946	-1.32194	-0.758446	0.410262	1.30676	0.875203	0.361656	1.30079	-2.62291	-0.156017	-0.599327	-1.6257	-0.44335	low
TCGA-67-3774-01	0	385	-1.6978	-1.13013	-0.475742	-0.735496	-0.914247	0.626673	0.294822	0.266332	-0.549905	0.129624	0.101348	0.202237	-0.152122	low
TCGA-62-A46S-01	1	1653	-1.54426	-1.43908	1.67097	-0.991903	-1.28843	0.436291	0.796222	0.968998	0.133809	-1.56111	-0.327487	0.210426	-0.111924	low
TCGA-05-4405-01	0	610	0.167952	-0.704522	-0.683029	-0.889914	-0.507458	0.62377	0.151277	0.154799	-0.0838023	-0.0563084	-0.599812	-0.6775	-0.216583	low
TCGA-55-6986-01	0	3261	-0.29919	-0.500782	-0.617915	-0.670389	-1.26335	0.341131	0.47474	0.320319	0.626118	-1.21315	-0.827366	-0.700171	-0.27357	low
TCGA-NJ-A55A-01	0	15	-0.914546	-1.00286	-0.758446	-0.878763	-1.6954	0.431479	0.466849	0.61399	0.427294	-0.629222	0.196647	1.08729	-0.0392781	high
TCGA-MP-A5C7-01	0	2248	-1.29801	-0.814066	-0.745433	-1.37089	0.865225	1.05009	0.691741	1.34729	-2.23004	-1.36994	-0.154842	-1.38748	-0.477218	low
TCGA-62-A46V-01	0	2199	-0.191982	-0.904303	-0.758446	0.362872	0.644076	0.599595	0.746333	1.14096	-0.692239	0.104434	-0.323984	0.587621	-0.0160772	high
TCGA-50-6597-01	1	1268	-1.24774	-2.44482	0.755985	-1.21147	-0.948159	-0.328043	0.283129	0.0946776	-1.45118	-0.242307	-0.93252	-1.56767	-0.43206	low
TCGA-73-4658-01	1	1600	-0.355335	-0.00922141	-0.738994	-0.272511	-0.555025	0.415812	0.186488	0.0904252	0.344653	-1.18508	-0.735578	-0.861864	-0.253554	low
TCGA-67-3772-01	0	573	-1.37686	-1.11194	-0.625989	-0.33103	-1.33502	0.569723	0.863606	0.216861	-0.544083	-0.584265	-0.888511	0.203337	-0.197864	low
TCGA-67-3773-01	0	427	-1.52658	-2.17396	-0.645645	-1.25976	-1.30525	0.637866	0.839247	0.740424	-1.98398	-0.476421	-0.724505	0.934658	-0.184925	low
TCGA-62-A470-01	1	1194	-0.482689	-0.0119997	-0.758446	-0.25924	1.38857	0.628061	1.00314	0.941049	-0.871223	-2.85621	1.92639	-0.861488	-0.286872	low
TCGA-50-5939-01	1	460	0.40896	0.570295	-0.640496	0.238551	1.00623	-0.730481	-0.751748	-2.14279	1.41407	1.13548	1.14638	1.64612	0.444923	high
TCGA-95-7948-01	0	476	-1.01418	-0.613086	-0.758446	-0.953865	-0.666066	0.597917	0.467394	1.21156	-0.504792	0.47147	-0.264592	-0.193625	-0.21262	low
TCGA-NJ-A4YP-01	0	50	0.160243	0.841305	-0.72887	0.0172876	-0.220321	0.313846	0.0920528	-0.20666	1.07572	0.731425	-0.731117	-0.595997	-0.0703379	low
TCGA-67-6215-01	0	174	0.176893	0.161848	-0.678847	0.594668	-0.364477	0.75794	0.402071	0.609089	-0.771345	-0.915751	-0.651564	-1.69455	-0.374432	low
TCGA-44-8117-01	0	385	0.674803	-0.42539	-0.737743	-0.440481	-0.408991	0.552413	-1.35992	0.861955	-1.29553	0.779762	-0.781882	-0.253248	-0.107158	low
TCGA-97-8175-01	0	551	0.661108	-0.324994	-0.758446	-0.226119	-0.824501	0.02303	0.681194	0.231474	0.980316	0.690867	-0.903906	-0.413959	-0.116652	low
TCGA-55-8616-01	0	48	0.280372	-0.393486	-0.758446	-1.62136	-1.03953	0.79771	0.295784	-0.705044	0.0216554	0.424369	-0.600492	0.40985	-0.0409286	high
TCGA-97-8177-01	0	499	-0.600545	-0.62796	-0.663535	-0.896495	-1.11539	0.58184	0.526974	0.142997	-1.10004	0.185119	-0.530395	0.500891	-0.102789	low
TCGA-97-A4M0-01	0	652	-0.840385	-0.683628	-0.758446	-0.507027	-0.923039	0.817191	-0.569837	1.1096	-0.65047	-0.679288	-0.0576247	-1.15835	-0.366051	low
TCGA-44-4112-01	1	808	0.45314	-0.374807	-0.650068	-0.121574	0.22811	0.57231	-1.06795	0.331379	0.0434503	-0.547427	-0.0467638	-0.490427	-0.102485	low
TCGA-86-7955-01	0	1072	1.07477	1.30619	0.325586	0.856077	0.670419	-1.4916	0.539508	0.154206	1.10319	1.07321	-0.907534	0.94697	0.316303	high
TCGA-86-A4P7-01	0	415	-0.409621	-0.0697513	-0.53912	-0.714466	-0.405135	0.477401	0.560556	-0.314709	-1.1084	-1.61254	-0.569644	0.867268	-0.0286083	high
TCGA-44-7671-01	0	889	-0.435318	-0.591706	-0.465424	-0.416984	1.55338	0.584408	-0.0471398	0.672342	0.334976	0.391647	1.36446	-0.127453	-0.013468	high
TCGA-55-7574-01	1	995	-0.244743	-0.286235	-0.630971	-0.297449	-0.541156	0.48809	-0.0952634	0.10354	0.232541	-0.0302179	-0.258971	-0.747422	-0.192948	low
TCGA-05-5715-01	0	62	0.0697964	0.0603654	-0.633929	-0.845507	-0.327558	0.204375	1.15417	-1.10887	0.536451	0.257296	-0.615308	-0.0585218	-0.0594557	low
TCGA-44-7661-01	1	557	1.67509	1.21054	-0.604743	1.35186	1.2559	0.0625697	-0.536164	-0.351057	1.44911	0.438925	-0.510902	0.836403	0.325622	high
TCGA-97-8172-01	0	545	-1.53337	-1.28101	-0.738502	-1.59145	-1.37862	0.781531	0.569399	0.877581	-0.011389	-0.604582	-0.236394	0.94326	-0.11735	low
TCGA-38-A44F-01	0	133	-1.52557	-1.03704	-0.481853	-1.36845	-1.06567	-0.156137	0.43892	0.0230411	0.88635	0.478478	-0.236306	1.59635	0.104291	high
TCGA-97-A4LX-01	0	614	-0.19505	0.362144	-0.668176	0.632732	0.200182	0.521128	-0.437438	1.3052	-0.666917	-0.192756	-0.362771	-0.976652	-0.215446	low
TCGA-73-4677-01	1	38	-1.60813	-1.78909	-0.758446	-1.31728	0.452597	0.824512	0.0295236	0.909751	0.926932	-0.504566	0.995796	0.0586896	-0.148834	low
TCGA-38-4626-01	0	3674	-0.534106	-0.972408	-0.468818	-0.715197	-1.02172	0.587055	0.561101	-0.0881158	-1.34615	-0.827331	-0.611436	0.322827	-0.150325	low
TCGA-86-8280-01	0	701	-0.23433	-0.548991	-0.721284	-0.035706	-0.0177558	0.615737	0.617067	0.824088	-0.396999	0.00652538	-0.171702	-0.202917	-0.14549	low
TCGA-97-8174-01	1	164	-1.72981	-1.58453	1.03274	-1.33765	-1.35856	0.807735	0.301599	0.0888338	0.476313	-0.0461036	0.014193	-0.941729	-0.261573	low
TCGA-55-A48Y-01	0	630	0.0507951	0.159133	-0.597655	-0.611624	-0.485056	0.366657	0.330845	-1.82931	-0.939088	0.118229	-0.160259	-0.770355	-0.170099	low
TCGA-78-7539-01	0	791	-1.65625	-1.60277	-0.705031	-1.11127	-1.33061	0.610571	0.55772	0.472462	-2.0882	-0.820821	-0.928649	0.228942	-0.286491	low
TCGA-64-1678-01	0	1189	0.0751779	0.452379	-0.220002	1.93997	1.6242	0.403757	0.365293	0.310626	-0.0419069	0.692489	-0.427215	-1.27498	-0.0983828	low
TCGA-73-A9RS-01	1	340	1.33976	0.887757	-0.696736	0.726918	0.573885	-1.58091	0.8947	-1.36101	0.680824	1.47908	-0.605551	1.29472	0.33326	high
TCGA-86-A4JF-01	1	737	0.726266	0.76311	-0.744064	0.077214	-0.0735055	0.393843	0.425829	0.891116	-0.482327	-0.0380088	-0.934898	0.641858	0.0432704	high
TCGA-78-8648-01	1	1209	-0.26413	-0.296333	0.387699	-0.663369	-0.343991	0.0267614	-0.153247	-0.540583	-0.172555	-0.73839	-0.655001	-0.30152	-0.0833952	low
TCGA-44-6146-01	0	728	-0.581258	-0.618109	-0.720691	-1.47425	-0.780244	-0.337392	0.345027	0.443282	1.7179	-0.966727	-0.403488	-0.603449	-0.235277	low
TCGA-38-4629-01	1	864	0.958628	1.14599	-0.537839	0.921775	0.972691	-0.251168	-0.318084	-0.502089	0.842415	0.973905	-0.906393	1.23833	0.342494	high
TCGA-50-8459-01	0	1119	-0.728368	-0.637998	-0.0197301	-0.799525	-1.00554	-1.73418	-0.27048	-0.126424	0.979378	0.734442	-0.526322	1.20221	0.150124	high
TCGA-78-7161-01	1	291	-1.05574	-1.3164	1.45191	-1.5469	-1.24733	0.468332	0.347899	0.581295	-0.57701	0.251044	-0.334876	-1.56907	-0.346355	low
TCGA-67-4679-01	0	448	-1.16735	-1.42926	-0.721988	-1.52941	-1.3179	0.818379	0.511622	0.463172	-0.371392	-1.0986	-0.39103	0.730877	-0.15285	low
TCGA-62-A472-01	0	910	0.792757	0.246509	-0.758446	1.19961	-0.0830249	0.570818	0.545363	1.27764	-0.853518	-1.36111	0.0766266	0.716424	0.0177896	high
TCGA-62-8397-01	0	1289	-0.709421	-2.52994	-0.758446	-1.46799	-1.31478	0.54603	0.509797	0.085845	-1.18485	-1.37019	-0.353732	-1.41267	-0.526058	low
TCGA-62-8395-01	0	1216	-1.21404	-1.30641	0.419782	-1.03018	-0.571091	0.818964	0.509654	1.31397	-1.81759	-0.419002	-0.354115	-0.117086	-0.221509	low
TCGA-86-8056-01	0	139	-0.536789	-1.75972	-0.733648	-1.51312	-0.756473	0.259664	0.0549981	-0.119537	-0.750803	-1.28376	-0.0861327	1.13966	-0.0448624	high
TCGA-99-7458-01	0	747	-0.122509	-0.600872	-0.745583	-0.118463	-0.229759	0.665526	0.161707	0.268897	0.435875	-0.580423	-0.403445	-1.17175	-0.277555	low
TCGA-53-7813-01	0	424	-0.387585	-0.759835	0.0129641	0.0846427	-0.146524	0.442024	1.00093	0.725256	-0.307662	-2.58625	-0.0459989	-0.868648	-0.296155	low
TCGA-78-7149-01	0	3940	-1.34997	-1.28227	0.341025	-1.71504	0.724405	0.534456	0.344467	0.804985	-1.28485	-0.550056	0.184778	-0.347118	-0.202733	low
TCGA-55-6968-01	1	1293	0.339717	1.51883	-0.717646	1.16747	0.819289	-0.35905	-1.88656	-3.11726	0.899145	0.239178	-0.0118371	-1.33417	0.0111595	high
TCGA-73-4670-01	0	131	1.29909	1.24921	-0.619324	0.997968	0.845683	-2.45275	-1.83784	-2.86054	1.51978	1.56705	2.14238	1.62601	0.571636	high
TCGA-05-4425-01	0	669	0.0878121	0.0895722	-0.276634	0.326893	-0.228343	0.44213	0.372824	1.09796	0.0100454	0.828452	-0.618203	1.04457	0.134133	high
TCGA-MP-A4T7-01	1	167	0.414608	0.543779	0.00291163	0.660327	0.699232	0.146905	0.0137979	-0.484201	0.973958	0.721667	2.15266	1.11437	0.321198	high
TCGA-78-7167-01	1	2681	-2.94995	-2.73318	-0.677498	-3.22418	-1.24953	0.909753	0.53303	1.20157	-1.8479	0.960092	-0.635218	-1.11718	-0.57077	low
TCGA-49-AARE-01	1	1229	0.155032	1.14191	0.824292	0.00112761	-0.0254297	-0.608979	0.552664	-1.86265	-0.362091	1.15203	0.460306	0.0179613	0.143461	high
TCGA-49-AARN-01	1	1135	-0.264772	-0.299816	-0.658482	-0.342458	-0.244214	0.288173	0.50431	-0.148017	0.705186	0.309914	-0.29306	1.66297	0.207132	high
TCGA-49-AAR0-01	0	4765	-0.613747	0.674255	-0.637255	0.205866	0.52199	0.423695	0.233753	0.523286	-0.584359	-0.0819655	0.283744	-1.0234	-0.210308	low
TCGA-97-7553-01	0	1870	0.468513	-0.179955	-0.320469	0.251883	-0.172399	0.431711	0.260059	0.00541074	0.254855	-0.731585	-0.483341	0.345953	0.0198644	high
TCGA-44-6778-01	0	1864	-0.101799	0.904261	-0.647831	0.644683	0.227659	0.201025	-0.0890589	-0.548855	0.567479	-0.131657	0.0867105	-0.740371	-0.0816632	low
TCGA-44-6776-01	0	2616	-1.38099	-1.49296	-0.758446	-1.81754	-1.12278	0.753201	0.106806	0.970396	-0.596211	-0.840518	-0.34835	-0.77373	-0.400422	low
TCGA-49-AARR-01	0	4992	-1.93555	-1.48783	-0.758446	-2.0634	-2.08444	0.0131561	0.616715	0.461221	0.482263	-0.957843	-0.116151	-0.258002	-0.346417	low
TCGA-95-8039-01	0	830	-0.314168	-0.256779	-0.727566	-0.169669	-0.114693	0.535446	0.227475	0.437893	-1.30306	-0.583508	-0.193086	0.160701	-0.112562	low
TCGA-49-4488-01	1	869	0.817989	-0.119348	-0.758446	0.404993	1.3843	0.717032	-0.445206	0.798092	-0.327634	0.333877	-0.735444	-0.123165	0.00143213	high
TCGA-O1-A52J-01	1	1798	-0.720657	-0.39767	1.71003	-0.0884687	0.224943	0.753767	0.460467	0.673152	-0.444335	-0.969116	-0.194972	-1.44285	-0.22528	low
TCGA-97-7546-01	0	1285	-0.348347	-0.675946	-0.758446	-0.602751	-0.760311	0.655694	0.352082	-0.059706	0.714004	-0.703581	-0.486439	-0.315174	-0.175899	low
TCGA-97-8552-01	0	626	-2.00973	-2.10803	-0.740996	-1.83972	-1.53999	0.546342	0.516913	0.555329	-0.0437007	-0.780074	-0.454977	-0.289969	-0.357646	low
TCGA-49-AARO-01	0	3759	0.0650543	0.355099	-0.62192	-0.243824	-0.295722	0.446996	-0.459831	-0.261489	-0.0297002	1.25187	-0.210344	1.04567	0.173412	high
TCGA-L9-A444-01	0	307	0.0486095	-0.405956	-0.721252	-0.865199	-0.664184	0.443065	-0.219468	0.0518904	-0.759431	-0.67224	-0.645848	-1.31448	-0.344167	low
TCGA-55-8097-01	0	476	-1.59383	-1.29958	-0.378473	-1.54742	-1.46761	0.76627	0.377214	0.738732	-0.987601	-1.09323	-0.538173	-0.0608604	-0.294394	low
TCGA-J2-A4AD-01	1	550	0.821522	0.663743	-0.536205	0.46003	0.631694	-0.306322	0.227642	0.0715065	1.19441	0.857409	0.647211	1.36032	0.315018	high
TCGA-L9-A443-01	1	193	0.056195	-1.23452	0.969954	-1.31259	-0.203411	0.531951	0.262048	1.22445	0.439608	1.06238	-0.676743	0.734937	0.101113	high
TCGA-95-7043-01	1	503	-0.0195751	0.668316	1.32609	-0.564466	1.64911	-0.247509	0.382933	-2.62073	-1.14555	-0.368342	-0.108807	1.02999	0.312649	high
TCGA-44-A4SU-01	1	409	-0.597663	-0.240563	0.206748	-0.518011	-0.999172	0.267021	0.431647	0.561934	0.473581	0.0341515	-0.180054	0.731737	0.0423411	high
TCGA-55-7725-01	0	442	-1.11835	-1.55987	-0.758446	-0.669421	-0.631706	0.61691	0.766576	0.236216	0.0606958	-1.43034	-0.496207	-0.21029	-0.259126	low
TCGA-93-A4JO-01	1	33	-0.609967	-0.323267	-0.7252	-0.669593	-0.752342	0.0456449	0.261019	-0.376452	0.189297	-0.040188	-0.464053	0.662695	-0.00467118	high
TCGA-55-7911-01	0	537	0.432917	0.578244	-0.638799	1.22427	-0.0279432	0.48261	0.664351	0.161022	-1.18121	-1.88864	-0.347208	-1.37728	-0.307792	low
TCGA-55-A492-01	0	596	-2.99826	-2.13175	-0.758446	-2.44522	0.693808	0.542612	0.788959	1.36351	-2.27617	-1.01732	-0.0160353	-1.58313	-0.618403	low
TCGA-91-8497-01	1	434	-2.19658	-1.48701	-0.716056	-1.96521	-1.56219	0.586805	0.711294	0.999357	-0.0503969	-0.183479	0.212004	-0.611787	-0.392924	low
TCGA-55-8621-01	0	515	-0.367674	-0.480839	-0.741953	-0.345205	-0.564141	0.400795	0.150315	0.401181	-0.41753	-0.583465	-0.08263	0.236611	-0.100533	low
TCGA-93-7348-01	0	531	-0.58892	-0.729627	-0.722381	-0.43796	-1.16863	0.292846	0.785829	-0.219847	0.872735	-0.316079	-0.339322	0.141811	-0.11096	low
TCGA-97-7938-01	1	18	-0.640592	-1.87963	-0.623757	-1.34575	-1.21736	0.698527	0.388737	0.455046	-0.879377	-0.19021	-0.436821	0.468479	-0.161963	low
TCGA-93-7347-01	0	683	-0.811489	-0.43382	-0.250309	-0.537432	-0.680363	0.61819	0.547525	0.370954	-0.722641	-0.638024	-0.755048	0.936487	-0.00859432	high
TCGA-J2-A4AE-01	0	1079	-0.0439808	-1.19482	-0.758446	-0.245685	-0.611103	0.265843	0.610239	0.256668	0.616009	-1.23568	-0.364768	-0.434468	-0.215562	low
TCGA-55-6543-01	0	435	0.234042	-1.77578	-0.71936	-1.65766	-1.44712	0.129541	0.606346	0.44153	0.790559	0.554292	-0.429447	1.10403	0.00919413	high
TCGA-55-8299-01	1	469	1.10128	0.373713	-0.699966	1.0524	0.413432	0.0339881	0.250705	-0.0176902	0.836014	1.14781	1.12905	1.36106	0.316451	high
TCGA-55-7903-01	0	567	0.843293	0.574782	-0.725623	0.608598	0.74573	0.531688	0.356823	0.588594	0.718786	-0.74857	-0.458948	-0.262465	-0.0311353	high
TCGA-J2-A4AG-01	0	988	-0.772636	-1.05751	-0.715827	-1.4506	-1.15003	0.876531	-0.0862639	0.25044	-0.442467	-0.604945	-0.584947	0.300361	-0.160454	low
TCGA-NJ-A55R-01	0	603	-1.25822	-0.0137046	-0.679497	-0.00312494	0.385642	0.399791	-0.491086	0.366921	0.193672	-0.0967249	1.98374	-1.04381	-0.204572	low
TCGA-44-7659-01	0	691	-1.71058	-1.93686	-0.732403	-1.62439	-1.77357	0.868042	0.725478	0.489959	0.338414	-1.16309	-0.0663605	-0.730244	-0.416901	low
TCGA-55-A4DG-01	0	608	-0.680043	-1.0883	-0.608346	-0.996328	-0.795983	0.66757	0.504257	0.565548	-1.34698	-0.0303635	-0.341746	1.38562	0.0130592	high
TCGA-97-7941-01	0	484	-1.16795	-0.771403	-0.681421	-1.40332	-1.33925	0.101236	-0.101792	0.325362	0.451154	-0.67931	1.77544	1.5091	0.0658346	high
TCGA-55-7573-01	0	487	-1.52788	-1.13236	-0.683482	-1.10388	-1.71795	0.613623	0.526697	0.619765	0.12155	-0.0756309	-0.124926	0.196295	-0.200979	low
TCGA-49-AARQ-01	0	6732	0.24128	-0.670889	-0.647048	-0.99097	0.773289	0.217146	0.924982	0.43743	-1.21273	-0.419828	-0.787719	-0.501462	-0.209358	low
TCGA-91-6836-01	0	417	1.23549	1.60499	-0.652529	1.56452	1.69653	0.700396	-1.15665	1.08685	1.32112	0.39085	-0.933329	-0.919606	0.0350434	high
TCGA-55-6985-01	0	1233	0.448097	0.387231	0.248564	0.275617	0.236551	0.248821	0.43594	0.509843	0.583813	-0.127212	-0.418599	0.62589	0.136495	high
TCGA-55-6971-01	0	1400	0.175238	-0.122679	-0.339659	0.426451	-0.244107	0.363371	0.604513	-0.108668	-1.17857	0.00563698	-0.56387	-1.09595	-0.239362	low
TCGA-55-6642-01	0	2449	0.0667259	-0.635009	0.178639	0.119404	-0.595339	0.352542	-0.090917	0.397057	0.527903	-1.01536	-0.851977	-1.15281	-0.23397	low
TCGA-49-AAR2-01	0	2224	-1.12901	-0.0854772	-0.658906	-1.20766	0.34433	0.262086	1.03402	-0.151076	-2.07455	-1.60743	0.197501	-1.35741	-0.427814	low
TCGA-97-7547-01	0	1965	-1.61796	-1.6655	-0.685759	-1.94235	-2.02527	0.218586	0.660767	0.26124	0.101446	-0.812364	-0.604268	1.27506	-0.0985676	low
TCGA-97-7552-01	0	1932	-0.80554	-0.778982	-0.714559	-0.764214	-1.15943	-0.0252691	0.505364	0.429586	1.13191	-0.882072	-0.619873	0.798235	-0.0420838	high
TCGA-44-7660-01	0	592	1.10134	0.554185	-0.0516563	0.261576	0.0367267	-3.7791	0.31513	-1.58865	1.29174	1.19171	0.940455	-0.43913	0.0980493	high
TCGA-55-8091-01	0	600	-0.29702	-1.05669	-0.733947	-0.271263	0.0106075	-0.0208601	0.190858	0.781247	-0.182566	0.633292	-0.72028	-0.0855056	-0.11628	low
TCGA-55-8301-01	0	534	0.219827	0.438698	-0.721874	1.03072	-0.0463028	0.566746	0.564859	0.346001	-0.497805	-0.165667	-0.393324	-0.542322	-0.13164	low
TCGA-55-8087-01	0	462	-2.26494	-1.77906	-0.711763	-1.99842	-1.65027	0.857749	0.933357	0.810878	-0.843095	-1.0859	-0.569552	-1.06012	-0.532853	low
TCGA-55-A494-01	0	481	0.83041	0.641645	1.00065	0.181647	0.196927	0.686935	-0.0602328	1.09509	0.370102	-1.23405	-0.339815	-1.66804	-0.205418	low
TCGA-55-7728-01	0	704	-1.2528	-0.396339	0.170761	-1.16333	-1.23427	-0.384599	-0.0901077	0.0942227	0.466114	0.0968794	0.106539	-0.346365	-0.147199	low
TCGA-97-7937-01	0	564	0.595548	-0.00237215	-0.679977	0.0153702	-0.468234	0.656799	0.667874	-0.184004	-1.67873	-0.175427	-0.887729	-1.45418	-0.339351	low
TCGA-55-8514-01	0	520	-1.83796	-1.10753	-0.739762	-2.55702	-2.08535	0.527758	0.657785	0.2818	-2.03162	0.452262	-0.631397	-0.911418	-0.479028	low
TCGA-55-8511-01	0	552	0.901305	0.939616	-0.684739	0.219104	0.420302	-0.0129155	0.0727439	-0.455179	1.24025	1.15204	-0.153976	1.02326	0.268347	high
TCGA-55-8207-01	0	977	-1.7561	-2.49944	-0.734892	-1.68239	-1.77122	0.623133	0.222345	0.427807	0.281487	-0.0511245	-0.480672	0.130161	-0.258673	low
TCGA-55-7815-01	0	773	0.398672	-0.612014	-0.758446	0.649879	-0.955599	0.392734	0.444375	0.417672	-0.79655	0.224817	1.73672	-0.465465	-0.161522	low
TCGA-93-8067-01	0	186	0.1391	1.18636	-0.605134	0.199023	1.929	0.10521	0.106265	0.517196	-1.92045	-0.096041	2.37992	0.81572	0.152813	high
TCGA-44-A47A-01	0	466	-0.318715	0.414538	-0.290835	0.287881	0.065574	1.04017	0.737219	1.42751	-0.910421	-0.340389	-0.453111	0.449664	-0.0294928	high
TCGA-55-8204-01	0	515	0.646826	0.12516	0.357593	-0.241519	-0.693656	-1.39578	-0.0254284	-0.168934	0.599637	1.78111	-0.238658	0.909529	0.227706	high
TCGA-MP-A4TE-01	1	896	-0.745233	0.417009	-0.68409	-0.738287	0.196029	0.0572765	0.690787	0.911362	0.903075	-1.06742	1.5553	-1.68493	-0.357014	low
TCGA-95-7039-01	0	1272	0.374898	0.79636	-0.709878	0.729601	1.0167	0.625592	0.335656	0.908799	-1.17796	0.305439	-0.641712	-0.552601	-0.103651	low
TCGA-55-8506-01	0	11	0.917011	0.999505	-0.697432	-2.75581	0.100074	0.96996	0.37787	1.10025	-1.8051	-2.85008	-0.903418	-1.51126	-0.46204	low
TCGA-91-7771-01	0	492	-0.936807	-1.04243	1.28909	-0.24628	-0.91672	0.453427	0.594718	-0.257144	1.16114	-0.98365	0.0772066	-0.396153	-0.0863699	low
TCGA-J2-8194-01	0	724	-1.31252	-1.95452	-0.586852	-1.26567	-0.534215	0.587149	-0.0701246	0.69866	-0.469613	0.862631	1.65551	-0.844289	-0.29652	low
TCGA-55-8619-01	0	416	-1.04752	-0.608643	-0.635237	-0.940401	-1.32598	0.116633	0.0634773	-0.0632402	0.195958	-0.575051	-0.446867	-0.0624875	-0.178693	low
TCGA-55-8513-01	0	791	-1.71018	-0.995278	-0.614778	-1.40716	-1.86168	0.446417	0.505498	0.416539	0.494456	-0.537571	-0.143243	0.375745	-0.180048	low
TCGA-69-8453-01	0	813	-0.0411276	0.277877	-0.314968	-0.229162	-0.409968	0.209085	0.0974191	-0.0111116	0.897339	0.610108	-0.232787	0.875928	0.143145	high
TCGA-69-7765-01	0	165	0.614084	-0.18012	-0.682054	-0.413457	-0.178036	0.410175	0.175814	0.47328	-0.0612031	0.274913	-0.610073	-1.08446	-0.228484	low
TCGA-53-7626-01	1	929	-0.0250715	-0.301167	-0.736942	-0.527291	-0.485934	0.796335	0.556701	0.596291	-0.88465	-0.0277954	-0.79012	-0.527999	-0.226368	low
TCGA-50-5055-01	1	1830	-1.03361	-0.508673	-0.323863	-0.350547	-0.459466	-0.140949	0.424781	-0.794626	0.172816	0.198027	-0.408551	1.16167	0.110462	high
TCGA-44-2659-01	0	1367	0.308742	-0.772303	-0.749252	-0.792708	-0.910935	0.510868	0.289571	0.761664	0.560593	-0.0811669	-0.461562	-0.0199207	-0.126208	low
TCGA-NJ-A55O-01	0	13	-0.203632	-0.0907113	-0.723083	0.481136	-1.0736	0.344587	0.0814234	-0.100193	-0.128261	-0.813026	-0.32857	0.799667	0.0191213	high
TCGA-05-5428-01	0	670	0.189367	0.212201	-0.718387	1.29116	1.8107	0.489305	0.192447	-0.0923067	0.33463	1.22762	-0.141037	-1.15086	-0.0770103	low
TCGA-38-4627-01	1	1147	-0.465177	-0.579647	-0.131461	-0.56958	-0.609486	-0.446573	0.53065	0.175055	-0.00435568	0.372722	-0.976499	0.407627	-0.0233751	high
TCGA-75-6212-01	1	1516	-0.731584	-1.10952	-0.64842	-0.678541	-1.02646	0.575294	0.733261	0.046291	0.183632	-0.968495	-0.87595	-0.616225	-0.288936	low
TCGA-49-4510-01	1	896	-3.0788	-2.51521	0.144719	-2.26091	-2.12579	0.631961	0.342572	0.673237	-1.19665	0.495318	-0.582803	-0.73339	-0.445998	low
TCGA-MP-A4SW-01	1	1778	-0.279128	0.823556	0.793324	0.36549	-0.345462	0.597434	0.867204	0.681644	-1.42454	-0.706661	0.363057	0.384106	0.0204615	high
TCGA-44-2665-01	0	1301	-0.552778	-0.00215615	-0.599078	0.085869	-0.167638	-0.116465	0.311306	0.891307	-0.800641	1.6446	-0.119426	0.364547	-0.00420577	high
TCGA-55-6979-01	1	237	1.18057	0.3579	-0.552783	0.842586	0.351494	-0.00690178	1.23396	-0.52079	0.223779	1.01404	-0.809579	-0.365399	-0.00276152	high
TCGA-49-4505-01	1	428	-1.53968	-0.919016	-0.706428	-1.38368	-1.69865	0.175067	0.271439	0.223551	-0.801723	0.40961	-0.976781	1.27701	-0.0358641	high
TCGA-MP-A4SY-01	1	1501	0.652497	0.175967	-0.741931	0.196675	0.693339	0.296626	-0.133166	-0.257515	0.671403	0.400661	0.493472	-1.4488	-0.173547	low
TCGA-86-8278-01	0	944	-0.394031	0.00637121	-0.73932	-0.655821	-0.354643	0.309445	0.687566	0.694359	-0.632644	0.490574	-0.432333	-0.913787	-0.268657	low
TCGA-05-5423-01	0	151	-0.440913	-0.565789	-0.737857	0.71833	-0.43094	0.826575	0.751725	0.245989	-1.29319	-0.369444	-0.676151	-0.535172	-0.231953	low
TCGA-05-4397-01	1	731	1.02203	1.89584	-0.706457	2.19193	1.83066	-2.05289	0.356388	0.398587	-0.172435	-0.499528	1.96482	-1.67584	-0.122907	low
TCGA-38-4628-01	1	1492	0.295266	0.0979718	0.0170352	0.25585	-0.339641	0.492169	0.176408	-0.216446	-1.8423	-0.300762	-1.11425	-1.5148	-0.301612	low
TCGA-73-4668-01	0	467	0.605088	0.649727	-0.672661	0.141206	-0.398538	0.526067	-0.0496785	0.279349	0.706646	0.490597	-0.769761	-0.933897	-0.141316	low
TCGA-78-7147-01	1	586	0.270089	0.15606	-0.537704	0.688547	0.135806	0.110097	0.456001	0.623006	-1.95325	-0.332707	-0.720459	-1.73534	-0.367637	low
TCGA-49-4506-01	1	999	-0.217544	0.405204	-0.736707	1.10337	1.5256	-2.76006	-2.30123	-3.3256	1.14856	1.4784	2.39248	1.69383	0.547194	high
TCGA-MP-A4T4-01	1	2617	0.29608	0.452479	0.016461	0.376918	0.877501	0.403729	0.233795	0.801496	-0.26622	-0.374888	-0.502518	-0.22607	-0.0222015	high
TCGA-78-7148-01	1	626	0.492242	0.491186	0.991074	0.749273	1.32413	-0.00503732	-0.127716	0.216528	0.734829	-0.281182	1.96703	0.602092	0.273014	high
TCGA-55-6984-01	1	760	0.107476	0.368502	-0.693758	0.301182	-0.318021	-0.969639	-0.483901	-0.521597	1.21217	0.63664	-0.265169	1.17823	0.229608	high
TCGA-64-5815-01	0	866	0.0230497	0.145818	-0.543938	0.75733	-0.615079	0.149388	0.298905	0.19952	0.319147	0.397343	-0.707826	-0.614772	-0.126655	low
TCGA-50-5932-01	1	1235	0.00774664	-0.0269491	-0.477649	0.300869	-0.149418	0.746725	-0.0978388	0.974347	-0.0251075	-1.31883	-0.133483	-0.17196	-0.114867	low
TCGA-55-6983-01	0	2823	-1.31294	-0.841674	-0.725956	-1.41118	-0.906248	0.236727	0.53547	0.915637	0.129944	-0.834097	-0.742971	-0.246859	-0.271018	low
TCGA-78-7166-01	1	258	-0.116476	-0.248178	-0.442309	0.285572	0.433125	-1.28787	-1.58089	-2.32703	0.288312	1.40422	2.15252	1.43716	0.378507	high
TCGA-50-5045-01	1	2174	-0.246326	-0.196084	-0.545297	0.202324	-0.561402	0.0604585	0.0483975	0.139825	-0.192742	0.802453	-0.683309	-0.154213	-0.0772723	low
TCGA-86-8279-01	0	949	0.66075	0.251105	-0.746897	0.439903	-0.275897	0.711193	0.640746	1.40251	-1.23228	0.242009	-0.59124	-1.18963	-0.287326	low
TCGA-86-8674-01	0	806	-0.680361	-0.236785	-0.502861	-0.768828	1.4699	0.334298	0.90369	1.52646	-1.17274	0.988901	-0.706604	-1.06037	-0.260017	low
TCGA-L9-A743-01	0	664	0.361735	0.216405	-0.499988	0.190816	-0.0985714	0.444665	0.231189	0.104875	-0.365605	1.00537	-0.383052	0.190303	0.0243438	high
TCGA-95-A4VN-01	0	553	1.24571	1.17424	-0.758446	0.758547	1.08111	0.202294	0.0323597	0.265748	0.789077	0.0168917	0.310937	-0.989278	-0.0568771	low
TCGA-MP-A4TI-01	1	429	0.988362	1.11361	-0.669835	1.12965	0.822158	-0.119822	-0.776651	-0.948218	1.00577	1.54502	-0.0543666	0.980758	0.344544	high
TCGA-67-6217-01	0	422	-1.19172	-1.78556	-0.758446	-1.59169	-1.53608	0.854674	0.654013	0.547395	-1.33293	-0.665276	-0.460213	-0.495234	-0.388027	low
TCGA-95-7567-01	0	568	0.313405	0.0903076	0.161369	0.617123	-0.00589826	0.368071	0.392716	0.540944	-0.845713	-1.3045	-0.782264	-1.52308	-0.295138	low
TCGA-86-8671-01	0	839	-0.713648	-0.190084	-0.687194	-0.756264	-0.451123	0.419872	0.60776	0.41788	-0.182619	-0.322253	-0.359594	-0.329343	-0.195492	low
TCGA-73-4675-01	1	922	-0.459204	-0.249578	-0.583484	-0.462873	-0.151708	0.801262	0.951969	0.959446	-1.06532	-0.752689	-0.500825	-0.0457776	-0.181489	low
TCGA-49-4507-01	1	268	0.4436	0.696913	-0.664991	0.579375	0.874546	-3.45718	-0.84901	-3.04788	-0.597699	0.706609	1.73394	1.87145	0.453107	high
TCGA-NJ-A7XG-01	0	617	-1.89251	-0.99254	-0.727579	-1.07371	-1.69939	0.747798	0.274646	1.16989	-1.42689	-0.44197	-0.513443	1.20723	-0.114484	low
TCGA-50-5044-01	1	624	0.654694	0.772618	-0.735622	0.458676	0.304277	-0.521186	-0.118767	-0.657717	0.392976	-0.709149	-0.613221	1.27154	0.224606	high
TCGA-38-4632-01	1	1357	0.950575	0.760741	1.77885	1.91133	0.738038	0.0373264	-0.302307	0.00742574	-1.28587	1.25	-0.667492	-1.29531	0.0197612	high
TCGA-78-7156-01	1	976	-1.62977	-1.83877	-0.71908	-1.3298	0.773772	0.867821	-0.021203	1.23154	-2.19086	-1.67999	-0.637957	-1.51963	-0.526889	low
TCGA-55-8512-01	1	607	-1.69872	-1.3901	-0.640257	-2.21112	-1.60979	0.618118	0.608414	0.579809	0.654385	0.96839	-0.158571	-0.539522	-0.305771	low
TCGA-49-AAQV-01	1	677	0.497717	0.0582315	-0.520587	0.635316	0.0420454	0.149774	0.588946	0.579195	-0.155228	0.692003	-0.700381	-0.591203	-0.110365	low
TCGA-69-8253-01	0	426	-1.69677	-0.905798	-0.749683	-1.08122	-1.10556	0.47199	-0.118196	0.827927	0.852776	-0.960079	-0.732389	0.168326	-0.184896	low
TCGA-55-7914-01	1	187	0.0346759	-1.22477	-0.724601	-0.560108	-0.0851988	0.689294	0.20009	-2.15188	0.368749	-0.92078	0.177792	-1.49249	-0.291832	low
TCGA-L9-A50W-01	1	442	-0.448865	-0.978706	1.37878	-1.99716	-1.08073	0.815931	0.783548	1.36748	-1.78316	-0.855131	-0.25708	0.573896	-0.0853351	low
TCGA-91-A4BD-01	0	603	-2.11279	-2.0915	-0.68133	-2.09092	-1.93444	0.449018	0.689134	0.872325	-0.600506	-0.810389	-0.767243	1.85239	-0.0707684	low
TCGA-50-5068-01	1	1499	-1.25909	-1.34859	-0.737024	0.84162	-0.196176	0.360094	0.595245	-0.170895	-0.870081	-0.643599	-0.738538	0.871629	-0.0262979	high
TCGA-55-8508-01	0	617	-0.895344	0.141497	-0.303147	-0.149394	-0.485353	-0.0279774	0.429627	0.754379	-0.701973	1.17689	-0.547649	-1.50941	-0.31961	low
TCGA-49-6744-01	0	1683	-0.542141	-0.34572	-0.137132	-0.0455927	-0.725394	0.330108	0.131006	0.107087	-0.00149059	0.0863618	-0.84448	-0.869601	-0.208926	low
TCGA-69-8254-01	0	409	-0.736591	0.60084	-0.734255	-0.569651	-1.35687	0.471131	0.216027	0.103567	-0.168147	-1.38736	0.184676	1.2325	0.0326774	high
TCGA-55-7227-01	1	952	0.0396291	-0.335157	-0.662447	0.354513	-0.0603502	0.556591	0.147743	0.735791	-0.57911	-1.34837	-0.587254	-0.150884	-0.145305	low
TCGA-50-6593-01	1	336	0.878216	1.12531	-0.317358	0.333167	-0.0662927	0.510952	-0.364017	0.163696	-0.337057	0.755871	-0.341213	0.234548	0.093417	high
TCGA-MP-A4TC-01	1	74	1.30536	1.01007	0.94594	0.590252	0.124632	0.205193	-0.0206099	0.317922	0.355808	0.600615	-0.292653	1.25505	0.353002	high
TCGA-86-7714-01	1	625	-0.531942	-0.749481	-0.593709	-0.671098	-1.00465	0.612311	0.520898	0.644829	0.812508	-0.396663	-0.525841	1.45745	0.0844187	high
TCGA-50-5051-01	1	478	-0.232043	0.554016	0.462462	0.756092	1.05461	0.357196	0.949584	1.17754	-0.671888	-1.43337	0.636513	-0.964925	-0.168388	low
TCGA-35-5375-01	0	264	-0.0188553	-0.10404	-0.684369	0.635484	0.790392	-2.08236	0.961942	0.203824	-0.117642	1.24242	-0.994091	-1.14999	-0.183783	low
TCGA-05-4384-01	0	426	-1.02511	-1.61337	-0.32233	-0.758873	0.249246	0.651375	0.264869	1.12151	-1.82338	1.6388	1.54491	-0.417326	-0.191997	low
TCGA-73-4659-01	1	711	0.201344	0.766374	-0.722286	1.00009	1.03305	0.497947	0.453879	0.848795	-0.246608	-1.64104	-0.766613	-0.644508	-0.149342	low
TCGA-05-5420-01	0	457	-0.692751	-0.28788	1.38989	1.17945	-0.810994	-0.822774	-0.358428	-2.33655	0.678807	-0.352109	1.80642	1.79355	0.425689	high
TCGA-MP-A4T8-01	1	161	0.358492	0.624971	-0.461617	0.300334	0.545045	0.0802393	-0.152495	1.00137	0.465229	1.14036	0.312878	1.18756	0.241195	high
TCGA-62-A46Y-01	1	414	0.310161	-0.294674	-0.726877	0.499749	-0.142829	0.459495	0.489767	0.262545	-0.211355	-0.129036	-0.669777	-0.31549	-0.118295	low
TCGA-MP-A4TD-01	1	307	-0.953611	0.167216	1.55286	-0.47535	0.668019	0.121596	0.743897	0.919503	-0.728813	-0.328106	1.77375	-0.257022	-0.0171276	high
TCGA-44-3396-01	0	1130	0.71778	0.216787	-0.678362	0.400248	0.166189	0.0954227	0.281243	-0.898163	-0.82274	0.202235	-0.801288	-0.51711	-0.0874795	low
TCGA-64-1677-01	1	628	-0.24252	-0.263353	0.0536383	-0.164951	0.404615	0.262568	0.49381	0.256434	0.538375	-0.8862	-0.490807	0.0028143	-0.0338003	high
TCGA-NJ-A4YI-01	1	4	-1.21887	-0.029814	1.06282	-1.43309	-0.953355	0.859263	0.283431	1.05174	-1.59075	-0.160032	-0.301697	0.503222	-0.0503872	high
TCGA-50-5941-01	0	1474	0.389558	0.566199	-0.715713	0.376068	-0.0160414	0.216132	0.206049	1.21092	-0.289715	1.17027	-0.799941	-0.015461	-0.0261908	high
TCGA-95-A4VP-01	0	605	-1.35621	0.379278	-0.212873	0.186846	-0.885697	0.379517	0.824706	0.557547	-1.22245	-0.829959	-0.304988	-0.298857	-0.21231	low
TCGA-95-A4VK-01	0	651	0.102769	0.196144	-0.0164942	0.574474	-0.278514	0.322575	0.356692	-0.73396	1.34617	1.06988	0.325041	0.837407	0.221636	high
TCGA-86-8359-01	1	444	-0.302836	-0.111071	-0.150821	-0.951231	-0.748509	0.0913167	0.425823	-2.9299	0.997227	0.985859	-0.883428	-1.65539	-0.222448	low
TCGA-99-8025-01	0	1060	0.0354384	0.376642	-0.758446	-0.0220999	0.0105049	0.249543	-0.146774	0.481767	0.199696	0.622534	-0.49847	-1.29592	-0.226827	low
TCGA-49-4494-01	1	1081	0.468377	0.483666	-0.733693	0.465588	0.188759	-0.0191574	0.548099	0.268358	0.189856	0.782564	-1.08437	0.107995	0.0163768	high
TCGA-78-7158-01	1	179	-0.141514	-0.475555	-0.758446	0.0222721	-0.333724	0.977346	0.376386	1.34746	-1.64718	-1.43202	-0.297507	0.684399	-0.0967614	low
TCGA-64-1680-01	0	1126	-0.657246	-1.07849	-0.758446	-0.0109134	-0.722156	0.588098	0.595789	0.0520687	1.00833	0.407974	-0.656668	-0.488954	-0.17866	low
TCGA-78-7160-01	1	697	0.9117	0.610058	-0.412698	0.562571	1.1625	-0.134286	-0.044063	-1.08629	0.760262	0.427712	2.52233	0.884253	0.297734	high
TCGA-97-8171-01	0	568	-0.453156	-1.05646	-0.758446	0.0228865	-0.266644	1.04381	0.335458	0.868225	-2.26122	-2.73416	-0.884801	-1.47626	-0.505552	low
TCGA-49-6761-01	0	354	0.859942	0.546954	-0.715345	-0.317362	-0.194615	0.498071	-0.134208	1.11757	0.825055	-1.42245	-0.842555	-0.501987	-0.143958	low
TCGA-MP-A4T6-01	1	1790	-1.60953	-0.568222	-0.277043	-2.30354	-1.17178	0.826062	0.912989	0.899292	0.225552	-0.115286	-0.377217	-1.34059	-0.433286	low
TCGA-55-7727-01	0	119	1.02409	0.0127877	-0.724876	1.11606	0.535034	0.788832	0.651164	-0.0670092	0.918859	-0.536114	-0.00278277	-0.298374	-0.0176705	high
TCGA-86-A4P8-01	0	805	-2.16938	-1.89152	-0.680903	-2.30275	-1.60485	0.683806	-0.377875	0.24405	-0.656639	-1.28967	-0.103226	0.372657	-0.260571	low
TCGA-49-AAR4-01	1	879	0.266387	-0.0516147	-0.637064	-0.0704928	-0.274712	0.0894463	0.174399	0.0234946	-0.923781	0.476097	0.221258	0.220345	-0.0220838	high
TCGA-55-6970-01	1	464	0.156653	0.135429	-0.712127	1.22902	0.981363	0.195778	-0.202037	0.577774	-0.404447	1.09744	2.26573	0.97717	0.216154	high
TCGA-49-4512-01	1	905	-0.538503	-0.56526	-0.339153	-0.38958	-0.917336	0.328141	0.446306	0.72526	-0.992463	-0.559866	-0.563934	-0.438803	-0.239495	low
TCGA-91-6849-01	0	35	-2.38471	-2.80979	-0.702891	-1.83558	-0.542011	0.513046	0.607957	0.772034	-0.783264	0.989464	-0.813602	0.256085	-0.245134	low
TCGA-69-7974-01	0	184	1.48859	0.648009	-0.484139	0.598809	0.336678	0.0849374	0.120802	0.378039	1.5751	-0.457092	-0.265948	-1.16558	-0.107263	low
TCGA-97-8547-01	0	657	0.240894	-0.174937	0.539876	-0.225178	-0.641824	-0.00184581	-0.273261	-0.0518977	0.344587	-0.164622	-0.99336	-0.468703	-0.064228	low
TCGA-55-8615-01	0	446	0.0542491	-0.054952	-0.342171	-0.612533	-0.143784	0.530509	0.657542	1.13307	0.234669	-0.501941	-0.413434	-1.49457	-0.330748	low
TCGA-55-7283-01	0	609	0.207811	0.178909	0.128015	0.374431	-0.268749	0.561781	0.337444	0.328365	-0.805265	-1.23611	-0.922704	-1.43233	-0.290706	low
TCGA-78-7159-01	0	1974	0.0822189	0.70251	-0.283322	0.452164	-0.366317	0.41737	0.595411	0.552439	0.51316	-1.32233	-0.223438	-1.36301	-0.266352	low
TCGA-44-5645-01	0	852	-1.14217	-1.55221	-0.689733	-0.971082	-0.775747	0.536672	0.224665	0.514459	-0.58442	-1.22096	-0.030771	-0.995996	-0.392378	low
TCGA-44-6147-01	0	845	-0.259485	-1.50744	-0.488483	-0.761401	-0.400797	0.403836	0.446637	0.333484	0.827657	-0.587546	-0.0583177	-0.173144	-0.149366	low
TCGA-44-2657-01	0	1351	-0.582588	-0.172983	-0.262718	-0.112277	-0.631121	0.169028	0.255713	-0.387415	0.327484	0.111109	-0.492681	-0.133276	-0.0729462	low
TCGA-99-8033-01	1	656	0.776688	1.35201	0.502701	1.09083	1.61184	-0.000166626	-0.363975	-0.497721	1.19462	0.744964	2.46526	1.45051	0.497503	high
TCGA-93-A4JP-01	0	578	0.47893	0.317917	-0.383517	0.0956672	-0.349275	0.336564	0.563049	0.436091	0.808044	0.251229	-0.0321047	1.27409	0.194918	high
TCGA-44-6777-01	1	987	-0.356657	-0.640012	-0.691712	-0.289713	-0.734306	0.218959	-0.376301	0.334532	-0.527642	-0.110538	-0.7489	0.284471	-0.0794476	low
TCGA-91-8496-01	0	505	-1.82962	-1.92405	-0.758446	-0.850089	-1.32239	0.857905	0.831613	0.363908	-0.985602	-0.759386	-1.01744	-0.960772	-0.457171	low
TCGA-55-7816-01	1	468	-0.776519	-0.898556	-0.650207	-0.848712	-0.910086	-0.114	-0.982959	-0.522016	1.18257	-1.62784	-0.292364	0.134545	-0.0941349	low
TCGA-L4-A4E5-01	0	578	1.20499	0.503216	-0.687966	1.28164	0.3278	0.542745	-0.844203	0.229012	0.766855	0.794675	-0.694405	-1.28176	-0.0978228	low
TCGA-50-6673-01	1	22	0.86204	0.421175	1.4055	0.427085	-0.03141	0.0205269	0.00185325	-0.389652	0.693187	1.05622	0.74037	1.77045	0.470963	high
TCGA-35-4123-01	0	182	0.519201	-0.0430394	-0.182823	0.88939	0.814408	0.149839	-0.266728	0.201192	0.44357	-0.170377	-0.874148	-0.522407	-0.0271749	high
TCGA-83-5908-01	0	824	1.7146	1.41035	-0.489794	1.00981	1.34013	0.0762319	-0.866266	0.126401	0.654106	0.191754	-0.218552	0.955804	0.322709	high
TCGA-35-4122-01	0	225	0.135461	0.243394	1.67236	1.00198	0.635489	-0.931903	-0.370255	-2.36197	0.139334	-0.513221	-0.0440348	0.452013	0.281819	high
TCGA-49-4487-01	1	855	0.670627	0.761348	0.110139	1.34841	-0.129929	0.10536	1.01111	-0.889317	0.882959	0.617694	-0.645806	0.18042	0.134422	high
TCGA-MP-A4TA-01	1	950	0.972662	1.93787	1.69099	1.32683	0.845418	-1.24832	-0.514973	-1.3447	1.46403	0.897878	2.02586	1.66948	0.63429	high
TCGA-67-3771-01	0	610	0.542588	0.121659	1.03623	0.233551	0.60676	-0.188237	0.642208	-0.174953	0.00600916	1.02184	2.04165	-0.200874	0.11103	high
TCGA-91-6835-01	0	79	0.603172	0.286126	0.181491	0.625536	0.304442	0.151467	0.9304	-0.411785	0.62652	0.252421	-0.386835	0.0833486	0.0823733	high
TCGA-91-6828-01	0	323	0.181614	0.150002	0.861682	0.619891	-0.19648	0.553841	0.91635	0.718064	-0.146138	-1.53637	-0.654665	-0.458417	-0.100038	low
TCGA-69-8255-01	0	129	0.671447	1.20072	2.47765	0.957437	0.287764	-1.38129	-1.45938	-2.49056	-0.00502242	-0.430484	2.23943	-1.20632	0.145681	high
TCGA-69-7980-01	0	411	-0.314152	-0.265552	2.35243	-0.581363	-0.259798	0.161282	-0.491453	-0.772393	0.451978	-0.337455	-0.0400669	1.39119	0.34872	high
TCGA-91-6840-01	0	372	0.66625	0.775947	2.38977	0.25767	0.131965	0.543669	0.222336	0.658832	1.42804	-0.170029	0.14065	-0.990893	0.046817	high
TCGA-86-7953-01	0	997	0.793557	1.47047	-0.670486	1.52133	0.880384	0.0951947	0.310252	-2.63824	-1.09301	-2.33305	-0.629933	0.0148359	0.0483673	high
TCGA-44-A4SS-01	0	415	0.746117	0.255749	0.527812	0.0729729	0.731365	-2.13632	0.508018	-2.89154	1.22339	1.77713	2.38154	0.538411	0.339212	high
TCGA-55-8208-01	0	674	-0.0886517	0.0104492	0.691905	-0.478119	0.956517	-0.313799	0.179712	-0.572727	-0.5873	0.549893	1.68984	-0.340608	0.0313704	high
TCGA-55-7995-01	0	889	0.0808981	1.29961	0.00211771	0.476368	1.85371	-0.666389	1.21194	0.405931	0.933362	0.975342	0.810187	0.0368224	0.141422	high
TCGA-97-A4M7-01	0	629	-0.790199	-0.146099	-0.718422	-0.773813	-0.69527	0.294485	0.538025	0.0615863	-0.670461	-0.703422	0.0990132	0.617826	-0.0679026	low
TCGA-55-1592-01	1	701	0.0479794	0.41587	0.408602	0.162557	-0.319188	0.238792	0.722066	-0.573762	1.46864	0.00861626	-0.486198	-0.991158	-0.0955326	low
TCGA-44-3917-01	0	1183	0.874265	-0.323398	-0.728193	0.502628	2.05702	0.237116	-0.701929	0.132484	-0.755083	-2.98714	0.536619	-1.45431	-0.25398	low
TCGA-05-4420-01	0	912	0.759867	0.514142	1.38425	0.751767	0.540619	0.249447	-0.177919	-0.128354	1.12099	-0.876328	-0.640484	-1.22181	-0.0312181	high
TCGA-75-5147-01	0	1333	0.258936	0.604107	2.04409	1.75868	0.58115	0.176326	0.620502	-1.44962	-0.816589	-0.212311	-0.295656	0.843443	0.324881	high
TCGA-75-7027-01	0	3059	0.905636	1.30276	2.42856	1.04465	0.414793	-1.9684	-1.75902	-2.32444	1.04085	1.01323	2.51456	1.21981	0.617537	high
TCGA-05-4417-01	0	455	-0.167602	0.00548305	1.2488	-0.174518	-1.00915	0.177565	0.47907	0.729666	-1.3453	-0.221327	-0.630248	-1.50807	-0.289666	low
TCGA-44-2668-01	1	761	1.10236	1.07706	0.884942	1.12577	0.759295	-0.4457	-2.44344	-1.06831	0.916083	0.987781	-0.0698819	0.450315	0.377796	high
TCGA-78-8662-01	1	3361	0.798127	0.887123	0.596142	-0.400297	0.0733175	0.359619	-1.59466	0.405746	1.09602	1.49546	-0.857932	-1.56854	-0.0777326	low
TCGA-05-4390-01	0	1126	0.807592	1.32503	0.108668	1.16019	0.881802	0.284695	0.268573	0.742071	1.22842	-1.6779	-0.908975	1.1356	0.25625	high
TCGA-44-2656-01	0	1429	0.75411	-0.762917	-0.732943	0.169041	0.887884	0.23898	0.0551664	0.589152	-0.729412	-1.28318	2.32636	-1.1037	-0.228818	low
TCGA-71-8520-01	1	210	0.852706	0.751664	-0.266609	0.274315	0.544049	0.535647	0.81508	0.635436	-1.65399	0.357986	-0.535623	1.43265	0.204048	high
TCGA-78-7143-01	1	4961	1.36511	0.705018	0.187279	1.15683	0.994203	0.697709	0.155871	0.660455	0.583403	-0.401715	-0.603643	-0.895597	-0.0294085	high
TCGA-44-2662-01	0	1280	1.2185	0.847569	-0.203044	1.43446	1.30424	-0.612605	0.0486426	-1.01193	0.917255	-0.203557	-0.218279	0.478196	0.24514	high
TCGA-62-A46O-01	1	1454	1.34826	0.93891	2.82379	1.45064	1.40479	-2.25606	-1.85398	-3.00699	1.60043	1.99736	2.16648	2.02103	0.874582	high
TCGA-86-8075-01	1	694	1.13405	0.428588	-0.460223	0.520633	0.0646486	-0.271022	0.18549	-1.85663	1.0425	0.834377	-0.220023	1.14851	0.305782	high
TCGA-MP-A4SV-01	1	2620	0.837103	1.04516	1.52317	0.373609	0.929567	0.799262	0.22829	0.916967	1.10966	-0.85762	0.496534	-0.00142762	0.164174	high
TCGA-86-7954-01	0	605	0.0602057	0.66707	-0.328032	0.49529	0.752666	0.0918288	0.417726	0.380331	-1.0628	0.376925	0.23615	-0.910955	-0.140929	low
TCGA-05-4382-01	0	607	0.418551	0.279315	-0.471284	-0.381513	-1.21706	-0.320168	-0.546773	-0.951365	0.886875	0.33153	-0.535711	0.742745	0.12374	high
TCGA-78-7155-01	1	1171	1.47335	1.85687	3.02242	0.555496	0.861582	0.666571	-7.16309	0.090861	1.97096	-0.399655	0.616063	0.247811	0.575825	high
TCGA-50-6592-01	1	777	0.792299	1.05447	2.28503	0.54866	0.527687	-3.02551	-1.01732	-1.99722	1.37673	1.94129	2.13664	1.19128	0.594168	high
TCGA-38-4631-01	1	354	0.943076	1.27165	2.41622	0.697932	1.15751	-3.82961	-3.021	-3.41707	0.772901	1.5903	2.32186	0.879152	0.650074	high
TCGA-50-6590-01	1	1288	1.48938	1.11795	2.14045	1.46792	1.09343	-3.93907	-4.2371	-0.0772775	0.608849	1.23994	0.214167	1.66177	0.701074	high
TCGA-50-5066-02	0	1442	1.11509	0.941718	-0.157789	0.994491	1.87081	0.42862	0.155518	0.422673	1.02523	0.69723	0.975109	0.408151	0.245852	high
TCGA-50-5931-01	1	434	1.33034	1.10277	2.49097	1.11077	0.780396	-3.32649	-2.52482	0.498084	0.244086	1.03435	-0.353236	-0.145142	0.33312	high
TCGA-38-4630-01	1	1073	0.291646	1.74835	2.69599	1.11559	1.30274	-3.8359	-1.47802	-1.81207	1.09137	0.365848	0.044561	-1.20708	0.221447	high
TCGA-05-4403-01	0	578	-0.829122	-0.654403	0.570754	-0.608688	-1.21167	-0.315887	-0.0817111	0.256077	1.05183	0.148564	-0.987793	1.04169	0.117593	high
TCGA-05-4433-01	0	730	0.322591	0.696712	0.72547	0.462557	-0.0636655	-0.172501	0.433498	0.324562	1.67406	-0.0439627	0.876242	0.234857	0.150234	high
TCGA-69-7973-01	0	230	0.49797	1.30856	-0.0979948	1.29326	0.79409	0.425224	0.604469	1.127	-1.06897	-1.95213	-0.826361	-1.20559	-0.222518	low
TCGA-86-8358-01	0	653	1.61195	2.05265	-0.501094	1.66395	1.69916	-0.608043	-2.32325	-2.66114	1.27046	0.228716	1.02149	-0.706532	0.237648	high
TCGA-44-5644-01	0	863	0.310588	0.760466	1.37828	0.0205932	-0.368757	-0.257806	-1.4843	0.170226	0.735524	-0.272409	0.163488	-1.24548	-0.0520803	low
TCGA-55-A493-01	0	28	1.48137	1.81101	1.59904	1.70874	1.36195	0.231058	-2.25872	-0.383245	0.961573	0.718411	-0.180415	-0.474078	0.309785	high
TCGA-55-7576-01	0	670	0.417936	0.160163	-0.250415	0.544773	-0.242134	0.347011	-0.352912	0.376307	-1.65112	0.0706923	-0.629579	0.19656	-0.0128426	high
TCGA-86-8585-01	0	353	0.569174	0.731287	0.565652	0.133018	0.413691	-0.544684	0.65834	-0.0488772	0.720749	1.63575	-0.237067	1.05356	0.302169	high
TCGA-44-8120-01	0	260	-0.000990899	-0.185392	-0.264346	-0.892224	-0.686017	0.721625	-0.662307	0.471655	-1.33165	0.817795	-0.438454	0.306356	-0.0314114	high
TCGA-86-8073-01	0	740	0.555395	-0.48645	0.130417	-0.683379	1.46423	0.114925	-0.0389597	-0.895277	-0.0228242	1.31955	-0.2809	0.333402	0.156549	high
TCGA-38-4625-01	0	2973	1.26501	1.82559	0.107949	0.935847	1.77803	-0.368717	-0.65061	-2.45268	1.78894	0.94186	-0.00758946	1.77354	0.609839	high
TCGA-44-A47B-01	0	287	-0.309681	-0.359507	-0.645354	-0.784208	-0.466699	0.909533	0.71025	0.83955	0.289014	-1.786	-0.424419	0.646745	-0.0753369	low
TCGA-73-7499-01	1	1531	0.388595	0.54701	0.242474	1.35312	0.807369	0.0796863	1.01479	0.748677	0.0110321	-0.0700809	-0.772877	-0.147564	0.0250593	high
TCGA-86-A4D0-01	1	116	0.5921	1.48989	0.00205319	1.42591	1.90413	0.318118	0.171826	-0.0399208	-0.372973	-1.96449	2.41202	-0.709129	-0.000179884	high
TCGA-55-7910-01	0	1040	0.386587	0.368424	0.700281	0.625882	-0.487239	0.524726	1.02656	0.450463	0.653907	-0.247647	-0.539158	-0.770243	-0.0933603	low
TCGA-MP-A4TF-01	1	336	0.682024	0.251029	0.366476	1.08652	0.0786782	-0.281276	-0.421144	-0.806582	1.91216	0.96495	0.692582	1.6419	0.452406	high
TCGA-86-7713-01	0	1157	0.85752	0.841988	2.50402	0.92815	0.17927	0.260572	0.347792	1.0551	-2.07054	-2.14426	-0.679701	1.32069	0.269801	high
TCGA-55-8205-01	0	599	1.37034	1.29705	-0.129849	1.66924	0.941229	0.191076	-0.643345	-1.75331	0.752827	0.779177	-0.431061	1.11503	0.413967	high
TCGA-86-8672-01	1	19	0.348623	0.909089	0.0631364	0.732711	1.83101	-0.375158	-0.468733	-2.4358	0.214531	1.39045	1.76808	0.840118	0.385986	high
TCGA-69-A59K-01	0	591	0.187194	0.478027	1.77151	0.857688	1.93989	0.798765	-0.63117	1.63758	0.726456	-0.269629	-0.456672	-0.50013	0.114043	high
TCGA-05-4424-01	0	913	0.394474	0.67607	0.280659	0.857903	-0.575506	-0.100422	0.705755	-0.002034	-1.5323	-0.398252	-0.87083	-1.58663	-0.283148	low
TCGA-69-7760-01	0	202	0.78157	0.362998	1.8432	0.334989	0.0202062	0.439446	0.498103	1.07572	-0.122753	-0.194311	0.243767	0.841558	0.234487	high
TCGA-44-8119-01	0	285	0.175492	0.266673	-0.312749	0.359941	0.508835	0.386336	0.141569	0.952484	-0.0604582	-2.09969	-0.277449	-0.891409	-0.210123	low
TCGA-64-5775-01	1	62	1.01684	1.11243	0.832742	1.55963	1.11414	0.0179183	-7.4715	-3.44491	0.342292	-0.727222	-0.217785	1.72745	0.714754	high
TCGA-73-4666-01	0	800	1.23164	1.61786	-0.729497	1.59982	2.31665	0.012911	0.528424	-2.77332	1.32696	0.920082	0.0720304	-0.355025	0.219953	high
TCGA-53-7624-01	1	1043	1.69066	1.51427	2.21592	1.39496	0.898085	-4.13324	-3.05346	-2.62325	1.84972	2.15798	2.49612	0.555197	0.653068	high
TCGA-50-6591-01	1	119	1.34696	1.52166	2.9175	1.17443	1.30997	-0.592464	-0.507432	-0.299066	-1.53225	-1.57867	-0.320386	0.761174	0.374347	high
TCGA-86-7701-01	0	947	0.669232	0.965365	0.730899	0.99295	0.683658	0.109738	0.319747	0.482074	-0.603419	-0.683027	-0.149614	-1.24178	-0.117081	low
TCGA-93-A4JN-01	0	718	0.141445	0.786088	-0.518832	0.558236	-0.708014	0.491692	0.130982	0.206048	0.323774	-0.133542	-0.22312	1.07389	0.146101	high
TCGA-55-8094-01	0	541	0.0863295	0.188675	2.45253	0.879479	-0.255004	-1.19078	0.420949	0.396468	-1.43559	-0.952476	1.43992	-0.607254	-0.00655476	high
TCGA-50-5946-02	0	1617	1.56006	1.10234	2.02772	0.768938	0.121282	0.50425	0.0852844	0.0965542	-0.762739	0.209475	-0.57208	1.18973	0.377054	high
TCGA-50-5946-01	0	1617	1.64513	1.45055	2.44734	1.22087	0.526213	0.517522	-0.108272	0.32665	-2.14144	0.254832	-0.437433	1.06832	0.382532	high
TCGA-55-8507-01	0	418	-0.242803	0.720165	0.614605	-0.819854	-0.0848055	0.694833	0.527828	0.885509	-0.514395	-0.209926	-0.851781	-1.34971	-0.251623	low
TCGA-55-7570-01	0	824	1.18728	1.6341	2.57768	1.11422	1.23725	-1.44744	-1.72478	-0.973173	1.061	1.4856	2.58672	-0.951783	0.312434	high
TCGA-93-A4JQ-01	0	526	1.09595	0.478282	1.95794	0.478895	0.32027	0.06327	-0.300122	-0.610537	0.728815	1.31149	0.949225	0.54391	0.35511	high
TCGA-55-7913-01	1	561	1.0195	0.828201	1.95479	0.939882	0.348433	-0.0523933	0.194815	-0.0884074	1.15157	0.47565	-0.780369	0.467701	0.309082	high
TCGA-55-7726-01	0	652	1.77579	1.06033	-0.728952	1.11287	0.380782	-1.93178	-0.913433	-2.24328	1.57803	1.82304	-0.37009	1.10033	0.424871	high
TCGA-91-8499-01	0	36	0.936698	1.26274	-0.530339	1.92247	1.14861	-2.5619	-2.94367	-0.819713	1.79621	-0.137996	-0.757331	-0.935519	0.106828	high
TCGA-55-A491-01	0	626	-0.522558	-1.41547	0.947551	-0.767799	-0.39887	-0.777304	0.58614	-1.4957	-0.997801	-1.11538	-0.0730341	1.83261	0.220945	high
TCGA-55-A4DF-01	1	614	0.374448	1.12387	1.7327	0.847427	0.789195	0.0467688	0.797803	-0.0254944	0.451872	0.607992	-0.466624	-0.579794	0.103676	high
TCGA-55-8302-01	0	478	0.506899	0.695081	-0.0595785	-0.380649	1.06993	-0.0204751	-0.418834	-0.853489	0.466707	0.705184	1.97302	1.30174	0.346405	high
TCGA-91-6847-01	0	842	1.04767	0.691145	-0.680121	1.39873	0.660243	-4.51093	-1.3727	0.0974447	1.27931	1.01395	-0.844134	1.22381	0.355152	high
TCGA-91-6831-01	0	310	1.06341	1.13603	0.209319	1.28122	0.553058	0.44007	0.647935	0.24772	0.716347	-0.662264	-0.655845	-1.17588	-0.0887621	low
TCGA-44-A479-01	0	486	0.0457407	0.16989	0.49902	0.119826	-0.0493975	0.142151	0.619869	-0.123794	-0.696444	-0.667837	0.132924	-0.641508	-0.114864	low
TCGA-91-6829-01	1	1258	0.650994	0.518223	1.84044	0.824939	-0.248992	0.494673	-0.0488525	-2.30716	0.926262	-0.778638	-0.624662	1.18453	0.391264	high
TCGA-55-8510-01	0	539	0.461872	0.233996	-0.173089	-0.0244563	0.89346	0.241423	0.177511	-0.308443	-1.32364	0.490033	1.85108	0.882661	0.177091	high
TCGA-44-7662-01	0	218	1.38767	0.723432	-0.0119569	0.885474	0.617062	0.108379	0.0106329	-0.946231	0.709584	0.0398978	-0.499121	1.18594	0.328662	high
TCGA-L9-A8F4-01	0	476	0.630332	0.775447	0.428741	0.729977	-0.0956533	-0.0875071	-0.173196	0.270586	0.0447507	0.582835	-0.47126	-0.827615	-0.0410041	high
TCGA-55-8096-01	1	719	-0.442907	0.0125988	2.13324	-0.594898	-0.747078	0.108516	0.0980281	-0.277261	-0.924124	0.139009	-0.267858	0.747792	0.167013	high
TCGA-69-7979-01	0	408	0.524896	0.258064	1.00609	-1.0664	0.372353	0.279588	0.847486	0.26519	-0.774036	-0.000322839	-0.628446	-1.4644	-0.217093	low
TCGA-44-6775-01	0	705	1.13515	0.304235	-0.697508	0.519728	0.610875	-0.0424219	0.194708	-0.428474	0.552702	-0.266555	-0.353204	0.0399165	0.0525835	high
TCGA-55-8614-01	0	536	0.346173	0.392666	0.988539	-0.909716	-0.140627	-0.0217808	0.149738	0.174319	-0.377884	0.945588	-0.524952	0.803572	0.181135	high
TCGA-55-7724-01	0	705	0.776973	-0.0403038	0.0931638	0.119145	-0.0855335	0.0539499	0.388263	-0.244101	0.348324	1.30366	-0.599796	0.585246	0.156641	high
TCGA-69-7761-01	0	186	0.688641	0.539251	0.0219515	0.734268	0.305992	-3.66208	0.288867	0.0524669	1.30931	0.979488	0.735328	1.25686	0.330158	high
TCGA-91-A4BC-01	0	44	-0.0248216	0.562159	2.12807	0.39406	0.513662	-0.146264	-0.00699973	-0.491651	0.0245168	-1.33345	-0.320632	-1.28434	-0.0651031	low
TCGA-55-A490-01	1	99	0.276373	1.13397	1.82468	-0.970736	0.284776	0.187326	-4.76067	0.72106	-1.76695	-0.276723	-0.140635	0.276036	0.217495	high
TCGA-55-6978-01	1	176	1.47903	1.03982	1.90304	0.738299	0.974701	-0.0838331	-1.24597	-0.215055	0.881519	-0.588026	-0.473333	1.24509	0.470057	high
TCGA-49-6767-01	0	677	1.38255	0.818935	2.64232	1.22589	0.923626	0.224639	-2.48372	-1.85182	0.923379	1.4498	0.494232	1.20317	0.644993	high
TCGA-44-7667-01	0	1097	0.993055	1.86219	-0.522836	1.79376	1.14198	0.289435	-0.379276	1.1771	-1.42977	-0.537325	-1.09542	-1.63909	-0.210465	low
TCGA-49-AAR9-01	1	260	0.738229	1.2854	2.46263	0.928002	1.00175	-4.48816	-4.35033	-2.29803	2.00252	1.9177	2.4222	1.9421	0.865347	high
TCGA-55-7284-01	1	243	-0.873453	-0.440033	-0.625622	-1.00179	-1.31292	0.098639	0.406279	0.443451	1.23543	-0.0240272	-0.485977	0.877783	0.00157368	high
TCGA-55-8092-01	1	154	-0.153965	0.225552	2.14972	0.367998	-0.529855	-3.28758	-0.922519	-3.42992	1.22667	0.478945	-0.480837	0.721349	0.383707	high
TCGA-55-7994-01	0	603	1.89299	1.03811	-0.745242	1.606	1.31043	0.38856	0.294037	0.52163	1.26834	-0.346667	-0.198606	-1.68318	-0.135896	low
TCGA-78-8640-01	0	7062	0.547193	1.02896	0.131334	0.379668	1.91741	-0.342562	0.512607	-1.78848	0.821881	0.529257	2.45649	-1.13925	0.0407536	high
TCGA-55-5899-01	0	930	1.16595	1.13515	-0.282204	1.20594	1.0033	-0.346276	-5.55508	-1.3237	0.863374	0.148831	2.34346	-0.284255	0.290027	high
TCGA-44-7670-01	0	882	0.708534	1.7544	2.41412	0.541364	-2.19754	-0.356734	-0.17286	-0.572766	0.451907	0.17065	2.33397	1.30334	0.404095	high
TCGA-86-8074-01	0	24	0.899699	0.795996	0.593946	0.771212	0.692449	0.118753	0.202277	0.330534	-0.397385	0.133582	-0.671374	1.00487	0.256692	high
TCGA-55-A48X-01	0	689	0.0725607	-0.165398	-0.740442	0.182624	-0.629076	0.519183	0.401606	0.250475	0.553466	0.0346474	-0.230833	0.32704	-0.0143081	high
TCGA-86-6851-01	0	179	0.0571222	-0.0942936	-0.0515853	-0.264443	-0.653679	0.19805	0.259912	-0.242344	-0.0939664	0.320928	-0.370748	-1.16681	-0.214773	low
TCGA-75-5125-01	1	2027	1.47776	1.27238	-0.758446	1.51449	1.6681	0.13	-0.430815	-0.285668	1.05546	0.945499	-0.906965	-1.33652	-0.0156163	high
TCGA-55-1596-01	0	2065	0.822895	1.17297	1.87169	1.25814	0.263264	-1.60261	0.381656	0.543519	0.58333	0.834105	2.18533	1.37587	0.458742	high
TCGA-78-7150-01	1	666	1.44332	1.17782	2.60722	1.37938	2.041	-3.85234	-3.2257	-1.01621	1.22727	2.00705	2.42842	1.47797	0.787411	high
TCGA-55-6975-01	1	118	1.19144	1.35422	1.83157	1.08247	1.46703	-3.80372	-4.05996	-1.17689	1.06743	1.92591	2.06079	1.52283	0.733975	high
TCGA-05-4427-01	0	791	0.789521	0.485873	-0.736201	0.395977	0.335845	0.574328	-0.786507	0.477247	-0.166028	-0.600652	-0.935382	-1.56951	-0.254444	low
TCGA-05-4432-01	0	761	-0.013356	0.618611	-0.0634785	0.411703	-0.154345	0.534768	1.00729	0.367706	-0.554008	-0.237886	-0.458836	-0.403548	-0.108362	low
TCGA-78-8660-01	1	321	0.586829	1.409	-0.720595	0.49922	1.87092	0.536217	0.522123	0.0513094	-0.94969	-0.459536	2.24249	-0.157089	0.0331353	high
TCGA-55-6982-01	1	995	0.983792	0.477501	0.650197	0.799554	0.767457	0.469374	0.411506	0.109606	-0.675833	0.276492	1.82875	0.171299	0.145094	high
TCGA-73-4676-01	1	281	1.24281	0.762842	-0.740695	1.02761	1.93159	0.250266	-0.803063	0.0740823	0.314698	0.861843	2.29927	-0.93786	0.0324085	high
TCGA-86-6562-01	1	376	1.03775	0.189187	-0.716348	0.134579	-0.217543	0.379699	0.574546	0.0650495	-0.276939	0.892671	-0.644358	-0.785859	-0.138282	low
TCGA-MN-A4N1-01	0	827	1.1414	0.995253	-0.465761	-0.424961	-0.271532	0.443131	0.350679	-0.0583228	-1.01036	1.07003	-0.656603	-0.562466	-0.0863716	low
TCGA-95-8494-01	0	84	1.09861	1.17045	-0.758446	1.57734	1.32646	0.638456	-1.51671	1.11651	-0.237449	0.832743	-0.284167	-1.08915	-0.0425898	high
TCGA-L9-A7SV-01	0	565	0.688209	0.515684	-0.745587	-0.543963	0.21903	0.696941	-2.21703	0.605396	-1.9829	0.0785895	-0.624165	-1.50523	-0.269342	low
TCGA-49-6742-01	1	488	0.742111	0.998516	2.23896	1.05158	0.902869	-0.164111	-0.162438	-0.940658	0.925986	1.6632	1.96177	1.41711	0.575674	high
TCGA-86-7711-01	1	1046	0.321528	0.890705	-0.729906	0.197488	1.09703	-3.75791	-0.0805802	-1.17115	0.93052	1.89883	2.43909	-1.62531	-0.0828089	low
TCGA-95-7562-01	1	87	0.640186	0.72628	-0.537889	0.80197	0.961558	0.564688	0.941633	0.320501	1.42757	0.534815	-0.967721	0.897173	0.215256	high
TCGA-86-8055-01	1	124	0.680512	0.380459	0.411236	1.72334	-0.164986	-0.685553	0.228819	-0.657639	1.33232	0.682295	1.08509	1.38677	0.38486	high
TCGA-86-8054-01	0	1148	1.06207	1.11111	0.355242	1.52133	1.46216	0.532993	0.7466	1.33202	-1.26997	-1.56776	-0.483489	0.0896594	0.0481441	high
TCGA-62-A471-01	0	1246	0.970827	0.913476	2.4198	0.406481	2.31064	-1.87329	-1.46296	-1.33781	1.09449	1.57755	2.57744	1.45286	0.68418	high
TCGA-05-5425-01	0	882	0.768825	0.541926	1.93024	0.824005	-0.198427	0.0428416	-0.0177751	-1.87101	1.04844	0.957619	1.37616	1.56119	0.52161	high
TCGA-97-8176-01	1	468	0.61399	1.45223	2.6258	0.916475	1.93497	-0.122537	-0.44147	-1.20064	0.736206	1.53719	2.39492	0.91006	0.568294	high
TCGA-05-4250-01	1	121	1.36326	1.35958	1.32374	1.29655	1.09959	0.00111447	-1.06012	0.282155	0.693016	0.953427	-0.110475	0.616251	0.384846	high
TCGA-05-4396-01	1	303	0.0720284	-0.55074	-0.728597	0.658319	-0.748628	0.421112	0.779948	0.9752	0.573646	-0.630352	0.233616	0.570887	-0.0193568	high
TCGA-78-7145-01	1	826	1.13704	0.431955	0.170385	1.44903	0.771771	0.345478	0.453369	0.933524	-0.276151	0.0120758	-0.43009	1.40698	0.292747	high
TCGA-05-4434-01	1	457	0.671325	0.964683	1.26985	1.24384	0.792923	-0.0514856	-0.147679	-0.798324	1.33628	0.758416	2.16444	1.19223	0.465707	high
TCGA-55-8620-01	1	375	0.269441	1.55822	-0.639571	0.816297	0.232133	-0.749405	-2.0459	-0.882898	0.917927	0.772345	2.37863	-1.13971	0.00351027	high
TCGA-91-6830-01	0	60	0.347597	-0.050436	0.683188	0.531924	0.748621	-0.218458	-0.28205	-0.883549	1.14084	1.097	2.39737	-0.00360882	0.200724	high
TCGA-44-7669-01	1	574	0.595866	1.69399	-0.758446	1.54414	0.965176	-0.150304	-0.464222	-1.49055	1.04001	0.247816	-0.281363	-0.670074	0.0657573	high
TCGA-44-6779-01	1	500	1.52923	1.16104	-0.397729	1.29244	0.815728	-4.12643	-1.38941	-1.72367	1.4064	1.65258	1.21512	1.63265	0.550387	high
TCGA-MP-A4TK-01	1	582	0.893178	0.669928	-0.135229	0.309187	0.309494	0.363461	-0.515578	0.566674	0.852673	0.834901	0.0452988	0.578969	0.192331	high
TCGA-49-AAR3-01	0	1893	1.0494	0.940781	-0.663438	0.531093	1.56684	-0.473937	-0.476517	-0.135979	0.211917	0.399071	0.54617	1.09496	0.297007	high
TCGA-53-A4EZ-01	0	1071	0.47446	0.680901	0.730957	-0.0346486	1.91718	0.322356	0.96265	0.973121	-1.37149	-1.26853	2.38308	-1.28765	-0.160979	low
TCGA-J2-8192-01	0	739	0.369388	-1.17247	-0.644235	-0.577385	-0.777625	0.187824	0.26319	0.0514228	0.952343	0.854915	-0.489604	0.21646	-0.0263603	high
TCGA-55-6712-01	1	171	1.31618	0.279949	-0.659056	0.836302	0.604565	0.189834	0.291749	-0.0166193	1.52259	0.572362	-0.327126	1.19167	0.286026	high
TCGA-55-7907-01	1	343	0.598092	0.229774	1.9545	-0.267965	-0.442007	0.36213	0.55486	0.29696	0.527422	0.439985	-0.197532	1.00025	0.275649	high
TCGA-69-7978-01	0	134	0.58904	0.366134	0.645963	0.517712	1.37661	-0.0340306	-1.2293	0.124234	0.905648	1.50805	-0.407118	-0.755047	0.0988022	high
TCGA-55-6981-01	1	1379	0.822022	0.227881	-0.673587	0.194761	-0.15034	0.0823007	0.362293	0.280016	-1.54515	0.882	0.335021	1.10071	0.133492	high
TCGA-44-6774-01	0	658	-0.109553	-0.180344	1.25969	-0.237607	-0.369972	0.21321	0.071709	0.182525	0.325871	-0.850183	-0.669112	-0.782364	-0.104955	low
TCGA-64-1679-01	0	2488	0.678697	0.792952	1.50133	0.79471	0.0763535	-0.303935	-0.146554	-0.493641	0.289329	0.724818	-0.523872	-0.921128	0.0443456	high
TCGA-75-6214-01	1	1115	1.59263	1.18807	1.83786	0.992593	0.315098	-1.49102	-0.289025	-2.32472	0.723943	1.89007	-0.936758	0.955734	0.5015	high
TCGA-50-5930-01	1	282	0.0923618	-0.348608	1.73487	-0.140367	-1.42518	-0.773268	-1.1711	-1.62552	1.05812	1.40929	-0.705958	1.82071	0.458887	high
TCGA-78-7220-01	1	807	0.924635	1.11783	2.66342	0.600611	1.9791	-1.17268	-0.652118	-1.27877	0.962117	2.05553	2.54369	1.86184	0.74598	high
TCGA-62-8398-01	1	444	0.856897	1.35885	0.507289	0.828987	1.86142	-0.945829	-0.505565	-1.19836	1.46824	0.416383	2.58834	1.74721	0.571356	high
TCGA-50-5936-01	1	257	0.779446	0.815314	2.16193	0.699388	0.562041	-0.252576	-0.388237	-0.881823	1.25465	-0.0136813	2.43953	1.66154	0.556157	high
TCGA-64-5779-01	0	864	0.422907	-0.0385558	0.576344	-0.643565	0.0827299	0.634118	0.321232	0.196489	-0.459924	-1.00729	-0.178938	-1.03958	-0.187466	low
TCGA-62-8399-01	0	2696	0.668594	0.211304	-0.712734	-0.0792653	-0.79152	-0.884213	-1.2133	0.291556	-1.1866	1.27043	-0.50479	-0.861023	-0.157979	low
TCGA-55-1594-01	0	1178	0.278696	0.85811	-0.400312	0.838905	0.548843	0.488992	0.971095	-0.136916	-1.65502	-0.284479	-0.0789683	-0.398562	-0.0917704	low
TCGA-78-7536-01	1	244	0.874668	1.09235	-0.717822	1.9091	0.716059	0.400299	0.738656	-2.84371	1.64172	-0.0183587	-0.917991	0.304743	0.219172	high
TCGA-78-7146-01	1	173	1.34475	1.61291	2.41479	1.4492	2.4053	-0.00797626	-1.65375	0.0710632	0.923453	0.636702	2.20591	0.474132	0.520417	high
TCGA-62-8402-01	1	1498	0.579952	0.604179	0.411323	-0.457651	0.38011	-1.4379	0.429323	-0.112764	-2.20136	-1.34638	-0.56717	-0.0132511	-0.0520725	high
TCGA-50-6595-01	1	189	1.97171	1.42507	-0.576095	1.21777	0.647421	-1.51697	-0.713948	-0.477272	1.60184	1.43206	-0.663083	1.68282	0.491062	high
TCGA-50-5072-01	1	250	1.55661	1.64725	2.52876	1.90221	2.05573	-0.343089	-0.195818	-1.12298	1.41606	2.09056	2.3477	1.36628	0.721969	high
TCGA-49-6745-01	0	522	1.38819	0.695596	-0.681379	0.785349	0.543833	0.0976428	0.114129	0.136136	1.5764	0.202179	-0.892762	0.394029	0.155712	high
TCGA-97-7554-01	0	775	0.569016	-0.395594	-0.743379	-0.401109	-0.253592	0.458355	0.161519	0.263065	1.09554	-0.101934	-0.587961	-0.896785	-0.184871	low
TCGA-44-5643-01	0	1013	0.398983	1.04576	2.35924	0.574317	0.452571	-1.75642	-0.151354	-0.812751	1.45367	1.79436	-0.773844	0.530456	0.398962	high
TCGA-49-4490-01	1	385	-0.306966	-0.490197	0.587042	-0.229527	-1.70727	-0.620684	0.410326	-0.429902	-0.000713721	1.06029	-0.709202	0.211585	0.00325385	high
TCGA-05-5429-01	1	275	0.37629	0.365707	-0.607244	1.09808	0.019945	-3.70847	0.459677	-0.286489	1.40853	1.45113	-0.452658	1.47392	0.321628	high
TCGA-05-4418-01	1	274	0.623327	0.0975494	1.85738	0.720518	1.37686	-2.15327	-2.04502	-2.1388	1.03927	1.77402	2.05845	1.46594	0.629789	high
TCGA-78-7154-01	1	593	1.24942	1.14918	2.55533	1.17914	2.20789	-0.991148	0.255778	-0.824363	1.53796	0.494334	2.68308	1.5305	0.659192	high
TCGA-50-6594-01	1	370	0.866925	1.04995	1.23019	0.821323	0.842909	0.397621	0.475881	1.21785	-1.60629	0.532768	-1.05604	-1.54481	-0.150342	low
TCGA-05-4415-01	1	91	2.22894	1.42765	2.93907	1.80351	2.05242	-1.62119	-1.5056	-3.12599	0.3304	1.3464	2.42882	1.97572	0.887033	high
TCGA-62-8394-01	1	139	0.871595	0.829835	0.662092	0.715465	0.51325	-0.259496	0.917591	-0.0777247	0.066631	1.37259	-0.768187	-0.587647	0.0418419	high
TCGA-50-5933-01	1	2393	1.40703	1.04847	-0.673992	1.21121	0.966971	0.156666	-3.68808	0.625299	1.03283	0.318057	-0.34935	0.545676	0.291461	high
TCGA-38-6178-01	0	448	0.471673	0.0373207	0.81992	-0.16551	-0.701981	0.428576	-0.212756	0.525358	0.516205	0.391324	-0.274525	0.937664	0.195799	high
TCGA-L9-A5IP-01	1	58	1.06464	0.926926	-0.624159	0.492154	1.9096	-4.42826	-1.59409	-0.510999	1.52424	2.02125	2.52778	0.907263	0.42473	high
TCGA-49-6743-01	0	1621	0.978627	1.23034	1.17932	0.730895	1.03272	-0.341503	-0.949761	-1.55651	0.11486	1.65151	2.29884	1.41199	0.539372	high
TCGA-55-8505-01	0	440	0.992245	0.560929	2.09038	-0.174998	1.33927	-1.89736	-1.00997	-1.18196	1.16029	1.97613	2.52772	1.55705	0.622058	high
TCGA-MP-A4T9-01	1	1265	0.639751	0.0774911	0.688811	0.0300345	-0.126651	0.402565	0.0826648	0.313748	-0.257149	1.46258	-0.420191	-0.97988	-0.0770719	low
TCGA-91-6848-01	0	224	1.62777	1.591	2.5818	1.59824	1.46631	-2.07559	-1.72131	-1.18975	-0.0790557	-0.633	-0.642166	1.82465	0.666671	high
TCGA-05-4398-01	0	1431	1.12308	1.19066	-0.178112	0.910184	0.330011	0.00966374	0.0339571	0.809029	0.853088	0.781747	0.097924	-1.5754	-0.13372	low
TCGA-55-A48Z-01	0	651	0.532189	0.206869	-0.698793	0.395201	0.27956	0.110875	0.430897	-0.110975	0.646393	-0.233199	-0.365785	0.274403	0.0434088	high
TCGA-05-4402-01	1	244	0.423601	0.257621	0.830806	0.162582	-0.134385	0.253339	0.433362	0.590721	0.745197	0.923611	-0.1429	1.0537	0.252046	high
