# Supplementary material for: Genomics and Prognosis Analysis of N6-Methyladenosine Regulators in Lung Adenocarcinoma
Source: Front Genet. 2021 Dec 9;12:746666. doi: 10.3389/fgene.2021.746666 (PMC8697852; doi:10.3389/fgene.2021.746666)
Supplement: Supplementary file 3 [file DataSheet1.ZIP › Original data/Figure 6/Figure 6A.xlsx]

## Sheet: Sheet1
id	OS	OS.time	ANLN	PLK1	IGF2BP1	HMMR	NEIL3	SFTA3	CXCL17	IRX5	PKP2	LYPD3	ABCC2	DKK1	riskscore	risk
GSM748053	0	121	-0.87625	-1.81797	-0.473073	-1.73171	-1.56547	1.39247	1.50508	0.825397	-1.31334	-0.771074	-0.437259	-0.92097	-0.46544	low
GSM748054	1	21	0.284693	-1.01985	-0.480455	-0.911979	-0.382875	1.26138	0.871156	1.46041	-0.543522	-0.655101	-0.335746	0.701025	-0.0669124	low
GSM748055	1	86	0.335785	-0.787346	-0.748248	0.0697995	-0.478374	1.31266	0.714052	0.171646	-0.814117	-0.518053	-0.262386	1.42587	0.0915276	high
GSM748056	1	10	-0.284661	-0.51238	-0.606911	-0.806395	-1.30622	-0.272785	0.795508	-1.15405	-0.519198	0.0792537	2.03739	-0.0493176	-0.115256	low
GSM748057	1	81	-2.23113	-0.856276	0.253624	-2.23005	0.455942	1.35931	1.89181	1.18793	-1.06135	-0.878434	-0.000186293	-1.17544	-0.429419	low
GSM748058	0	68	-1.44095	-1.66424	-0.269794	-1.39939	-1.35635	1.40559	0.912132	0.986904	-1.5083	-0.652236	-0.751699	0.139324	-0.278587	low
GSM748059	1	52	0.621272	0.208722	-0.657603	1.25261	1.16409	-1.48411	0.588472	-0.258577	-0.337756	1.80136	-0.165919	0.143857	0.113785	high
GSM748061	1	70	0.974363	0.390266	-0.600436	0.567379	0.179735	-1.58445	-1.45048	-0.443156	-0.19522	2.81136	0.00162973	-1.1119	-0.0266632	low
GSM748062	0	115	0.909031	0.720392	0.851607	0.459528	0.134907	-1.54327	-0.997665	-0.441935	-0.579996	2.44765	-0.190108	1.06313	0.367854	high
GSM748063	1	13	0.484385	-0.315351	-0.877807	0.318289	0.19224	-0.0150664	-0.0647965	-0.869865	0.124708	0.476472	-0.282477	0.848096	0.140677	high
GSM748064	0	118	-1.48146	-1.32759	-0.171231	-1.34164	-1.37655	1.31005	1.27839	0.457169	-0.342078	-1.0655	-0.270256	1.08112	-0.0874089	low
GSM748065	1	104	0.682858	0.544519	0.0499078	0.147248	0.133924	0.226986	0.530228	-0.533144	-1.05423	0.184195	-0.323649	-0.42083	-0.0477634	low
GSM748066	1	5	2.11708	0.734016	1.59594	2.52826	0.214163	-0.241932	-0.517367	-2.14638	3.25177	0.876304	-0.424813	-0.894093	0.278595	high
GSM748067	0	218	1.23532	0.439001	-0.17795	-0.254365	0.697788	-1.329	-0.916481	-1.32996	0.945857	0.502635	-0.537771	0.954366	0.300573	high
GSM748068	0	87	-0.0245897	0.531998	-0.745229	-0.199825	2.14113	0.444854	1.06727	-1.82686	-0.451102	-0.440774	1.67692	-0.97954	-0.104702	low
GSM748069	0	5	1.00155	1.66781	0.564752	0.35805	-0.618352	0.566701	0.384541	-1.30112	-0.269796	-0.829876	-0.217732	2.03213	0.401362	high
GSM748071	0	51	-1.52923	-1.35714	-0.66365	-1.54885	0.778168	1.17273	-0.0916717	1.50844	-1.65082	-0.413474	-0.34132	-0.405876	-0.289835	low
GSM748072	0	134	1.03277	0.865481	-0.204892	-0.366143	0.119649	0.321543	0.328337	-0.236129	-0.567302	0.912626	-0.363534	0.282077	0.0858333	high
GSM748073	1	36	-0.66724	-0.876672	-0.600873	-0.281872	-0.706904	1.23478	1.07417	-0.070034	0.174833	-0.575945	-0.290686	0.231375	-0.114529	low
GSM748074	0	54	0.537321	0.0709243	-0.535772	-0.351334	0.179944	-0.173146	0.959592	-0.256652	-0.153726	2.38569	-0.314363	0.535044	0.112022	high
GSM748075	1	28	0.186869	-0.42724	-0.357803	-0.399883	-0.197832	1.21485	-0.679044	1.52767	0.194265	-0.667918	-0.173862	1.40215	0.140704	high
GSM748076	1	228	0.789764	-0.219314	-0.650768	-0.215144	0.285852	0.186322	0.231466	-0.678308	0.57011	0.662035	-0.436777	-0.287657	-0.018754	low
GSM748077	1	18	-0.180666	-0.442186	-0.421598	-0.404164	-1.23341	0.125835	0.43784	-1.36389	-0.0446359	-0.519622	0.0512006	0.173983	-0.0608197	low
GSM748078	0	58	-1.72814	-1.70824	-1.11215	-1.69038	-1.33298	1.23374	1.47501	0.722285	-1.41811	-0.876917	-0.26451	-0.605109	-0.46694	low
GSM748079	1	28	0.103813	-0.644558	-0.275713	-0.321751	-1.33491	1.05802	0.85513	-0.53216	-1.23589	-0.957944	-0.482294	-0.683177	-0.268178	low
GSM748080	0	64	-0.105571	-0.591833	0.700889	0.0116577	-0.234113	0.545677	1.28709	-0.894534	-0.0282968	-0.722363	1.46068	-0.0429711	-0.0121857	high
GSM748081	0	6	0.489576	0.330788	2.26815	-0.00962686	1.14576	0.441985	0.724794	-1.68823	0.0749827	-0.337745	3.03864	0.729678	0.352536	high
GSM748083	1	8	-0.845731	-0.782157	-0.686191	-0.245126	-1.11119	0.781345	1.12553	0.663149	-1.54808	-0.786583	2.77598	-0.282779	-0.260793	low
GSM748084	1	68	0.532992	0.0819935	-0.73139	-0.236329	-0.54576	-0.577339	-0.30363	-1.01523	0.259615	1.45562	-0.359648	0.605766	0.124546	high
GSM748085	1	88	-1.62684	-1.23486	-0.305882	-1.24167	0.840843	1.33558	1.29482	1.07068	-1.3588	-0.392436	0.586202	-0.990115	-0.358499	low
GSM748086	0	131	-1.36647	-1.62253	-0.207371	-1.44183	-1.14465	1.47157	1.19257	1.00485	-1.119	-0.932742	-0.0910745	-0.158185	-0.310543	low
GSM748087	0	101	-1.64544	-1.3932	-0.518897	-1.5475	-1.32705	1.40999	1.23466	1.08838	-1.23205	-0.989723	-0.346083	-0.789053	-0.449242	low
GSM748088	0	170	1.25423	0.55001	-0.278079	0.753349	0.143444	-0.676276	-0.436154	-1.2006	-0.180088	1.02662	2.5524	1.3219	0.355896	high
GSM748089	1	3	-0.253344	-0.0519643	-0.0365869	0.78472	0.228405	0.874155	0.0867583	1.42301	-1.11999	-0.813005	-0.130575	-0.785229	-0.20142	low
GSM748090	0	88	-1.66014	-1.23486	0.0635984	-1.40777	1.42306	1.14017	1.34356	1.61488	-1.22842	-0.855824	2.70653	-0.929618	-0.316035	low
GSM748091	0	84	0.217594	0.473604	0.063744	1.07633	2.34112	0.279301	1.08416	-0.903317	1.19791	-1.04312	2.19052	0.792713	0.274659	high
GSM748092	0	116	-0.0250645	0.0910206	-0.725062	0.520178	0.00784429	0.814263	1.17428	0.416959	-1.23313	-0.629271	-0.690723	-0.868594	-0.263414	low
GSM748093	1	44	-0.119279	-0.294541	-0.264392	0.00518078	0.00674181	-0.0394863	0.0158203	-0.221248	-0.157258	0.318346	-0.220098	0.667293	0.086419	high
GSM748094	1	108	-1.35234	-1.01121	-0.781659	-1.18187	-1.19664	1.16685	1.11083	0.539494	-0.640049	-0.57044	-0.585932	2.63032	0.148805	high
GSM748095	0	55	0.425133	-0.205821	1.32816	0.615848	-0.640249	-0.116169	0.0684798	0.623627	-0.692292	1.8285	-0.391071	1.64637	0.346838	high
GSM748096	1	2	0.435658	0.116834	-0.311812	-0.271956	0.192069	0.153748	-0.386413	-0.437939	1.34135	0.0810456	-0.558322	1.50021	0.289201	high
GSM748097	0	55	0.916392	0.352095	-0.105763	0.446627	0.0246322	-1.50035	-0.477692	-0.303063	0.188182	1.6249	-0.697147	1.24922	0.305172	high
GSM748098	1	111	1.0219	0.866688	0.11601	0.219651	0.628402	-1.56264	-0.619868	-0.412506	1.87051	1.8179	-0.224673	1.72017	0.487678	high
GSM748099	1	76	-0.468183	-1.50527	-0.576847	-1.25517	-0.908677	0.955285	1.25161	0.158484	-1.3075	-0.35968	-0.484963	-0.23496	-0.273623	low
GSM748100	1	46	-0.515699	-1.30884	-0.576421	-1.26457	-0.542186	0.890319	1.34046	0.360799	-1.51345	-0.929067	-0.632049	-1.03147	-0.412526	low
GSM748101	1	175	-1.1911	-1.11575	-0.701602	-1.19117	-1.23142	0.667353	0.881037	-0.184682	-1.24666	-0.612554	-0.723196	-0.841903	-0.387386	low
GSM748102	0	203	0.0368251	-0.108701	-0.219763	0.605327	-1.05298	0.464817	0.609712	0.255075	-0.350103	-0.81591	-0.465237	-0.867101	-0.233275	low
GSM748103	0	59	-1.34573	-1.67087	-0.764535	-1.33215	-1.25532	1.21877	1.36142	0.16833	-0.944385	-0.750146	-0.252044	-1.05583	-0.460858	low
GSM748104	1	54	-0.851181	-1.19604	-0.496768	-1.35061	-1.27316	1.61806	1.28036	1.31353	-1.63382	-0.555666	-0.579482	-0.219754	-0.330646	low
GSM748105	1	124	-0.00163279	-0.316586	0.454692	-0.679855	-0.634453	0.875783	0.695834	-0.386446	-0.0818069	1.59344	-0.231144	0.718601	0.123359	high
GSM748106	0	199	0.531512	1.66233	1.50826	0.928662	1.3243	-0.857134	-0.414835	0.917377	0.777151	-0.564099	-0.698264	0.355932	0.260573	high
GSM748108	0	62	-0.675499	-0.508621	-0.316448	-0.473652	-0.683831	1.04814	1.07402	0.640526	-0.192982	-0.759712	-0.188947	0.61197	-0.0639699	low
GSM748109	1	40	0.540976	0.269767	-0.567453	-0.187712	0.557182	-0.471225	0.135247	-0.732514	-0.28291	1.27158	-0.383275	0.634581	0.145668	high
GSM748110	0	52	0.825824	0.312569	-0.468868	0.164	-0.295239	-1.48344	0.710066	-0.877467	0.454023	2.15323	-0.332252	-0.364744	0.018201	high
GSM748111	1	25	0.653278	0.294927	-0.372595	-0.292881	-0.0309105	0.919101	0.594342	-0.524464	-1.44731	-0.86364	-0.272401	-1.06362	-0.239874	low
GSM748112	1	16	1.09388	0.932658	0.0690134	0.0585993	1.32643	-1.52909	-1.22249	0.831009	0.903172	1.37729	-0.635396	1.58842	0.430927	high
GSM748113	1	50	0.489418	0.691825	-0.196264	0.578145	0.479767	0.996001	1.03618	1.30231	1.61831	-0.35987	-0.491215	0.119751	0.042154	high
GSM748115	1	17	0.80754	0.708187	-0.141014	-0.0100906	0.211205	-1.55552	-0.106335	0.244029	-0.652901	2.54428	-0.521161	0.953417	0.240166	high
GSM748116	1	18	0.248945	0.342331	1.20076	0.31033	-1.0102	0.786439	0.0742401	1.47575	-1.33361	-0.684157	-0.135658	0.621503	0.058375	high
GSM748117	1	11	1.3606	1.00199	0.204723	0.936686	0.712506	-1.49288	0.548682	-0.552481	1.60232	1.48996	0.00965256	2.033	0.535262	high
GSM748119	0	220	0.572425	0.677301	-0.805463	0.179509	-0.39151	0.643881	0.56619	0.00272907	-0.712523	1.74113	-0.224409	0.144008	0.0135855	high
GSM748120	1	45	0.898648	0.687394	0.159759	1.40316	0.494819	-1.47784	-1.08086	0.301202	1.30357	-0.169161	-0.263401	0.269133	0.198597	high
GSM748121	0	85	-1.41734	-1.47299	0.138156	-1.16721	-0.51008	1.30917	1.34131	1.58794	-1.05606	-0.357515	-0.215394	-0.875979	-0.37297	low
GSM748122	0	113	-1.51746	-1.47389	-0.576487	-2.17987	-0.93208	0.0271304	-0.145001	-0.652748	-0.322624	0.700925	4.54186	0.440182	-0.0613475	low
GSM748123	1	12	0.481392	-0.28788	-0.773402	0.239968	-0.720443	1.00914	1.28113	-0.364294	-0.128671	-0.407508	-0.371434	-0.826077	-0.230914	low
GSM748124	0	81	-0.652439	-0.346094	-0.7346	-0.0994423	-0.645136	1.00278	1.28491	0.821134	-1.13318	-0.637334	-0.355941	-0.86934	-0.339762	low
GSM748125	0	56	0.101949	-0.984879	-0.956936	-1.03563	-0.525218	0.848133	1.21615	-0.404522	-0.503727	0.584365	-0.448604	-0.534036	-0.228856	low
GSM748126	0	69	-0.867562	-0.944494	0.551487	-1.14874	-1.04739	1.09753	1.74444	1.4736	0.655624	-0.806763	-0.49056	-0.904536	-0.316542	low
GSM748127	1	52	-0.157322	-0.785422	1.00542	-0.244661	0.108983	-0.0827103	-0.467054	-1.9333	-0.129226	0.0712395	-0.0394441	0.165866	0.113842	high
GSM748128	0	72	-0.262534	-0.173794	0.583229	0.0646701	-0.96531	0.942549	1.33155	1.05639	-0.875918	-1.09436	-0.282382	-0.688383	-0.23837	low
GSM748130	1	12	-1.08529	-1.57622	0.187494	-0.919838	-1.26066	1.04597	1.89903	0.826092	-0.776182	-0.382657	0.0603379	-0.0413204	-0.237755	low
GSM748131	1	13	-0.760402	-1.02452	-0.0182284	-0.657793	-0.600636	1.04627	1.13731	0.32965	-0.889069	-0.843734	0.268479	0.0743284	-0.160371	low
GSM748132	1	1	0.206233	-0.378389	-0.183699	-0.639364	-0.858289	0.40276	0.779736	-0.158047	-0.195275	0.792386	-0.285289	1.13729	0.11692	high
GSM748133	0	256	-0.625165	-0.844801	-0.821678	-2.2372	-0.643278	0.483358	0.538533	-0.0172571	-0.674819	-0.245205	-0.0651667	-0.325875	-0.255641	low
GSM748135	0	175	-1.46943	-1.50168	-0.680614	-1.52157	-0.117308	1.516	0.778176	2.46417	-1.67402	-0.899847	1.42599	-0.883846	-0.443081	low
GSM748136	1	84	0.479935	0.271909	1.25394	0.485283	-0.521343	-0.969574	-0.308362	-0.876466	1.57405	1.98067	-0.0472301	1.08224	0.3868	high
GSM748137	0	49	-0.922405	-1.03927	-0.252047	-0.751114	-0.964613	1.3297	1.55617	0.595041	-0.826415	-0.84042	-0.242242	-0.674699	-0.332463	low
GSM748138	1	25	0.088857	0.170125	-0.380274	0.0708552	-0.932831	1.0613	0.654374	0.720041	-0.0420677	-1.18611	-0.462836	-1.10777	-0.29512	low
GSM748139	1	150	0.232041	0.0819497	-0.128331	0.226678	-0.529866	0.715446	1.21327	0.784487	-0.657404	-0.345014	-0.0603588	-0.835232	-0.222364	low
GSM748140	1	16	0.531947	0.0457171	-0.697724	0.101105	1.06972	0.951199	1.28872	0.432543	0.993665	-0.505659	0.592212	0.361738	0.0488104	high
GSM748141	1	124	-0.00474681	-1.22223	-1.20712	-1.27517	-0.933792	0.538551	0.926003	-0.0361594	-1.23075	1.34258	-0.462351	-0.852706	-0.323273	low
GSM748142	0	99	-1.77076	-1.51187	-0.22847	-1.42346	-1.28851	1.32665	1.46132	1.26784	-1.11632	-0.768691	-0.418522	-0.44322	-0.381832	low
GSM748143	1	127	0.440015	0.381157	-0.462289	-0.738542	-0.0986331	1.10694	0.439528	0.961127	-0.427753	0.563247	-0.352549	-0.919361	-0.204432	low
GSM748144	1	53	0.624963	-0.548034	-0.307222	-0.820761	-0.83286	-0.248792	0.776928	-0.883359	1.65549	0.538707	-0.302218	-0.0127854	-0.00363175	high
GSM748145	0	80	0.800548	0.74617	-0.597777	0.427077	0.241896	0.338164	0.264356	-0.374291	1.65737	-0.531403	-0.410049	0.231644	0.0936752	high
GSM748146	1	18	0.69729	-0.0923192	-0.712107	0.30465	-0.36668	0.987863	1.61416	0.413072	0.482875	0.306856	0.0261131	-0.784897	-0.181673	low
GSM748147	0	117	-1.33427	-1.44654	-0.702705	-1.04797	0.293836	1.43888	1.00551	1.96802	-1.29373	-0.547995	0.604106	-0.732602	-0.369743	low
GSM748148	1	68	0.560733	1.05643	-0.528238	0.38217	0.408589	-0.423816	-0.289999	0.355642	-0.331427	-0.179533	-0.202881	1.42486	0.245263	high
GSM748149	0	122	0.724421	1.39981	0.455508	0.223061	0.590653	0.589366	0.625014	-0.401815	0.228671	-0.112754	-0.396445	-0.977884	-0.0498202	low
GSM748150	0	56	-2.15493	-1.7196	-0.0907472	-1.66459	-1.38878	1.29126	1.36726	1.43284	-0.82763	-0.983957	-0.331826	-0.903252	-0.471506	low
GSM748151	1	57	0.382832	-0.0682121	-0.687534	-0.415317	-0.370777	0.0850582	0.43159	0.01368	-0.719103	1.62672	-0.464112	-0.283603	-0.0872087	low
GSM748152	0	177	-0.131789	-0.617876	-0.292483	-0.191938	-0.681256	1.16234	1.62529	1.45591	-1.22019	-0.824968	-0.433504	-0.775283	-0.327055	low
GSM748154	1	33	0.935295	0.180813	-0.558937	-0.76548	-0.859388	-0.332665	-0.0441735	0.0637227	0.0520011	1.228	2.4973	0.568326	0.1005	high
GSM748155	1	12	0.824074	1.48355	2.34939	0.700116	-0.0598729	-1.04047	-0.467841	0.284631	-0.543803	0.292951	-0.41491	1.59865	0.461269	high
GSM748156	1	6	0.594388	0.497078	-0.220716	0.688523	2.09763	-0.19726	-0.252523	-0.579436	0.912174	1.66205	-0.26292	1.26839	0.399366	high
GSM748157	0	137	-1.45774	-1.33679	-0.731273	-1.41271	-1.09753	1.42322	0.972265	2.31384	-1.42636	-0.376648	-0.395973	-0.5581	-0.41856	low
GSM748159	0	59	-0.160632	0.735267	-0.307297	-0.287998	-0.499679	-1.56691	0.142967	0.826341	0.600002	1.451	-0.381795	0.73204	0.120089	high
GSM748160	0	216	0.81813	0.38908	-1.00209	0.577888	0.851213	-0.621647	-0.550509	-1.21019	0.788114	0.372922	-0.520386	-0.819158	-0.0359123	low
GSM748161	1	164	-0.190029	0.465703	-0.648989	0.160943	-0.58509	0.877016	1.40709	-0.901861	-1.05945	-1.10456	-0.146783	-0.611605	-0.220635	low
GSM748162	0	89	-0.662646	-0.192076	-0.189142	0.0476182	-0.106484	1.23544	-0.312992	2.36332	-1.20728	-0.588144	-0.445428	-0.893117	-0.28507	low
GSM748163	1	89	1.05717	1.05642	0.63296	0.538437	-0.0841531	-1.43438	0.571263	0.00206422	0.906322	1.48635	0.1037	1.1817	0.347759	high
GSM748164	0	61	-1.77109	-1.99109	-0.418423	-1.91758	-1.17262	1.40391	1.13537	1.02659	-1.14039	-0.809069	-0.317488	1.6621	-0.068598	low
GSM748165	1	17	0.314355	-0.00145323	-1.16495	-0.0275468	-0.100632	0.628836	0.704616	0.0888721	-1.03863	2.24104	0.654121	0.194091	-0.0119154	high
GSM748166	0	65	-0.230771	-1.36414	-0.33305	-1.03922	-1.02375	0.626677	0.410313	-0.206872	-0.853201	-0.740691	-0.36243	0.74027	-0.0606967	low
GSM748167	0	123	-1.51986	-1.478	-0.576097	-1.59108	-1.3656	1.49417	0.437856	1.06876	-1.33761	-1.00142	-0.444805	0.145981	-0.290083	low
GSM748169	0	129	-1.83459	-1.56095	-0.0355817	-1.74714	-1.14288	1.17398	0.567222	0.743609	-0.496672	-0.46833	-0.204564	-0.839607	-0.375734	low
GSM748170	1	2	0.251184	-0.135195	-0.634515	0.605275	-0.762497	-0.825474	-0.834872	-1.51724	1.69871	-0.648226	-0.406123	-0.878159	-0.0992994	low
GSM748171	1	13	-1.14222	-1.13982	-0.787366	-1.29289	-1.28158	1.4152	0.709268	1.01408	-1.5055	-1.18732	-0.41839	2.25708	0.0453185	high
GSM748172	0	62	0.0398843	0.742659	-0.0785961	0.339967	0.716703	-1.52401	-1.06283	0.789096	0.866975	1.35827	-0.525304	0.266017	0.158897	high
GSM748173	1	14	-0.555344	-1.62339	-1.53612	-1.55174	-0.707104	0.603879	0.80604	0.869178	-1.03446	-0.24056	-0.209426	-0.90477	-0.432115	low
GSM748174	1	14	0.509613	-0.46829	0.850892	0.0561231	-0.178618	0.59601	0.427258	-1.14497	0.179916	-0.26615	-0.0913776	1.69764	0.327202	high
GSM748175	0	134	-0.0632167	-0.730223	-0.747599	-0.793415	-0.808849	-0.12637	0.488689	-0.862807	-0.912088	-0.477928	-0.402969	-0.0477724	-0.152776	low
GSM748177	0	80	1.05479	0.292708	-0.556689	0.675606	0.105165	-1.43977	-0.831727	-0.900366	0.125748	1.90163	-0.102534	2.03344	0.448345	high
GSM748179	1	7	2.1881	0.0672314	-0.140882	1.40865	1.52931	0.754251	-0.49488	0.312576	0.266925	-0.57478	-0.399357	1.5833	0.387769	high
GSM748180	0	100	-1.60013	-1.33231	-0.416119	-1.33801	-1.18328	1.52906	1.11631	0.931276	-1.31478	-0.829756	-0.433378	-0.818207	-0.42683	low
GSM748181	0	51	-2.18394	-1.59085	-0.834741	-2.07147	-1.27688	1.56695	0.436589	1.15255	-0.416887	-1.11025	-0.43081	-0.830783	-0.469485	low
GSM748182	1	32	-0.106857	0.0412238	1.58626	0.303031	-0.173368	0.0568571	-0.078092	-0.165231	0.594735	0.622696	-0.343258	0.436908	0.195871	high
GSM748183	1	13	-0.324042	-0.60655	-0.414411	-0.756338	-0.456536	-0.469215	-0.109689	-0.287666	0.471732	0.722285	-0.307616	0.888122	0.0970561	high
GSM748185	0	104	0.88986	1.12354	-0.775174	0.614966	2.56775	-1.54075	1.09596	-1.67395	0.708178	1.07237	3.93514	1.33112	0.428975	high
GSM748186	1	11	0.955812	0.760933	-0.875339	1.25365	1.0355	0.963427	0.45083	-0.608244	0.63257	0.059421	-0.0248436	0.364418	0.143278	high
GSM748187	1	107	-0.704736	-0.641697	-1.05481	0.112502	-0.826818	0.527776	0.49605	-0.663803	-1.0257	-0.688164	-0.361764	-0.832026	-0.304937	low
GSM748188	1	99	-0.859331	-0.570564	-0.311358	-0.825712	-1.1606	1.20455	1.38544	1.66904	-0.930052	-0.811575	-0.369581	-0.78589	-0.372839	low
GSM748189	1	17	1.47925	0.403057	1.02497	0.958209	0.487803	0.125711	0.122877	-1.31883	1.40278	0.269743	2.19797	1.88023	0.545856	high
GSM748191	1	172	0.658999	0.749874	0.239609	0.596054	-0.102791	-1.55543	-0.459566	-0.290503	0.915198	1.30854	-0.0105346	1.44955	0.375182	high
GSM748193	1	8	0.334565	1.34	1.79123	-0.0191564	-0.706041	0.326977	0.320107	0.774591	2.54517	0.364403	1.43687	1.89287	0.487525	high
GSM748195	1	11	1.20183	1.53597	0.805457	0.650928	0.599111	-0.442861	-0.334281	0.481445	-0.785669	1.37461	-0.531816	0.968947	0.321809	high
GSM748196	1	41	0.949489	0.902839	3.46533	0.453134	0.637918	-1.52914	-0.852603	-0.378644	0.469921	1.71505	-0.280298	0.477558	0.452693	high
GSM748198	1	14	-0.441716	0.0872841	-0.299445	0.982955	-1.03996	1.19595	1.80154	2.75633	-1.19865	-0.980431	-0.517123	-0.439494	-0.291156	low
GSM748202	1	28	0.399096	0.707684	-0.489291	1.0451	0.493413	-0.705248	1.78491	0.174217	1.23401	-0.598836	-0.388538	-0.926786	-0.135222	low
GSM748209	1	4	0.203059	-0.157007	-0.485965	-0.17369	0.554497	-0.0854723	0.060051	1.41153	0.443745	-1.01606	-0.0363719	2.95161	0.401633	high
GSM748210	1	18	0.747981	0.569471	-0.639781	0.829693	-0.493151	0.958714	1.07619	-0.732503	0.0505395	-1.17475	-0.594765	-1.08289	-0.215442	low
GSM748211	0	41	-0.375272	-0.393924	-0.493828	-0.0583094	-0.196282	-0.789249	1.81681	0.523998	-1.07624	-0.661934	-0.142892	-0.739381	-0.281774	low
GSM748212	1	5	1.58417	1.38414	-1.29973	0.319391	1.44469	-1.11419	-0.902679	-0.623015	0.853097	-0.708042	-0.291759	-0.804138	-0.0176224	low
GSM748213	1	9	0.841758	1.78122	-0.292351	1.32689	1.45629	-0.728757	-1.78516	-0.866895	1.40934	-1.16708	-0.355745	-0.218672	0.174259	high
GSM748214	1	3	1.27185	1.66258	0.00357305	-0.250268	0.706108	-1.5153	-0.423672	-0.310712	-0.312813	0.648755	-0.595813	-0.194374	0.0957703	high
GSM748215	1	10	0.567719	0.661225	-0.594406	1.53294	0.745579	0.866433	-1.72822	0.0988867	1.59073	-1.3138	-0.554408	-1.05623	-0.0616339	low
GSM748220	0	4	-1.99	-1.6265	-0.554709	-2.16842	-1.41238	0.083743	-1.48976	0.33759	0.288022	-0.514993	-0.5077	-0.962946	-0.370242	low
GSM748221	1	70	-1.1765	-1.32124	-0.616636	-0.6246	-1.10355	-1.49159	-1.04661	2.34353	-1.5271	-0.114206	-0.525253	-0.970158	-0.391607	low
GSM748222	1	11	-1.7139	-1.07738	0.239825	-1.33601	-1.13337	-1.42102	-1.42682	-0.188596	-0.577	-0.634477	-0.466887	-1.02865	-0.295661	low
GSM748223	0	184	-1.96769	-1.87751	-1.13676	-1.89486	-1.37877	-1.52217	-1.25761	2.36392	-0.413558	-0.0258379	-0.409973	-0.912309	-0.451636	low
GSM748224	0	155	-2.42895	-1.60053	-0.873115	-2.04331	-1.48669	-0.048605	-1.62796	0.325495	-0.130886	-0.802376	-0.389545	-0.802305	-0.390234	low
GSM748225	0	123	-1.76808	-1.19078	-0.566648	-0.625906	-1.18812	0.0424039	-1.64475	0.700806	-0.478384	-1.03785	-0.526577	-1.03734	-0.361059	low
GSM748226	1	179	-2.00031	-1.64879	-0.604201	-2.03542	-1.34978	-1.3376	-1.59107	2.50906	-1.18637	-0.664928	-0.45789	-0.860852	-0.445392	low
GSM748227	0	119	-1.77451	-1.3217	-0.309556	-1.13525	-1.3413	-0.150162	-1.66366	0.502644	0.221376	-1.04277	0.0350961	-0.805096	-0.300805	low
GSM748228	0	204	-2.37146	-1.6282	-1.30632	-1.70424	-1.67082	-0.15	-1.42271	1.45803	-0.18669	-1.10738	-0.193382	-1.06663	-0.495319	low
GSM748239	1	3	1.24578	1.84703	-0.0822176	1.89954	2.6512	-0.674729	-0.701096	-1.93798	-1.00661	-0.170367	-0.0569399	2.37332	0.627081	high
GSM748240	1	16	0.191651	-0.0202497	-0.66175	0.266665	1.53209	1.17049	1.24519	1.67765	-1.47026	-0.620873	0.283501	-0.960051	-0.252737	low
GSM748242	1	13	0.63937	-0.025632	-0.652781	1.45838	-0.812702	1.04878	0.46678	0.711153	-0.37694	-0.689744	-0.501972	0.785442	0.0449159	high
GSM748243	1	102	-1.071	-1.21738	0.652331	-0.769609	-1.052	1.25812	1.61243	1.34456	-1.60737	-1.07617	-0.0708207	-0.977264	-0.386931	low
GSM748244	1	16	0.409223	1.25028	-0.274292	-0.926907	0.700741	1.11513	-1.51389	-1.04395	0.224489	-0.491506	-0.590161	-1.06168	-0.0859269	low
GSM748245	1	17	0.189105	1.04137	-0.156727	1.89356	1.1381	1.02176	-0.0372858	0.0506181	1.10831	-0.315102	-0.609594	-0.625199	0.0253463	high
GSM748246	1	11	0.700247	1.75225	-0.329098	1.87639	1.04225	0.94926	-1.65945	-1.20934	1.24598	-0.711854	-0.565677	-0.595392	0.114995	high
GSM748247	1	11	0.247938	0.312939	-0.200174	0.96765	0.903915	0.304628	-1.51876	-1.35477	1.26563	-0.206362	-0.177788	-0.850348	0.0237071	high
GSM748248	1	3	-1.0289	-0.602595	-0.622152	0.172435	-0.112961	0.485885	-1.64667	-0.579777	-0.0678995	-0.5233	-0.308245	-1.04325	-0.211739	low
GSM748249	1	30	0.379269	1.26034	-0.632031	0.908148	1.07053	1.10938	-0.272813	-0.414547	0.545198	-0.49503	-0.475584	-1.04065	-0.0839635	low
GSM748250	0	77	-0.0749554	0.223773	-0.249891	1.81154	-0.407673	-0.279965	-0.655155	-0.266836	-0.577955	-0.744323	-0.560255	-0.900689	-0.142972	low
GSM748251	1	2	0.52641	0.0716856	-0.227173	0.344348	1.60638	0.907798	-1.19502	-0.760676	0.258413	-0.972365	-0.451304	-0.672571	-0.0130825	high
GSM748252	0	140	-0.522372	-1.29009	-1.28227	-0.939076	-0.759096	0.271849	-0.716634	-0.135474	0.0303281	-1.01512	-0.612748	-1.06477	-0.353056	low
GSM748253	1	10	0.442152	1.51103	-0.614367	0.804173	0.907824	-0.560103	-1.48212	-0.687963	0.779006	-0.710332	-0.646181	-1.00659	-0.0388792	low
GSM748254	1	4	0.238576	1.01518	-0.13023	0.53612	1.07011	0.992066	-0.225387	-0.230896	0.291929	-0.603757	-0.564696	-0.809339	-0.0545126	low
GSM748255	1	4	0.0311524	0.715483	0.187407	1.08186	0.0903272	0.401511	-1.2804	-0.650736	0.604859	-0.273391	-0.605264	-0.94701	-0.0387971	low
GSM748256	1	51	0.196805	0.514969	-0.457322	0.991818	-0.0957029	0.805662	-0.39306	-1.13731	-0.446143	-1.00256	-0.426101	-0.813548	-0.123033	low
GSM748257	1	2	-0.0958997	0.390586	-0.444567	0.511875	0.47872	1.07043	0.225374	-0.361879	0.699113	-0.463635	-0.29925	-1.02905	-0.145973	low
GSM748258	1	5	0.463616	0.0832382	0.064469	0.161392	1.89192	-0.180437	-1.12805	-1.82499	0.302875	-0.604891	-0.541919	-0.772807	0.0289812	high
GSM748259	0	121	-2.09628	-1.96473	-0.580883	-0.753597	-1.31505	-1.48848	-1.42729	0.875073	-0.144628	-1.03026	-0.48234	-1.06623	-0.401691	low
GSM748260	0	111	-2.14497	-1.72206	0.157578	-1.71495	-0.812492	0.303186	-0.543016	1.69116	0.858343	-0.594166	-0.310632	-0.910646	-0.337759	low
GSM748261	0	105	-2.17293	-1.69138	-0.0949367	-1.33236	-1.44883	-0.0741593	-1.37906	1.52722	0.629375	-0.805287	-0.257831	-0.926454	-0.354732	low
GSM748262	0	115	-2.12512	-1.80094	-0.285077	-2.08943	-1.43252	-0.481702	-0.847572	0.872229	0.0147741	-0.491051	2.78928	-1.01925	-0.375973	low
GSM748263	1	102	-1.85581	-1.44681	-0.446439	-0.634443	-1.17982	-1.53713	-1.41497	1.05782	-0.443955	-1.14163	-0.258861	-0.975387	-0.365175	low
GSM748264	1	21	-0.399763	-1.29001	-0.357539	-0.107752	-0.843399	1.2499	1.36941	0.944828	-1.57569	-0.902761	-0.424628	-0.844585	-0.364506	low
GSM748265	1	59	-0.418242	-0.100364	0.385708	0.937296	-0.31963	-0.740196	-0.0372403	0.117199	2.44175	-0.416196	-0.182588	-0.61782	-0.0259876	low
GSM748266	0	66	-1.93932	-1.39636	-0.404767	-0.66306	-1.26064	-0.13208	-1.56042	-0.793134	0.0218118	-0.549772	0.574831	-0.871857	-0.267393	low
GSM748267	0	244	-1.95702	-1.70926	0.285383	-1.29192	-1.2398	-1.48619	-1.49696	-0.63651	-1.17643	-0.510423	-0.514783	-0.883968	-0.297759	low
GSM748268	0	223	-1.99062	-1.68919	-0.312693	-1.66081	-1.48384	-1.55388	-0.944673	0.864714	-0.478574	-0.729104	-0.502107	-0.601984	-0.342863	low
GSM748269	0	157	-1.65246	-1.77293	-0.527804	-0.836921	-1.48964	0.0557466	-1.4382	1.46107	1.07418	-0.121185	-0.374372	-0.642163	-0.277729	low
GSM748270	0	175	-2.06618	-1.15831	-0.524978	-2.00656	-1.50517	-0.394882	-1.57629	0.913928	-0.406382	-0.282151	-0.696557	-1.07473	-0.401122	low
GSM748271	1	16	1.04706	-0.0259136	3.05983	0.715324	-0.761229	-1.46411	-1.47665	-2.12272	1.40448	-0.567635	2.63548	-0.529392	0.252132	high
GSM748272	0	78	-1.95995	-1.5466	-0.177988	-1.164	-1.07929	-1.49401	-1.63598	1.38728	-0.019054	-0.774682	-0.2968	-1.07776	-0.361319	low
GSM748273	0	67	-1.2641	-1.06981	-0.0153205	-1.11781	-1.34215	0.626032	1.40397	1.24942	-0.350016	-0.898052	-0.369808	-0.967028	-0.398691	low
GSM748274	0	180	-2.19521	-1.8921	-0.544671	-2.22623	-1.57631	-1.64171	-1.55696	0.367998	-0.582172	-0.777627	-0.394665	-1.10111	-0.438616	low
GSM748275	1	52	-2.22662	-1.38594	0.101881	-2.18185	-1.27868	-1.40265	-1.04248	2.15085	-0.727159	-0.183286	-0.191609	-0.941651	-0.394387	low
GSM748276	1	28	1.00919	0.802449	1.22722	0.718207	0.948176	0.174166	0.106129	-1.03987	1.22729	0.751862	-0.469898	1.38049	0.46371	high
GSM748277	1	193	0.812043	0.623234	1.80499	1.11909	-0.128998	1.04392	1.22054	0.0534623	1.77123	-0.850445	-0.452097	-0.84743	0.020981	high
GSM748278	1	12	0.0166343	0.155903	-0.173523	0.399426	0.282982	0.95079	0.970399	1.62932	-0.95343	-0.993994	-0.125727	-0.409246	-0.171427	low
GSM748279	0	205	0.500631	1.22865	-0.895664	0.31914	1.45615	1.34556	0.658843	0.828477	-1.11793	-1.07179	-0.205257	-1.02384	-0.207782	low
GSM748280	1	8	0.442471	0.485967	-0.168845	-0.106828	-0.301183	0.388068	0.830189	0.261713	-0.337641	-0.479475	-0.36208	-0.0189362	-0.0538007	low
GSM748281	1	4	0.765982	0.70673	0.328968	0.609986	0.912606	0.220524	0.147161	-0.691962	0.0458293	1.75575	0.777421	0.646518	0.280093	high
GSM748282	1	6	0.525793	0.882971	0.382865	0.192946	-0.245212	0.0534071	0.246635	-0.591791	-0.0626464	2.24983	-0.445072	1.0309	0.284998	high
GSM748283	1	55	0.819013	0.779862	0.411903	0.287031	0.501084	0.128848	0.351137	-0.3317	-0.0864046	1.43975	0.0314857	0.336891	0.184216	high
GSM748284	1	125	0.642505	0.383051	-0.443983	-0.275444	0.596726	-1.54295	-0.0810289	0.0496071	0.385963	2.06299	-0.275785	1.51767	0.326972	high
GSM748285	1	13	1.38454	1.98672	2.17851	2.11571	1.11082	-1.25365	0.221651	0.533781	-0.560409	1.38234	0.0833502	0.0279444	0.321334	high
GSM748286	0	204	1.57737	1.8182	3.97425	1.33511	0.814893	-1.29142	-1.19037	-0.752297	0.914085	0.286338	0.133728	2.29485	0.831338	high
GSM748287	1	15	1.40342	1.33783	-0.212609	1.01809	3.46311	-0.405671	1.82365	0.975833	-1.3681	1.0355	4.7395	-0.955389	0.0282893	high
GSM748288	1	5	-0.0452166	-0.112225	-0.545033	-0.274155	-0.338569	-0.223733	-0.132582	1.19534	1.53841	1.44424	-0.4219	1.40487	0.220712	high
GSM748291	1	3	0.835883	1.82928	0.177177	1.27321	1.1052	-0.033292	-0.441451	-0.482006	0.64498	-0.6861	-0.189552	1.99416	0.486622	high
GSM748292	1	179	0.328586	0.60332	0.269243	0.832914	-0.9653	-0.437278	-0.77712	0.577434	1.15031	0.141819	-0.575081	-0.453352	-0.0080415	high
GSM748294	1	48	1.27018	1.06825	1.01951	0.692016	1.21989	-1.17262	-0.467076	0.33101	0.0758026	0.493094	-0.215142	0.0147038	0.206907	high
GSM748295	1	50	0.483417	-0.00674498	0.166938	0.702712	-0.685626	-0.690745	0.558355	-0.644548	-0.92014	0.483172	-0.0815996	-0.734667	-0.109197	low
GSM748296	0	3	0.300857	0.916337	3.38965	0.288629	-0.542308	-0.380511	-0.37748	-0.421052	2.2344	0.497896	-0.169698	-0.810268	0.183446	high
GSM748297	1	5	0.557663	0.902484	-0.871759	1.25151	1.12521	-0.302417	-0.541509	-1.6464	0.82114	-0.813756	-0.144238	-0.559355	0.024701	high
GSM748298	0	188	0.754557	1.62075	-1.01394	1.00594	2.05693	0.140132	-1.79567	-1.43091	0.385724	-0.330057	-0.151378	-0.823456	0.0541617	high
GSM748299	1	2	0.672033	0.712296	-1.06581	0.294394	0.908362	0.109257	-1.25429	-0.852176	2.94631	-0.46523	-0.606195	-0.994921	-0.024654	low
GSM748300	1	7	0.314208	0.212595	-1.73247	0.477144	1.37458	0.924113	-0.724842	-1.14541	0.681314	-0.159606	-0.624458	-0.69687	-0.0809508	low
GSM748301	1	24	0.645841	0.632946	-1.19924	-0.00406541	-1.06804	-1.41061	1.12222	0.181986	0.767851	0.886603	-0.488734	-0.587845	-0.15225	low
GSM748302	0	91	0.829328	0.454209	2.0418	0.839969	0.401748	-0.725641	-0.550994	0.208534	0.530492	0.179217	-0.253784	2.25431	0.570987	high
GSM748303	0	17	1.01596	0.992805	1.99667	1.94814	0.707921	-1.58694	-1.30799	0.778892	1.49558	0.842716	-0.506519	1.45165	0.548505	high
GSM748304	1	13	0.367373	0.637768	-0.364998	0.544465	0.0949556	-0.288874	-1.56077	-1.39084	1.14131	-0.0669184	3.58554	0.72824	0.273846	high
GSM748305	1	7	1.35773	1.13606	-0.184018	1.5203	0.546603	-1.43297	-1.60419	-0.288565	0.512469	1.62637	-0.37248	0.471339	0.295969	high
GSM748306	1	22	0.661531	1.16522	-0.708723	0.766286	1.31244	-0.0318962	0.0120512	-0.346523	0.732371	2.22704	-0.0522503	1.01745	0.325507	high
GSM748307	1	76	0.618717	0.600027	1.27449	-0.141022	1.35778	-0.155468	-0.252854	0.272884	-0.386113	1.87874	-0.496263	0.919308	0.335293	high
GSM748308	1	27	0.845383	0.447221	2.80458	0.619108	2.27069	-1.51178	-0.158884	-0.567243	-0.656769	1.48682	1.22264	1.22328	0.542214	high
GSM748309	1	4	1.10851	0.717682	0.953935	1.0657	1.20005	-0.338131	-0.180929	-0.0682351	0.55566	0.690086	-0.573812	1.73546	0.484744	high
GSM748310	1	58	0.452158	-0.346464	-0.0941198	-0.0629834	0.564034	-0.803274	-0.754821	-0.105448	-0.615312	-0.816491	-0.693505	1.59531	0.245102	high
GSM748311	1	48	0.0694865	0.0926062	1.67028	0.474606	0.38689	-0.151629	-0.602086	-0.896826	0.764153	-0.364234	-0.0555093	1.07721	0.343029	high
GSM748312	1	13	0.892749	0.0619153	1.5134	-0.413454	-0.562921	-0.326611	-0.336472	0.971751	-0.0505851	1.60466	-0.175926	-0.214095	0.0797668	high
GSM748313	1	3	0.657235	1.31287	-0.398994	1.12262	0.280412	-1.53739	-0.924723	-0.57521	0.479641	1.05257	-0.383157	1.24445	0.342828	high
GSM748314	1	143	0.615723	0.165563	-0.316195	0.0849476	0.305524	-1.39491	-0.531359	0.0285001	1.36722	0.909933	-0.109231	-0.00908912	0.093491	high
GSM748315	1	10	0.198718	0.261926	-0.11674	0.301169	-0.120411	-1.21087	0.0149601	-1.07414	-0.361773	1.42569	-0.35479	1.4633	0.293895	high
GSM748316	1	19	0.597475	0.530063	2.85482	0.797928	0.363027	-1.54832	-0.190671	0.0510735	0.0447344	1.84399	-0.0522087	1.00724	0.445641	high
GSM748317	1	5	0.529737	-0.258624	-0.178807	0.134125	0.254478	-1.04451	-0.978443	-1.01061	-0.724766	0.670389	-0.438683	1.28638	0.259144	high
GSM748318	1	134	0.423821	-0.121407	-0.7077	0.0584781	-0.427771	-0.281269	0.476788	-0.182062	0.0259224	1.2115	-0.098183	0.593926	0.0752564	high
GSM748320	1	16	0.429512	1.12076	0.799123	0.544359	0.374412	-1.40696	-1.68435	-1.02462	1.11995	-0.743893	1.97559	1.27264	0.41271	high
GSM748321	1	34	0.624061	0.649466	-0.233957	0.874886	-0.0765108	-1.4901	0.744346	-1.9362	-1.34319	2.04749	-0.161983	-0.169738	0.0636016	high
GSM748323	1	5	1.03541	0.658537	0.687692	0.0169047	0.729202	-1.49627	0.0512394	-1.08929	1.19897	1.72738	-0.251074	1.14353	0.401827	high
GSM748324	1	52	0.837548	0.946922	0.442278	1.2288	0.0480746	0.104498	0.0467429	0.152761	0.136367	0.902257	-0.395827	0.216307	0.161032	high
GSM748325	1	8	-0.0570599	0.197368	1.00067	0.099233	0.105278	-1.44635	-1.30176	-1.10749	-0.201363	-0.0403539	-0.491904	0.569381	0.207601	high
GSM748326	1	11	1.04586	1.46502	-0.6908	0.370141	2.25805	-0.548008	-0.0755356	-0.00991278	-0.770818	-0.550048	-0.390045	0.273299	0.125087	high
GSM748327	1	28	1.3565	0.447433	-0.252538	0.470029	1.10537	-0.677124	-0.760449	0.409983	1.55403	-0.249374	-0.146619	-0.757748	0.0142126	high
GSM748328	1	3	0.733438	-0.19196	-0.649375	0.825409	0.193311	-0.141578	-0.371461	-0.215588	0.40272	-0.144329	-0.740111	1.85823	0.313549	high
GSM748329	1	2	1.25179	1.06558	-0.421822	0.365984	0.286249	-0.284233	-0.716281	1.06142	0.250042	0.974914	-0.416201	-0.707908	-0.0279701	low
GSM748330	1	8	0.585773	1.80864	1.89977	1.05217	1.89152	-0.246448	-0.418747	-0.865609	1.45665	0.797231	3.44456	1.0799	0.563539	high
GSM748332	1	27	0.559498	0.387277	-0.135991	0.410863	-0.107265	-0.67854	-0.257185	-0.39528	3.84863	1.64503	-0.600936	-0.806799	0.0627771	high
GSM748333	1	41	0.259432	0.359036	1.04779	-0.266763	1.05556	-0.348952	-0.520253	-0.232912	0.261645	1.68167	-0.21246	0.645929	0.282613	high
GSM748334	1	93	0.486413	0.048143	1.93655	0.100659	-0.521466	0.00852712	0.165358	0.0772727	-0.149718	0.522529	-0.744432	0.638025	0.209561	high
GSM748335	1	88	0.589775	0.662095	1.32152	0.518981	0.157145	-0.313813	-0.88713	0.796938	0.762758	-0.366735	-0.670823	-0.520456	0.0553623	high
GSM748336	1	5	0.145785	0.45748	-1.17601	1.36617	0.750798	0.886795	-1.70348	-0.159467	0.402991	-1.15238	-0.749466	-0.910483	-0.118605	low
GSM748337	1	2	-0.121612	-0.229332	-0.0531455	-0.818747	0.0242697	-1.43329	-1.50486	-1.74444	-0.237091	-1.14156	3.23988	-0.185062	0.0131646	high
GSM748338	1	1	0.311887	0.951765	2.8349	1.16772	1.45798	-0.167826	-0.227001	-0.472606	-0.41068	-0.685673	-0.353636	0.373128	0.319829	high
GSM748339	1	2	0.37045	2.04905	-0.235737	2.69235	1.48103	-0.291906	-0.161839	-0.89104	1.84425	-0.70578	-0.35101	-0.706101	0.111105	high
GSM748341	0	206	-0.0882089	0.416485	-0.394604	0.830089	-0.415884	0.769716	-0.180526	-0.351053	-0.958736	-0.910319	-0.115219	-1.02837	-0.212859	low
GSM748342	1	104	0.57944	0.427071	-0.238381	0.456348	0.133256	1.19305	1.61801	-0.49235	-0.156852	-0.931225	-0.211361	-0.709435	-0.144044	low
GSM748343	1	4	0.411632	0.858525	0.902068	0.656948	1.46948	-1.56695	-1.56117	-1.12105	-0.147461	-0.330503	1.23606	-0.281226	0.177598	high
GSM748344	1	79	-1.15609	-0.817276	-0.658981	-0.554426	-0.768659	0.431966	-1.83625	-1.92084	0.687791	-0.703286	-0.595794	-0.879583	-0.187345	low
GSM748345	1	9	0.163175	0.90663	-0.216877	0.828508	-0.368628	-0.0940771	0.231805	-0.953306	-0.370245	-1.19401	0.246375	-0.767167	-0.121999	low
GSM748346	1	15	-0.143629	-0.147377	-0.685722	0.203005	2.57451	1.23781	1.39416	0.599896	-1.06264	-0.593379	2.41937	1.35232	0.186072	high
GSM748347	1	8	1.97287	0.802301	2.43873	0.437275	-0.169276	-1.54159	-1.36434	-2.20205	1.43651	-0.722881	0.41449	-0.976207	0.185649	high
GSM748348	1	10	0.425228	0.362206	0.091507	1.66533	-0.0177774	0.595036	-1.50063	-0.504621	-0.691949	-1.03632	-0.412965	-1.03146	-0.0990936	low
GSM748349	1	6	0.053623	2.16206	0.429398	0.885647	0.913302	1.06516	1.30538	-0.270273	0.913724	-0.674948	-0.331364	-0.809734	-0.0151434	low
GSM748350	1	5	0.253349	0.359761	0.233125	0.993791	0.170676	0.40468	0.342931	-1.40356	0.535127	-0.768868	1.18123	0.0919266	0.103644	high
GSM748351	1	63	0.205496	0.337266	-0.452976	-0.174524	1.18486	-0.440425	1.18649	-0.38185	1.0586	1.79243	4.92269	2.46871	0.520802	high
GSM748352	1	9	-0.767779	-0.255192	-0.329155	-0.571181	-0.235071	1.07794	-0.0943922	0.363562	-1.43577	-0.789606	-0.28496	-0.805902	-0.270422	low
GSM748353	1	20	0.568104	1.77332	-0.914881	1.28081	1.40389	1.4168	0.0127461	0.118512	0.808258	-0.708815	-0.871932	-0.918783	-0.0642215	low
GSM748354	1	7	0.218059	0.905615	3.31193	-0.805683	-0.179462	-1.19027	0.0139496	-0.115427	-0.442921	1.04814	-0.591909	0.226102	0.247785	high
GSM748355	1	81	0.0817757	-1.11581	0.500522	-0.404062	-0.415986	-1.01312	-0.721518	-0.509558	0.334916	0.417877	-0.207247	1.24842	0.225301	high
GSM748357	1	2	-0.228658	-0.273901	-0.646212	-0.419892	-0.197936	1.48137	1.12571	0.959763	0.0856502	-0.693712	-0.487289	-0.938654	-0.291691	low
GSM748358	1	103	0.0468578	-0.0929403	2.1833	0.36197	0.174661	-0.281622	-0.587768	-0.999592	0.070369	-0.503215	-0.0619993	0.66541	0.27118	high
GSM748359	1	6	0.607115	0.896107	-0.295137	1.07499	0.522167	-1.18969	-1.31587	-1.59018	0.248884	-0.641822	-0.293976	-0.862665	-0.00705544	high
GSM748360	0	111	1.10262	0.167311	-0.752508	0.433616	2.67065	-1.46437	-1.00128	-0.355303	0.537637	1.94442	1.64133	-0.890643	0.0802987	high
GSM748361	1	7	0.619054	1.20326	0.433691	0.837584	0.3429	-1.16999	-0.00181614	-0.69064	-0.217068	0.989777	2.62877	-0.733834	0.0566551	high
GSM748362	0	41	0.263982	0.519852	-0.827447	1.68838	-0.0515035	0.262061	-0.20254	-1.52072	-0.599548	-0.290164	-0.467149	-0.923077	-0.12055	low
GSM748363	1	8	0.00513265	0.774652	-0.218237	1.11114	1.7011	0.221586	-1.42978	-0.230413	0.981355	-0.964879	0.423246	2.31171	0.503643	high
GSM748364	1	10	0.064248	0.990197	-0.478556	0.998338	1.43951	-0.511547	0.341967	-0.691936	-1.28113	-0.818873	-0.632171	-0.598222	-0.0740804	low
GSM748365	1	4	-0.0444554	-0.0665629	-0.379	0.5241	-0.681222	0.82337	-0.111277	-0.96555	0.511669	-0.547964	0.41803	-0.830523	-0.139899	low
GSM748366	1	1	-0.139257	-0.218485	0.056207	0.0608828	1.15062	-0.959196	-0.1013	-1.84544	0.337136	0.132122	3.96454	1.78403	0.414994	high
GSM1465989	0	221	-1.28133	-0.476939	-0.585725	-0.853639	-0.649037	1.23173	1.2639	0.405778	0.552096	0.293855	-0.270569	-0.625148	-0.249137	low
GSM1465991	1	57	-0.314099	-0.0338854	-0.445963	0.360421	0.0663712	-0.583733	-0.620947	-0.00176036	0.488911	-0.654484	-0.20201	-1.10704	-0.189648	low
GSM1465992	1	43	0.00923597	-0.569309	-0.721267	-0.323471	-0.382672	-1.50208	-1.71178	-0.600195	2.83833	0.959461	-0.702488	-0.874479	-0.0560921	low
GSM1465993	1	14	1.08456	1.19409	1.83368	0.743317	-0.315258	-1.58949	-0.784811	0.631227	-0.148686	2.02921	-0.497558	0.445851	0.301702	high
GSM1465994	1	11	0.0641479	0.177909	-1.07793	-0.0460168	0.129501	0.100622	0.0146926	-0.615295	-0.998975	0.239934	-0.453561	0.960946	0.0886045	high
GSM1465995	0	12	-0.85549	-0.475264	-0.321137	0.337783	-0.362988	1.29879	1.72612	1.32793	0.653691	-0.652753	-0.23149	-0.352133	-0.197342	low
GSM1465996	1	33	0.675958	0.371965	-0.233849	1.39655	0.186269	-1.48423	-1.20676	-1.53257	0.414817	-1.06337	-0.632046	-0.976596	-0.0515993	low
GSM1465997	0	24	0.892779	1.32709	4.06668	1.40505	0.877147	-0.995133	-0.933974	-0.386916	-1.596	-1.1361	-0.494288	-0.222353	0.279623	high
GSM1465998	0	200	1.31052	1.68834	0.827823	0.73495	1.07759	-1.47455	-0.762132	-0.223409	0.638508	1.72777	-0.144953	0.657847	0.38297	high
GSM1465999	1	73	1.27287	0.881564	3.89693	1.11374	0.9414	-1.35996	-0.981198	-0.987118	1.60332	-0.571447	-0.346864	0.732201	0.537492	high
