# Supplementary material for: Genomics and Prognosis Analysis of N6-Methyladenosine Regulators in Lung Adenocarcinoma
Source: Front Genet. 2021 Dec 9;12:746666. doi: 10.3389/fgene.2021.746666 (PMC8697852; doi:10.3389/fgene.2021.746666)
Supplement: Supplementary file 3 [file DataSheet1.ZIP › Original data/Figure 7/Figure 7A.xlsx]

## Sheet: Sheet1
id	HR	HR.95L	HR.95H	pvalue
Age	1.01311	0.998883	1.02753	0.0710666
Gender	1.02996	0.769286	1.37896	0.84284
Stage	1.67417	1.4579	1.92251	2.83438e-13
T	1.53044	1.27123	1.84251	6.97081e-06
M	2.10614	1.229	3.60931	0.00672315
N	1.70524	1.43748	2.02286	9.12543e-10
riskscore	5.22713	3.34721	8.1629	3.53504e-13
