# Supplementary material for: Genomics and Prognosis Analysis of N6-Methyladenosine Regulators in Lung Adenocarcinoma
Source: Front Genet. 2021 Dec 9;12:746666. doi: 10.3389/fgene.2021.746666 (PMC8697852; doi:10.3389/fgene.2021.746666)
Supplement: Supplementary file 3 [file DataSheet1.ZIP › Original data/Figure 7/Figure 7B.xlsx]

## Sheet: Sheet1
id	HR	HR.95L	HR.95H	pvalue
Stage	1.53269	1.04589	2.24607	0.0285189
T	1.20008	0.958917	1.5019	0.111056
M	0.71656	0.272554	1.88388	0.499169
N	1.13005	0.801911	1.59245	0.484818
riskscore	4.37306	2.61762	7.30574	1.7509e-08
