# Supplementary material for: Genomics and Prognosis Analysis of N6-Methyladenosine Regulators in Lung Adenocarcinoma
Source: Front Genet. 2021 Dec 9;12:746666. doi: 10.3389/fgene.2021.746666 (PMC8697852; doi:10.3389/fgene.2021.746666)
Supplement: Supplementary file 3 [file DataSheet1.ZIP › Original data/Figure 7/Figure 7C.xlsx]

## Sheet: Sheet1
id	HR	HR.95L	HR.95H	pvalue
Age	1.03644	1.02195	1.05113	6.21789e-07
Gender	1.82611	1.13531	2.93726	0.0130181
M	3.05262	1.34717	6.91708	0.00749519
N	1.84375	1.57095	2.16391	6.94568e-14
T	1.77325	1.53193	2.05259	1.65982e-14
riskscore	3.84913	2.43293	6.08968	8.48421e-09
