# Supplementary material for: Genomics and Prognosis Analysis of N6-Methyladenosine Regulators in Lung Adenocarcinoma
Source: Front Genet. 2021 Dec 9;12:746666. doi: 10.3389/fgene.2021.746666 (PMC8697852; doi:10.3389/fgene.2021.746666)
Supplement: Supplementary file 3 [file DataSheet1.ZIP › Original data/Figure 7/Figure 7D.xlsx]

## Sheet: Sheet1
id	HR	HR.95L	HR.95H	pvalue
Age	1.03657	1.02107	1.05231	2.98407e-06
Gender	1.66853	1.0168	2.73798	0.0427749
M	2.27577	0.831531	6.22843	0.109417
N	1.42535	1.12977	1.79825	0.00279867
T	1.37857	1.13057	1.68097	0.00150995
riskscore	2.57385	1.54846	4.27827	0.000265827
