# Supplementary material for: Genomics and Prognosis Analysis of N6-Methyladenosine Regulators in Lung Adenocarcinoma
Source: Front Genet. 2021 Dec 9;12:746666. doi: 10.3389/fgene.2021.746666 (PMC8697852; doi:10.3389/fgene.2021.746666)
Supplement: Supplementary file 3 [file DataSheet1.ZIP › Original data/Figure 8/Figure 8A.xlsx]

## Sheet: Sheet1
id	OS	OS.time	Stage	riskscore
TCGA-86-8076-01	0	993	Stage I	-0.395867
TCGA-NJ-A4YF-01	0	2161	Stage I	-0.296192
TCGA-80-5608-01	0	2832	Stage I	-0.268309
TCGA-55-6980-01	0	2109	Stage I	-0.137828
TCGA-50-7109-01	1	308	Stage I	-0.315763
TCGA-44-3918-01	0	1036	Stage I	-0.198144
TCGA-64-1681-01	1	1167	Stage I	-0.1162
TCGA-MP-A4TJ-01	1	339	Stage I	-0.182664
TCGA-44-6145-01	0	595	Stage I	0.222901
TCGA-44-2655-01	0	1324	Stage I	-0.263535
TCGA-73-4662-01	0	2515	Stage I	-0.176035
TCGA-L4-A4E6-01	0	435	Stage I	-0.267452
TCGA-50-5942-01	0	1847	Stage I	-0.0496481
TCGA-44-2661-01	0	1159	Stage I	-0.178733
TCGA-50-5944-01	0	1750	Stage I	-0.214309
TCGA-67-3770-01	0	610	Stage I	-0.330851
TCGA-05-4389-01	0	1369	Stage I	0.296305
TCGA-44-3919-01	1	1026	Stage I	-0.179188
TCGA-38-7271-01	1	800	Stage I	-0.0450095
TCGA-49-4486-01	1	2318	Stage I	-0.517094
TCGA-44-A47G-01	0	351	Stage I	-0.00784273
TCGA-78-7162-01	1	3169	Stage I	-0.257068
TCGA-55-6987-01	0	2137	Stage I	0.0995631
TCGA-78-8655-01	0	2360	Stage I	0.0434145
TCGA-49-4514-01	0	1700	Stage I	0.286332
TCGA-50-5935-01	1	653	Stage I	-0.245962
TCGA-97-A4M6-01	0	568	Stage I	-0.176077
TCGA-99-8028-01	0	1118	Stage I	-0.333589
TCGA-97-A4M1-01	0	601	Stage I	-0.339954
TCGA-55-8089-01	1	702	Stage I	0.471286
TCGA-67-6216-01	0	141	Stage I	-0.000640273
TCGA-64-1676-01	0	1728	Stage I	-0.101257
TCGA-99-8032-01	0	44	Stage I	-0.117089
TCGA-MN-A4N5-01	0	84	Stage I	-0.0104889
TCGA-50-8457-01	0	1125	Stage I	-0.477203
TCGA-97-A4M2-01	0	624	Stage I	-0.446765
TCGA-95-7947-01	0	477	Stage I	0.0985907
TCGA-99-AA5R-01	0	658	Stage I	-0.317705
TCGA-MP-A4TH-01	0	741	Stage I	-0.417269
TCGA-95-7944-01	0	377	Stage I	0.468671
TCGA-97-8179-01	0	435	Stage I	-0.211907
TCGA-50-8460-01	0	829	Stage I	0.043594
TCGA-86-A456-01	0	896	Stage I	-0.194183
TCGA-55-8090-01	1	598	Stage I	-0.0325208
TCGA-4B-A93V-01	1	300	Stage I	-0.333166
TCGA-44-7672-01	0	719	Stage I	-0.0372053
TCGA-55-8206-01	0	888	Stage I	-0.380227
TCGA-MN-A4N4-01	0	1175	Stage I	0.161607
TCGA-73-7498-01	0	1189	Stage I	-0.496617
TCGA-44-6148-01	0	704	Stage I	-0.503648
TCGA-86-8668-01	0	423	Stage I	-0.277707
TCGA-55-8085-01	0	904	Stage I	-0.0440539
TCGA-86-8669-01	0	938	Stage I	-0.419457
TCGA-S2-AA1A-01	0	513	Stage I	-0.21995
TCGA-97-A4M3-01	0	540	Stage I	-0.371169
TCGA-55-8203-01	0	547	Stage I	-0.206257
TCGA-69-7763-01	0	690	Stage I	-0.191813
TCGA-NJ-A4YQ-01	0	1432	Stage I	0.251971
TCGA-55-7281-01	0	872	Stage I	-0.209069
TCGA-69-7764-01	0	414	Stage I	-0.290823
TCGA-44-3398-01	0	1163	Stage I	-0.171895
TCGA-55-A57B-01	0	546	Stage I	-0.212298
TCGA-97-A4M5-01	0	634	Stage I	0.0170149
TCGA-L4-A4E5-01	0	578	Stage I	-0.0978228
TCGA-50-6673-01	1	22	Stage I	0.470963
TCGA-35-4123-01	0	182	Stage I	-0.0271749
TCGA-83-5908-01	0	824	Stage I	0.322709
TCGA-35-4122-01	0	225	Stage I	0.281819
TCGA-49-4487-01	1	855	Stage I	0.134422
TCGA-MP-A4TA-01	1	950	Stage I	0.63429
TCGA-67-3771-01	0	610	Stage I	0.11103
TCGA-91-6835-01	0	79	Stage I	0.0823733
TCGA-91-6828-01	0	323	Stage I	-0.100038
TCGA-69-8255-01	0	129	Stage I	0.145681
TCGA-69-7980-01	0	411	Stage I	0.34872
TCGA-91-6840-01	0	372	Stage I	0.046817
TCGA-86-7953-01	0	997	Stage I	0.0483673
TCGA-44-A4SS-01	0	415	Stage I	0.339212
TCGA-55-8208-01	0	674	Stage I	0.0313704
TCGA-55-7995-01	0	889	Stage I	0.141422
TCGA-97-A4M7-01	0	629	Stage I	-0.0679026
TCGA-50-5049-01	0	3094	Stage I	-0.208285
TCGA-75-5146-01	0	2368	Stage I	-0.366019
TCGA-75-6206-01	0	2590	Stage I	-0.533338
TCGA-75-7025-01	0	3305	Stage I	-0.203295
TCGA-44-2666-01	1	97	Stage I	0.146279
TCGA-78-7535-01	1	949	Stage I	-0.377415
TCGA-71-6725-01	0	256	Stage I	-0.430619
TCGA-80-5611-01	0	2595	Stage I	0.167458
TCGA-62-A46R-01	1	1725	Stage I	-0.320524
TCGA-64-5781-01	0	1559	Stage I	0.520897
TCGA-78-7542-01	1	321	Stage I	0.663236
TCGA-35-3615-01	0	14	Stage I	-0.29304
TCGA-05-4430-01	0	761	Stage I	-0.0707062
TCGA-64-5778-01	0	1305	Stage I	-0.229307
TCGA-64-5774-01	0	2676	Stage I	-0.286117
TCGA-78-7163-01	0	7248	Stage I	-0.218466
TCGA-86-8673-01	0	862	Stage I	-0.246988
TCGA-62-A46P-01	1	594	Stage I	-0.547847
TCGA-78-7152-01	1	1215	Stage I	-0.307299
TCGA-NJ-A4YG-01	0	2261	Stage I	-0.301884
TCGA-78-7153-01	0	3635	Stage I	-0.300074
TCGA-78-7540-01	1	1197	Stage I	-0.0182049
TCGA-49-4501-01	1	1421	Stage I	-0.148278
TCGA-05-4249-01	0	1523	Stage I	-0.123096
TCGA-78-7633-01	1	1528	Stage I	-0.341478
TCGA-05-4422-01	0	365	Stage I	-0.0968478
TCGA-05-4426-01	0	791	Stage I	-0.197104
TCGA-50-5066-01	0	1442	Stage I	0.299163
TCGA-78-7537-01	1	1622	Stage I	-0.421376
TCGA-55-6972-01	1	1632	Stage I	-0.44335
TCGA-67-3774-01	0	385	Stage I	-0.152122
TCGA-62-A46S-01	1	1653	Stage I	-0.111924
TCGA-05-4405-01	0	610	Stage I	-0.216583
TCGA-55-6986-01	0	3261	Stage I	-0.27357
TCGA-NJ-A55A-01	0	15	Stage I	-0.0392781
TCGA-MP-A5C7-01	0	2248	Stage I	-0.477218
TCGA-62-A46V-01	0	2199	Stage I	-0.0160772
TCGA-50-6597-01	1	1268	Stage I	-0.43206
TCGA-73-4658-01	1	1600	Stage I	-0.253554
TCGA-67-3772-01	0	573	Stage I	-0.197864
TCGA-67-3773-01	0	427	Stage I	-0.184925
TCGA-62-A470-01	1	1194	Stage I	-0.286872
TCGA-50-5939-01	1	460	Stage I	0.444923
TCGA-95-7948-01	0	476	Stage I	-0.21262
TCGA-NJ-A4YP-01	0	50	Stage I	-0.0703379
TCGA-67-6215-01	0	174	Stage I	-0.374432
TCGA-44-8117-01	0	385	Stage I	-0.107158
TCGA-97-8175-01	0	551	Stage I	-0.116652
TCGA-55-8616-01	0	48	Stage I	-0.0409286
TCGA-97-8177-01	0	499	Stage I	-0.102789
TCGA-97-A4M0-01	0	652	Stage I	-0.366051
TCGA-44-4112-01	1	808	Stage I	-0.102485
TCGA-86-7955-01	0	1072	Stage I	0.316303
TCGA-86-A4P7-01	0	415	Stage I	-0.0286083
TCGA-44-7671-01	0	889	Stage I	-0.013468
TCGA-55-7574-01	1	995	Stage I	-0.192948
TCGA-05-5715-01	0	62	Stage I	-0.0594557
TCGA-44-7661-01	1	557	Stage I	0.325622
TCGA-97-8172-01	0	545	Stage I	-0.11735
TCGA-38-A44F-01	0	133	Stage I	0.104291
TCGA-97-A4LX-01	0	614	Stage I	-0.215446
TCGA-38-4626-01	0	3674	Stage I	-0.150325
TCGA-55-1592-01	1	701	Stage I	-0.0955326
TCGA-44-3917-01	0	1183	Stage I	-0.25398
TCGA-05-4420-01	0	912	Stage I	-0.0312181
TCGA-75-5147-01	0	1333	Stage I	0.324881
TCGA-75-7027-01	0	3059	Stage I	0.617537
TCGA-05-4417-01	0	455	Stage I	-0.289666
TCGA-44-2668-01	1	761	Stage I	0.377796
TCGA-78-8662-01	1	3361	Stage I	-0.0777326
TCGA-05-4390-01	0	1126	Stage I	0.25625
TCGA-44-2656-01	0	1429	Stage I	-0.228818
TCGA-71-8520-01	1	210	Stage I	0.204048
TCGA-78-7143-01	1	4961	Stage I	-0.0294085
TCGA-44-2662-01	0	1280	Stage I	0.24514
TCGA-62-A46O-01	1	1454	Stage I	0.874582
TCGA-86-8075-01	1	694	Stage I	0.305782
TCGA-MP-A4SV-01	1	2620	Stage I	0.164174
TCGA-86-7954-01	0	605	Stage I	-0.140929
TCGA-05-4382-01	0	607	Stage I	0.12374
TCGA-78-7155-01	1	1171	Stage I	0.575825
TCGA-50-6592-01	1	777	Stage I	0.594168
TCGA-38-4631-01	1	354	Stage I	0.650074
TCGA-50-6590-01	1	1288	Stage I	0.701074
TCGA-50-5066-02	0	1442	Stage I	0.245852
TCGA-50-5931-01	1	434	Stage I	0.33312
TCGA-38-4630-01	1	1073	Stage I	0.221447
TCGA-05-4403-01	0	578	Stage I	0.117593
TCGA-05-4433-01	0	730	Stage I	0.150234
TCGA-69-7973-01	0	230	Stage I	-0.222518
TCGA-86-8358-01	0	653	Stage I	0.237648
TCGA-44-5644-01	0	863	Stage I	-0.0520803
TCGA-55-A493-01	0	28	Stage I	0.309785
TCGA-55-7576-01	0	670	Stage I	-0.0128426
TCGA-86-8585-01	0	353	Stage I	0.302169
TCGA-44-8120-01	0	260	Stage I	-0.0314114
TCGA-86-8073-01	0	740	Stage I	0.156549
TCGA-38-4625-01	0	2973	Stage I	0.609839
TCGA-44-A47B-01	0	287	Stage I	-0.0753369
TCGA-73-7499-01	1	1531	Stage I	0.0250593
TCGA-73-4677-01	1	38	Stage II	-0.148834
TCGA-86-8280-01	0	701	Stage II	-0.14549
TCGA-97-8174-01	1	164	Stage II	-0.261573
TCGA-55-A48Y-01	0	630	Stage II	-0.170099
TCGA-78-7539-01	0	791	Stage II	-0.286491
TCGA-86-A4D0-01	1	116	Stage II	-0.000179884
TCGA-55-7910-01	0	1040	Stage II	-0.0933603
TCGA-MP-A4TF-01	1	336	Stage II	0.452406
TCGA-86-7713-01	0	1157	Stage II	0.269801
TCGA-55-8205-01	0	599	Stage II	0.413967
TCGA-64-1678-01	0	1189	Stage III	-0.0983828
TCGA-73-A9RS-01	1	340	Stage II	0.33326
TCGA-86-A4JF-01	1	737	Stage II	0.0432704
TCGA-78-8648-01	1	1209	Stage II	-0.0833952
TCGA-44-6146-01	0	728	Stage II	-0.235277
TCGA-38-4629-01	1	864	Stage II	0.342494
TCGA-50-8459-01	0	1119	Stage II	0.150124
TCGA-78-7161-01	1	291	Stage II	-0.346355
TCGA-67-4679-01	0	448	Stage II	-0.15285
TCGA-62-A472-01	0	910	Stage II	0.0177896
TCGA-62-8397-01	0	1289	Stage II	-0.526058
TCGA-62-8395-01	0	1216	Stage II	-0.221509
TCGA-86-8672-01	1	19	Stage II	0.385986
TCGA-69-A59K-01	0	591	Stage II	0.114043
TCGA-05-4424-01	0	913	Stage II	-0.283148
TCGA-69-7760-01	0	202	Stage II	0.234487
TCGA-44-8119-01	0	285	Stage II	-0.210123
TCGA-86-8056-01	0	139	Stage III	-0.0448624
TCGA-99-7458-01	0	747	Stage III	-0.277555
TCGA-53-7813-01	0	424	Stage III	-0.296155
TCGA-78-7149-01	0	3940	Stage III	-0.202733
TCGA-64-5775-01	1	62	Stage III	0.714754
TCGA-55-6968-01	1	1293	Stage IV	0.0111595
TCGA-73-4666-01	0	800	Stage IV	0.219953
TCGA-73-4670-01	0	131	Stage IV	0.571636
TCGA-05-4425-01	0	669	Stage IV	0.134133
TCGA-MP-A4T7-01	1	167	Stage IV	0.321198
TCGA-78-7167-01	1	2681	Stage IV	-0.57077
TCGA-53-7624-01	1	1043	Stage IV	0.653068
TCGA-50-6591-01	1	119	Stage IV	0.374347
TCGA-86-7701-01	0	947	Stage IV	-0.117081
TCGA-93-A4JN-01	0	718	Stage IV	0.146101
TCGA-55-8094-01	0	541	Stage IV	-0.00655476
TCGA-49-AARE-01	1	1229	Stage I	0.143461
TCGA-49-AARN-01	1	1135	Stage I	0.207132
TCGA-49-AAR0-01	0	4765	Stage I	-0.210308
TCGA-97-7553-01	0	1870	Stage I	0.0198644
TCGA-44-6778-01	0	1864	Stage I	-0.0816632
TCGA-44-6776-01	0	2616	Stage I	-0.400422
TCGA-49-AARR-01	0	4992	Stage I	-0.346417
TCGA-95-8039-01	0	830	Stage I	-0.112562
TCGA-49-4488-01	1	869	Stage I	0.00143213
TCGA-O1-A52J-01	1	1798	Stage I	-0.22528
TCGA-97-7546-01	0	1285	Stage I	-0.175899
TCGA-97-8552-01	0	626	Stage I	-0.357646
TCGA-49-AARO-01	0	3759	Stage I	0.173412
TCGA-L9-A444-01	0	307	Stage I	-0.344167
TCGA-55-8097-01	0	476	Stage I	-0.294394
TCGA-J2-A4AD-01	1	550	Stage I	0.315018
TCGA-L9-A443-01	1	193	Stage I	0.101113
TCGA-95-7043-01	1	503	Stage I	0.312649
TCGA-44-A4SU-01	1	409	Stage I	0.0423411
TCGA-55-7725-01	0	442	Stage I	-0.259126
TCGA-93-A4JO-01	1	33	Stage I	-0.00467118
TCGA-55-7911-01	0	537	Stage I	-0.307792
TCGA-55-A492-01	0	596	Stage I	-0.618403
TCGA-91-8497-01	1	434	Stage I	-0.392924
TCGA-55-8621-01	0	515	Stage I	-0.100533
TCGA-93-7348-01	0	531	Stage I	-0.11096
TCGA-97-7938-01	1	18	Stage I	-0.161963
TCGA-93-7347-01	0	683	Stage I	-0.00859432
TCGA-J2-A4AE-01	0	1079	Stage I	-0.215562
TCGA-55-6543-01	0	435	Stage I	0.00919413
TCGA-55-8299-01	1	469	Stage I	0.316451
TCGA-55-7903-01	0	567	Stage I	-0.0311353
TCGA-J2-A4AG-01	0	988	Stage I	-0.160454
TCGA-NJ-A55R-01	0	603	Stage I	-0.204572
TCGA-44-7659-01	0	691	Stage I	-0.416901
TCGA-55-A4DG-01	0	608	Stage I	0.0130592
TCGA-97-7941-01	0	484	Stage I	0.0658346
TCGA-55-7573-01	0	487	Stage I	-0.200979
TCGA-50-5946-02	0	1617	Stage I	0.377054
TCGA-50-5946-01	0	1617	Stage I	0.382532
TCGA-55-8507-01	0	418	Stage I	-0.251623
TCGA-55-7570-01	0	824	Stage I	0.312434
TCGA-93-A4JQ-01	0	526	Stage I	0.35511
TCGA-55-7913-01	1	561	Stage I	0.309082
TCGA-55-7726-01	0	652	Stage I	0.424871
TCGA-91-8499-01	0	36	Stage I	0.106828
TCGA-55-A491-01	0	626	Stage I	0.220945
TCGA-55-A4DF-01	1	614	Stage I	0.103676
TCGA-49-AARQ-01	0	6732	Stage I	-0.209358
TCGA-91-6836-01	0	417	Stage I	0.0350434
TCGA-55-6985-01	0	1233	Stage I	0.136495
TCGA-55-6971-01	0	1400	Stage I	-0.239362
TCGA-55-6642-01	0	2449	Stage I	-0.23397
TCGA-49-AAR2-01	0	2224	Stage I	-0.427814
TCGA-97-7547-01	0	1965	Stage I	-0.0985676
TCGA-97-7552-01	0	1932	Stage I	-0.0420838
TCGA-44-7660-01	0	592	Stage I	0.0980493
TCGA-55-8091-01	0	600	Stage I	-0.11628
TCGA-55-8301-01	0	534	Stage I	-0.13164
TCGA-55-8087-01	0	462	Stage I	-0.532853
TCGA-55-A494-01	0	481	Stage I	-0.205418
TCGA-55-7728-01	0	704	Stage I	-0.147199
TCGA-97-7937-01	0	564	Stage I	-0.339351
TCGA-55-8514-01	0	520	Stage I	-0.479028
TCGA-55-8511-01	0	552	Stage I	0.268347
TCGA-55-8207-01	0	977	Stage I	-0.258673
TCGA-55-7815-01	0	773	Stage I	-0.161522
TCGA-93-8067-01	0	186	Stage I	0.152813
TCGA-44-A47A-01	0	466	Stage I	-0.0294928
TCGA-55-8204-01	0	515	Stage I	0.227706
TCGA-55-8302-01	0	478	Stage I	0.346405
TCGA-91-6847-01	0	842	Stage I	0.355152
TCGA-91-6831-01	0	310	Stage I	-0.0887621
TCGA-44-A479-01	0	486	Stage I	-0.114864
TCGA-91-6829-01	1	1258	Stage I	0.391264
TCGA-55-8510-01	0	539	Stage I	0.177091
TCGA-44-7662-01	0	218	Stage I	0.328662
TCGA-L9-A8F4-01	0	476	Stage I	-0.0410041
TCGA-55-8096-01	1	719	Stage I	0.167013
TCGA-69-7979-01	0	408	Stage I	-0.217093
TCGA-44-6775-01	0	705	Stage I	0.0525835
TCGA-55-8614-01	0	536	Stage I	0.181135
TCGA-55-7724-01	0	705	Stage I	0.156641
TCGA-69-7761-01	0	186	Stage I	0.330158
TCGA-MP-A4TE-01	1	896	Stage II	-0.357014
TCGA-91-A4BC-01	0	44	Stage II	-0.0651031
TCGA-55-A490-01	1	99	Stage II	0.217495
TCGA-55-6978-01	1	176	Stage II	0.470057
TCGA-95-7039-01	0	1272	Stage II	-0.103651
TCGA-55-8506-01	0	11	Stage II	-0.46204
TCGA-91-7771-01	0	492	Stage II	-0.0863699
TCGA-J2-8194-01	0	724	Stage II	-0.29652
TCGA-55-8619-01	0	416	Stage II	-0.178693
TCGA-55-8513-01	0	791	Stage II	-0.180048
TCGA-69-8453-01	0	813	Stage II	0.143145
TCGA-49-6767-01	0	677	Stage II	0.644993
TCGA-44-7667-01	0	1097	Stage II	-0.210465
TCGA-49-AAR9-01	1	260	Stage II	0.865347
TCGA-55-7284-01	1	243	Stage II	0.00157368
TCGA-55-8092-01	1	154	Stage II	0.383707
TCGA-55-7994-01	0	603	Stage II	-0.135896
TCGA-69-7765-01	0	165	Stage I	-0.228484
TCGA-53-7626-01	1	929	Stage II	-0.226368
TCGA-50-5055-01	1	1830	Stage II	0.110462
TCGA-44-2659-01	0	1367	Stage II	-0.126208
TCGA-NJ-A55O-01	0	13	Stage II	0.0191213
TCGA-05-5428-01	0	670	Stage II	-0.0770103
TCGA-38-4627-01	1	1147	Stage II	-0.0233751
TCGA-78-8640-01	0	7062	Stage II	0.0407536
TCGA-55-5899-01	0	930	Stage II	0.290027
TCGA-44-7670-01	0	882	Stage II	0.404095
TCGA-86-8074-01	0	24	Stage II	0.256692
TCGA-55-A48X-01	0	689	Stage II	-0.0143081
TCGA-86-6851-01	0	179	Stage II	-0.214773
TCGA-75-6212-01	1	1516	Stage II	-0.288936
TCGA-49-4510-01	1	896	Stage II	-0.445998
TCGA-MP-A4SW-01	1	1778	Stage II	0.0204615
TCGA-44-2665-01	0	1301	Stage II	-0.00420577
TCGA-55-6979-01	1	237	Stage II	-0.00276152
TCGA-49-4505-01	1	428	Stage II	-0.0358641
TCGA-MP-A4SY-01	1	1501	Stage II	-0.173547
TCGA-86-8278-01	0	944	Stage II	-0.268657
TCGA-05-5423-01	0	151	Stage II	-0.231953
TCGA-05-4397-01	1	731	Stage II	-0.122907
TCGA-38-4628-01	1	1492	Stage II	-0.301612
TCGA-73-4668-01	0	467	Stage II	-0.141316
TCGA-78-7147-01	1	586	Stage II	-0.367637
TCGA-49-4506-01	1	999	Stage II	0.547194
TCGA-MP-A4T4-01	1	2617	Stage II	-0.0222015
TCGA-78-7148-01	1	626	Stage II	0.273014
TCGA-55-6984-01	1	760	Stage II	0.229608
TCGA-64-5815-01	0	866	Stage II	-0.126655
TCGA-50-5932-01	1	1235	Stage II	-0.114867
TCGA-55-6983-01	0	2823	Stage II	-0.271018
TCGA-78-7166-01	1	258	Stage II	0.378507
TCGA-86-8279-01	0	949	Stage II	-0.287326
TCGA-86-8674-01	0	806	Stage II	-0.260017
TCGA-L9-A743-01	0	664	Stage II	0.0243438
TCGA-95-A4VN-01	0	553	Stage II	-0.0568771
TCGA-MP-A4TI-01	1	429	Stage II	0.344544
TCGA-67-6217-01	0	422	Stage II	-0.388027
TCGA-95-7567-01	0	568	Stage II	-0.295138
TCGA-86-8671-01	0	839	Stage II	-0.195492
TCGA-75-5125-01	1	2027	Stage II	-0.0156163
TCGA-55-1596-01	0	2065	Stage II	0.458742
TCGA-78-7150-01	1	666	Stage II	0.787411
TCGA-55-6975-01	1	118	Stage II	0.733975
TCGA-05-4427-01	0	791	Stage II	-0.254444
TCGA-05-4432-01	0	761	Stage II	-0.108362
TCGA-78-8660-01	1	321	Stage II	0.0331353
TCGA-55-6982-01	1	995	Stage II	0.145094
TCGA-73-4676-01	1	281	Stage II	0.0324085
TCGA-86-6562-01	1	376	Stage II	-0.138282
TCGA-MN-A4N1-01	0	827	Stage II	-0.0863716
TCGA-95-8494-01	0	84	Stage II	-0.0425898
TCGA-L9-A7SV-01	0	565	Stage II	-0.269342
TCGA-49-6742-01	1	488	Stage II	0.575674
TCGA-86-7711-01	1	1046	Stage II	-0.0828089
TCGA-95-7562-01	1	87	Stage II	0.215256
TCGA-86-8055-01	1	124	Stage II	0.38486
TCGA-86-8054-01	0	1148	Stage II	0.0481441
TCGA-62-A471-01	0	1246	Stage II	0.68418
TCGA-05-5425-01	0	882	Stage II	0.52161
TCGA-50-5045-01	1	2174	Stage III	-0.0772723
TCGA-73-4675-01	1	922	Stage III	-0.181489
TCGA-49-4507-01	1	268	Stage III	0.453107
TCGA-97-8176-01	1	468	Stage III	0.568294
TCGA-05-4250-01	1	121	Stage III	0.384846
TCGA-NJ-A7XG-01	0	617	Stage III	-0.114484
TCGA-50-5044-01	1	624	Stage III	0.224606
TCGA-05-4396-01	1	303	Stage III	-0.0193568
TCGA-55-8512-01	1	607	Stage IV	-0.305771
TCGA-55-8620-01	1	375	Stage IV	0.00351027
TCGA-38-4632-01	1	1357	Stage IV	0.0197612
TCGA-78-7156-01	1	976	Stage IV	-0.526889
TCGA-78-7145-01	1	826	Stage IV	0.292747
TCGA-05-4434-01	1	457	Stage IV	0.465707
TCGA-49-AAQV-01	1	677	Stage II	-0.110365
TCGA-69-8253-01	0	426	Stage II	-0.184896
TCGA-55-7914-01	1	187	Stage II	-0.291832
TCGA-L9-A50W-01	1	442	Stage II	-0.0853351
TCGA-91-A4BD-01	0	603	Stage II	-0.0707684
TCGA-91-6830-01	0	60	Stage II	0.200724
TCGA-44-7669-01	1	574	Stage II	0.0657573
TCGA-50-5068-01	1	1499	Stage II	-0.0262979
TCGA-55-8508-01	0	617	Stage II	-0.31961
TCGA-49-6744-01	0	1683	Stage II	-0.208926
TCGA-69-8254-01	0	409	Stage II	0.0326774
TCGA-44-6779-01	1	500	Stage II	0.550387
TCGA-MP-A4TK-01	1	582	Stage II	0.192331
TCGA-49-AAR3-01	0	1893	Stage II	0.297007
TCGA-53-A4EZ-01	0	1071	Stage II	-0.160979
TCGA-J2-8192-01	0	739	Stage II	-0.0263603
TCGA-55-6712-01	1	171	Stage II	0.286026
TCGA-55-7907-01	1	343	Stage II	0.275649
TCGA-69-7978-01	0	134	Stage II	0.0988022
TCGA-55-7227-01	1	952	Stage III	-0.145305
TCGA-50-6593-01	1	336	Stage III	0.093417
TCGA-MP-A4TC-01	1	74	Stage III	0.353002
TCGA-86-7714-01	1	625	Stage III	0.0844187
TCGA-55-6981-01	1	1379	Stage III	0.133492
TCGA-44-6774-01	0	658	Stage III	-0.104955
TCGA-64-1679-01	0	2488	Stage III	0.0443456
TCGA-50-5051-01	1	478	Stage III	-0.168388
TCGA-35-5375-01	0	264	Stage III	-0.183783
TCGA-05-4384-01	0	426	Stage III	-0.191997
TCGA-73-4659-01	1	711	Stage III	-0.149342
TCGA-05-5420-01	0	457	Stage III	0.425689
TCGA-MP-A4T8-01	1	161	Stage III	0.241195
TCGA-62-A46Y-01	1	414	Stage III	-0.118295
TCGA-MP-A4TD-01	1	307	Stage III	-0.0171276
TCGA-44-3396-01	0	1130	Stage III	-0.0874795
TCGA-64-1677-01	1	628	Stage III	-0.0338003
TCGA-NJ-A4YI-01	1	4	Stage III	-0.0503872
TCGA-50-5941-01	0	1474	Stage III	-0.0261908
TCGA-95-A4VP-01	0	605	Stage III	-0.21231
TCGA-95-A4VK-01	0	651	Stage III	0.221636
TCGA-75-6214-01	1	1115	Stage III	0.5015
TCGA-50-5930-01	1	282	Stage III	0.458887
TCGA-78-7220-01	1	807	Stage III	0.74598
TCGA-62-8398-01	1	444	Stage III	0.571356
TCGA-50-5936-01	1	257	Stage III	0.556157
TCGA-64-5779-01	0	864	Stage III	-0.187466
TCGA-62-8399-01	0	2696	Stage III	-0.157979
TCGA-55-1594-01	0	1178	Stage III	-0.0917704
TCGA-78-7536-01	1	244	Stage III	0.219172
TCGA-78-7146-01	1	173	Stage III	0.520417
TCGA-62-8402-01	1	1498	Stage III	-0.0520725
TCGA-50-6595-01	1	189	Stage III	0.491062
TCGA-50-5072-01	1	250	Stage III	0.721969
TCGA-49-6745-01	0	522	Stage III	0.155712
TCGA-97-7554-01	0	775	Stage III	-0.184871
TCGA-44-5643-01	0	1013	Stage III	0.398962
TCGA-86-8359-01	1	444	Stage III	-0.222448
TCGA-99-8025-01	0	1060	Stage III	-0.226827
TCGA-49-4494-01	1	1081	Stage III	0.0163768
TCGA-49-4490-01	1	385	Stage III	0.00325385
TCGA-05-5429-01	1	275	Stage III	0.321628
TCGA-05-4418-01	1	274	Stage III	0.629789
TCGA-78-7154-01	1	593	Stage III	0.659192
TCGA-50-6594-01	1	370	Stage III	-0.150342
TCGA-78-7158-01	1	179	Stage III	-0.0967614
TCGA-05-4415-01	1	91	Stage III	0.887033
TCGA-62-8394-01	1	139	Stage III	0.0418419
TCGA-50-5933-01	1	2393	Stage III	0.291461
TCGA-38-6178-01	0	448	Stage III	0.195799
TCGA-64-1680-01	0	1126	Stage IV	-0.17866
TCGA-97-8171-01	0	568	Stage IV	-0.505552
TCGA-L9-A5IP-01	1	58	Stage IV	0.42473
TCGA-78-7160-01	1	697	Stage IV	0.297734
TCGA-49-6761-01	0	354	Stage III	-0.143958
TCGA-MP-A4T6-01	1	1790	Stage III	-0.433286
TCGA-55-7727-01	0	119	Stage III	-0.0176705
TCGA-86-A4P8-01	0	805	Stage III	-0.260571
TCGA-49-6743-01	0	1621	Stage III	0.539372
TCGA-55-8505-01	0	440	Stage III	0.622058
TCGA-49-AAR4-01	1	879	Stage III	-0.0220838
TCGA-55-6970-01	1	464	Stage III	0.216154
TCGA-49-4512-01	1	905	Stage III	-0.239495
TCGA-91-6849-01	0	35	Stage III	-0.245134
TCGA-69-7974-01	0	184	Stage III	-0.107263
TCGA-97-8547-01	0	657	Stage III	-0.064228
TCGA-MP-A4T9-01	1	1265	Stage III	-0.0770719
TCGA-91-6848-01	0	224	Stage III	0.666671
TCGA-55-8615-01	0	446	Stage III	-0.330748
TCGA-55-7283-01	0	609	Stage III	-0.290706
TCGA-05-4398-01	0	1431	Stage III	-0.13372
TCGA-55-A48Z-01	0	651	Stage III	0.0434088
TCGA-78-7159-01	0	1974	Stage I	-0.266352
TCGA-44-5645-01	0	852	Stage I	-0.392378
TCGA-44-6147-01	0	845	Stage I	-0.149366
TCGA-44-2657-01	0	1351	Stage I	-0.0729462
TCGA-05-4402-01	1	244	Stage IV	0.252046
TCGA-99-8033-01	1	656	Stage IV	0.497503
TCGA-93-A4JP-01	0	578	Stage IV	0.194918
TCGA-44-6777-01	1	987	Stage I	-0.0794476
TCGA-91-8496-01	0	505	Stage I	-0.457171
TCGA-55-7816-01	1	468	Stage IV	-0.0941349
