# Supplementary material for: Genomics and Prognosis Analysis of N6-Methyladenosine Regulators in Lung Adenocarcinoma
Source: Front Genet. 2021 Dec 9;12:746666. doi: 10.3389/fgene.2021.746666 (PMC8697852; doi:10.3389/fgene.2021.746666)
Supplement: Supplementary file 3 [file DataSheet1.ZIP › Original data/Figure 9/Figure 9A.xlsx]

## Sheet: Sheet1
id	OS	OS.time	Age	Gender	N	T	riskscore
GSM748227	0	119	15	1	N1	T1	-0.300805
GSM748263	1	102	17	1	N0	T1	-0.365175
GSM748228	0	204	24	0	N0	T1	-0.495319
GSM748269	0	157	25	1	N0	T1	-0.277729
GSM748266	0	66	27	0	N0	T2	-0.267393
GSM748225	0	123	29	1	N0	T1	-0.361059
GSM748268	0	223	31	1	N0	T2	-0.342863
GSM748274	0	180	31	1	N0	T2	-0.438616
GSM748272	0	78	35	0	N0	T1	-0.361319
GSM748259	0	121	39	0	N0	T1	-0.401691
GSM748352	1	9	39	1	N2	T4	-0.270422
GSM748267	0	244	42	0	N0	T1	-0.297759
GSM748064	0	118	44	0	N0	T1	-0.0874089
GSM748166	0	65	44	0	N0	T1	-0.0606967
GSM748301	1	24	44	1	N1	T1	-0.15225
GSM748279	0	205	44	1	N0	T2	-0.207782
GSM748345	1	9	45	1	N2	T4	-0.121999
GSM748159	0	59	46	1	N0	T1	0.120089
GSM748341	0	206	46	1	N2	T1	-0.212859
GSM748121	0	85	47	0	N0	T1	-0.37297
GSM748179	1	7	47	0	N0	T1	0.387769
GSM748247	1	11	47	1	N2	T4	0.0237071
GSM748339	1	2	47	1	N2	T4	0.111105
GSM748089	1	3	48	1	N0	T1	-0.20142
GSM1465998	0	200	48	1	N0	T1	0.38297
GSM748286	0	204	48	1	N1	T2	0.831338
GSM748091	0	84	49	1	N0	T1	0.274659
GSM748126	0	69	49	1	N0	T1	-0.316542
GSM748360	0	111	49	1	N1	T2	0.0802987
GSM748054	1	21	50	1	N0	T1	-0.0669124
GSM748173	1	14	50	1	N0	T1	-0.432115
GSM748283	1	55	50	1	N1	T1	0.184216
GSM748311	1	48	50	1	N1	T2	0.343029
GSM748296	0	3	50	1	N0	T3	0.183446
GSM748323	1	5	50	1	N1	T3	0.401827
GSM748321	1	34	50	1	N1	T4	0.0636016
GSM748065	1	104	51	1	N0	T1	-0.0477634
GSM748066	1	5	51	1	N0	T1	0.278595
GSM748250	0	77	51	1	N0	T1	-0.142972
GSM748260	0	111	51	0	N0	T1	-0.337759
GSM748364	1	10	51	1	N0	T3	-0.0740804
GSM748068	0	87	52	1	N0	T1	-0.104702
GSM748088	0	170	52	1	N0	T1	0.355896
GSM748106	0	199	52	1	N0	T1	0.260573
GSM748142	0	99	52	1	N0	T1	-0.381832
GSM748357	1	2	52	1	N0	T1	-0.291691
GSM748240	1	16	52	1	N0	T2	-0.252737
GSM748224	0	155	52	0	N1	T2	-0.390234
GSM748058	0	68	53	0	N0	T1	-0.278587
GSM748083	1	8	53	1	N0	T1	-0.260793
GSM748092	0	116	53	0	N0	T1	-0.263414
GSM748119	0	220	53	1	N0	T1	0.0135855
GSM748128	0	72	53	1	N0	T1	-0.23837
GSM748138	1	25	53	1	N0	T1	-0.29512
GSM748191	1	172	53	1	N0	T2	0.375182
GSM748211	0	41	53	1	N0	T2	-0.281774
GSM748276	1	28	53	1	N1	T2	0.46371
GSM748327	1	28	53	0	N1	T2	0.0142126
GSM748112	1	16	54	1	N0	T1	0.430927
GSM748169	0	129	54	1	N0	T1	-0.375734
GSM748309	1	4	54	1	N1	T1	0.484744
GSM748348	1	10	54	1	N3	T3	-0.0990936
GSM748344	1	79	54	1	N2	T4	-0.187345
GSM748215	1	10	54	1	N3	T4	-0.0616339
GSM748113	1	50	55	1	N0	T1	0.042154
GSM748152	0	177	55	1	N0	T1	-0.327055
GSM748320	1	16	55	1	N1	T1	0.41271
GSM748303	0	17	55	1	N1	T2	0.548505
GSM748210	1	18	55	1	N1	T3	-0.215442
GSM748347	1	8	55	1	N3	T3	0.185649
GSM748090	0	88	56	1	N0	T1	-0.316035
GSM748095	0	55	56	1	N0	T1	0.346838
GSM748143	1	127	56	1	N0	T1	-0.204432
GSM748146	1	18	56	1	N0	T1	-0.181673
GSM748149	0	122	56	1	N0	T1	-0.0498202
GSM748150	0	56	56	1	N0	T1	-0.471506
GSM748155	1	12	56	0	N0	T1	0.461269
GSM748161	1	164	56	1	N0	T1	-0.220635
GSM748181	0	51	56	0	N0	T1	-0.469485
GSM748270	0	175	56	1	N1	T1	-0.401122
GSM748363	1	8	56	1	N1	T2	0.503643
GSM748305	1	7	56	1	N1	T3	0.295969
GSM748244	1	16	56	1	N3	T3	-0.0859269
GSM748109	1	40	57	1	N0	T1	0.145668
GSM748124	0	81	57	1	N0	T1	-0.339762
GSM748137	0	49	57	1	N0	T1	-0.332463
GSM748140	1	16	57	1	N0	T1	0.0488104
GSM748162	0	89	57	1	N0	T1	-0.28507
GSM748262	0	115	57	0	N0	T1	-0.375973
GSM748280	1	8	57	1	N1	T1	-0.0538007
GSM748186	1	11	57	1	N0	T2	0.143278
GSM748223	0	184	57	1	N1	T2	-0.451636
GSM748307	1	76	57	1	N1	T3	0.335293
GSM748313	1	3	57	1	N2	T3	0.342828
GSM748195	1	11	57	1	N1	T4	0.321809
GSM748067	0	218	58	1	N0	T1	0.300573
GSM748081	0	6	58	1	N0	T1	0.352536
GSM748167	0	123	58	1	N0	T1	-0.290083
GSM748220	0	4	58	0	N0	T2	-0.370242
GSM748221	1	70	58	1	N0	T2	-0.391607
GSM748328	1	3	58	1	N0	T2	0.313549
GSM748346	1	15	58	1	N0	T2	0.186072
GSM748287	1	15	58	0	N1	T3	0.0282893
GSM748094	1	108	59	1	N0	T1	0.148805
GSM748123	1	12	59	1	N0	T1	-0.230914
GSM748141	1	124	59	1	N0	T1	-0.323273
GSM748245	1	17	59	1	N2	T2	0.0253463
GSM748351	1	63	59	0	N1	T3	0.520802
GSM748071	0	51	60	1	N0	T1	-0.289835
GSM748080	0	64	60	1	N0	T1	-0.0121857
GSM748087	0	101	60	1	N0	T1	-0.449242
GSM748098	1	111	60	1	N0	T1	0.487678
GSM748111	1	25	60	1	N0	T1	-0.239874
GSM748130	1	12	60	1	N0	T1	-0.237755
GSM748133	0	256	60	1	N0	T1	-0.255641
GSM748312	1	13	60	1	N0	T1	0.0797668
GSM1465989	0	221	60	0	N0	T1	-0.249137
GSM748365	1	4	60	1	N2	T1	-0.139899
GSM748284	1	125	60	1	N0	T3	0.326972
GSM748196	1	41	60	1	N1	T4	0.452693
GSM748135	0	175	61	1	N0	T1	-0.443081
GSM748175	0	134	61	1	N0	T1	-0.152776
GSM748338	1	1	61	1	N0	T2	0.319829
GSM748185	0	104	61	1	N1	T3	0.428975
GSM748333	1	41	61	1	N1	T3	0.282613
GSM748053	0	121	62	0	N0	T1	-0.46544
GSM748055	1	86	62	0	N0	T1	0.0915276
GSM748057	1	81	62	1	N0	T1	-0.429419
GSM748069	0	5	62	1	N0	T1	0.401362
GSM748093	1	44	62	1	N0	T1	0.086419
GSM748100	1	46	62	1	N0	T1	-0.412526
GSM748157	0	137	62	1	N0	T1	-0.41856
GSM748243	1	102	62	1	N0	T2	-0.386931
GSM748354	1	7	62	1	N1	T4	0.247785
GSM748315	1	10	62	1	N2	T4	0.293895
GSM748061	1	70	63	1	N0	T1	-0.0266632
GSM748108	0	62	63	0	N0	T1	-0.0639699
GSM748132	1	1	63	1	N0	T1	0.11692
GSM748151	1	57	63	1	N0	T1	-0.0872087
GSM748160	0	216	63	1	N0	T1	-0.0359123
GSM748163	1	89	63	1	N0	T1	0.347759
GSM748177	0	80	63	1	N0	T1	0.448345
GSM748183	1	13	63	1	N0	T1	0.0970561
GSM748226	1	179	63	1	N0	T1	-0.445392
GSM748342	1	104	63	1	N0	T2	-0.144044
GSM1465994	1	11	63	1	N1	T2	0.0886045
GSM748102	0	203	64	1	N0	T1	-0.233275
GSM748172	0	62	64	1	N0	T1	0.158897
GSM748292	1	179	64	1	N0	T1	-0.0080415
GSM748310	1	58	64	1	N0	T1	0.245102
GSM748242	1	13	64	0	N1	T2	0.0449159
GSM748308	1	27	64	1	N1	T3	0.542214
GSM748193	1	8	64	1	N1	T4	0.487525
GSM748330	1	8	64	1	N2	T4	0.563539
GSM748074	0	54	65	1	N0	T1	0.112022
GSM748075	1	28	65	1	N0	T1	0.140704
GSM748079	1	28	65	1	N0	T1	-0.268178
GSM748125	0	56	65	1	N0	T1	-0.228856
GSM748139	1	150	65	1	N0	T1	-0.222364
GSM748291	1	3	65	1	N0	T1	0.486622
GSM748298	0	188	65	0	N1	T1	0.0541617
GSM748239	1	3	65	1	N0	T2	0.627081
GSM748282	1	6	65	1	N0	T2	0.284998
GSM1465997	0	24	65	1	N0	T2	0.279623
GSM748314	1	143	65	1	N1	T3	0.093491
GSM748316	1	19	65	0	N2	T3	0.445641
GSM748353	1	20	65	1	N2	T4	-0.0642215
GSM748122	0	113	66	1	N0	T1	-0.0613475
GSM748366	1	1	66	1	N0	T1	0.414994
GSM748275	1	52	66	1	N0	T2	-0.394387
GSM748325	1	8	66	1	N0	T2	0.207601
GSM1465991	1	57	66	1	N0	T2	-0.189648
GSM748288	1	5	66	0	N1	T2	0.220712
GSM748294	1	48	66	1	N1	T2	0.206907
GSM748358	1	103	66	0	N2	T2	0.27118
GSM748059	1	52	67	1	N0	T1	0.113785
GSM748076	1	228	67	1	N0	T1	-0.018754
GSM748120	1	45	67	1	N0	T1	0.198597
GSM748145	0	80	67	1	N0	T1	0.0936752
GSM748156	1	6	67	1	N0	T1	0.399366
GSM748213	1	9	67	1	N2	T2	0.174259
GSM748257	1	2	67	1	N3	T2	-0.145973
GSM748304	1	13	67	1	N0	T3	0.273846
GSM748362	0	41	67	0	N0	T3	-0.12055
GSM748336	1	5	67	0	N2	T3	-0.118605
GSM748302	0	91	68	1	N0	T1	0.570987
GSM748212	1	5	68	1	N1	T2	-0.0176224
GSM748255	1	4	68	1	N2	T3	-0.0387971
GSM748209	1	4	68	1	N2	T4	0.401633
GSM748254	1	4	68	1	N2	T4	-0.0545126
GSM748110	0	52	69	1	N0	T1	0.018201
GSM748117	1	11	69	1	N0	T1	0.535262
GSM748127	1	52	69	1	N0	T1	0.113842
GSM748170	1	2	69	0	N0	T1	-0.0992994
GSM748252	0	140	69	1	N1	T1	-0.353056
GSM748264	1	21	69	1	N0	T2	-0.364506
GSM748271	1	16	69	0	N0	T2	0.252132
GSM748317	1	5	69	1	N1	T4	0.259144
GSM748343	1	4	69	1	N3	T4	0.177598
GSM748072	0	134	70	1	N0	T1	0.0858333
GSM748099	1	76	70	0	N0	T1	-0.273623
GSM748101	1	175	70	0	N0	T1	-0.387386
GSM748265	1	59	70	1	N0	T1	-0.0259876
GSM748278	1	12	70	1	N0	T1	-0.171427
GSM748295	1	50	70	1	N1	T1	-0.109197
GSM748334	1	93	70	1	N1	T1	0.209561
GSM748277	1	193	70	1	N0	T2	0.020981
GSM748214	1	3	70	1	N1	T2	0.0957703
GSM748329	1	2	70	1	N1	T2	-0.0279701
GSM748285	1	13	70	1	N1	T3	0.321334
GSM1465992	1	43	70	0	N3	T4	-0.0560921
GSM748056	1	10	71	1	N0	T1	-0.115256
GSM748063	1	13	71	1	N0	T1	0.140677
GSM748086	0	131	71	1	N0	T1	-0.310543
GSM748154	1	33	71	1	N0	T1	0.1005
GSM748182	1	32	71	1	N0	T1	0.195871
GSM748249	1	30	71	1	N0	T1	-0.0839635
GSM748261	0	105	71	1	N0	T1	-0.354732
GSM748187	1	107	71	1	N0	T2	-0.304937
GSM748188	1	99	71	1	N0	T2	-0.372839
GSM748335	1	88	71	1	N0	T2	0.0553623
GSM748359	1	6	71	1	N2	T3	-0.00705544
GSM748073	1	36	72	1	N0	T1	-0.114529
GSM748104	1	54	72	0	N0	T1	-0.330646
GSM748164	0	61	72	1	N0	T1	-0.068598
GSM748165	1	17	72	1	N0	T1	-0.0119154
GSM748349	1	6	72	1	N0	T2	-0.0151434
GSM1465999	1	73	72	1	N0	T2	0.537492
GSM748131	1	13	73	1	N0	T1	-0.160371
GSM748324	1	52	73	1	N0	T1	0.161032
GSM748253	1	10	73	1	N3	T2	-0.0388792
GSM748189	1	17	73	0	N0	T3	0.545856
GSM748084	1	68	74	1	N0	T1	0.124546
GSM748097	0	55	74	0	N0	T1	0.305172
GSM748115	1	17	74	1	N0	T1	0.240166
GSM748198	1	14	74	1	N0	T2	-0.291156
GSM748350	1	5	74	1	N1	T2	0.103644
GSM748337	1	2	74	1	N2	T2	0.0131646
GSM748105	1	124	75	1	N0	T1	0.123359
GSM748180	0	100	75	1	N0	T1	-0.42683
GSM1465996	1	33	75	1	N0	T2	-0.0515993
GSM748297	1	5	75	1	N1	T2	0.024701
GSM748256	1	51	75	1	N3	T2	-0.123033
GSM748147	0	117	76	1	N0	T1	-0.369743
GSM748148	1	68	76	1	N0	T1	0.245263
GSM1465995	0	12	76	1	N1	T2	-0.197342
GSM748078	0	58	77	1	N0	T1	-0.46694
GSM748116	1	18	77	1	N0	T1	0.058375
GSM748171	1	13	77	1	N0	T1	0.0453185
GSM748361	1	7	77	1	N0	T1	0.0566551
GSM748355	1	81	77	1	N0	T2	0.225301
GSM748332	1	27	77	1	N2	T2	0.0627771
GSM748318	1	134	77	1	N1	T3	0.0752564
GSM748202	1	28	77	1	N2	T4	-0.135222
GSM748062	0	115	78	1	N0	T1	0.367854
GSM748085	1	88	78	1	N0	T1	-0.358499
GSM748096	1	2	78	1	N0	T1	0.289201
GSM748326	1	11	79	1	N0	T1	0.125087
GSM748299	1	2	79	1	N2	T2	-0.024654
GSM748077	1	18	80	1	N0	T1	-0.0608197
GSM748273	0	67	80	1	N0	T2	-0.398691
GSM748300	1	7	80	1	N0	T2	-0.0809508
GSM748281	1	4	80	1	N0	T3	0.280093
GSM748136	1	84	81	1	N0	T1	0.3868
GSM748174	1	14	81	1	N0	T1	0.327202
GSM748144	1	53	82	1	N0	T1	-0.00363175
GSM1465993	1	14	82	1	N0	T2	0.301702
GSM748306	1	22	82	1	N1	T2	0.325507
GSM748103	0	59	84	0	N0	T1	-0.460858
